# Supplementary material for: Profiling of open chromatin in developing pig (Sus scrofa) muscle to identify regulatory regions
Source: G3 (Bethesda). 2021 Dec 13;12(2):jkab424. doi: 10.1093/g3journal/jkab424 (PMC9210303; doi:10.1093/g3journal/jkab424)
Supplement: jkab424_Supplemental_File_S1 [file jkab424_supplemental_file_s1.zip]

Archive with 8 entries (8 files):
- D90Average_peak.bed.gz
- D90Average_specific_peak.bed.gz
- D90Large_peak.bed.gz
- D90Large_specific_peak.bed.gz
- D90small_peak.bed.gz
- D90Small_specific_peak.bed.gz
- supplementary_file1_scripts.txt
- peak_metrics.tsv
