# Supplementary material for: Profiling of open chromatin in developing pig (Sus scrofa) muscle to identify regulatory regions
Source: G3 (Bethesda). 2021 Dec 13;12(2):jkab424. doi: 10.1093/g3journal/jkab424 (PMC9210303; doi:10.1093/g3journal/jkab424)
Supplement: jkab424_Supplemental_File_S1 [file jkab424_supplemental_file_s1.zip › peak_metrics.tsv]

1wo_peak 24980
6wo_peak 67745
D90Average_peak 111004
D90Average_specific_peak 64805
D90Large_peak 34966
D90Large_specific_peak 3436
D90Small_specific_peak 6031
D90small_peak 49060
Day45_peak 41201
Day60_peak 24703
Day90_peak 857949
inner 120758
