# Supplementary material for: Profiling of open chromatin in developing pig (Sus scrofa) muscle to identify regulatory regions
Source: G3 (Bethesda). 2021 Dec 13;12(2):jkab424. doi: 10.1093/g3journal/jkab424 (PMC9210303; doi:10.1093/g3journal/jkab424)
Supplement: jkab424_Supplemental_File_S2 [file jkab424_supplemental_file_s2.zip]

Archive with 2 entries (2 files):
- PIG_ATAC_SEQ_SAMPLE_DETAILS_JUNE2019.xlsx
- read_depth_ATAC-Seq.xlsx
