# Supplementary material for: Profiling of open chromatin in developing pig (Sus scrofa) muscle to identify regulatory regions
Source: G3 (Bethesda). 2021 Dec 13;12(2):jkab424. doi: 10.1093/g3journal/jkab424 (PMC9210303; doi:10.1093/g3journal/jkab424)
Supplement: jkab424_Supplemental_File_S3 [file jkab424_supplemental_file_s3.zip]

Archive with 3 entries (3 files):
- Differential_expression_analysis_timeseries_results.tsv
- aio_min3_support.bed.gz
- aio_min3_support.gff.gz
