# Supplementary material for: Profiling of open chromatin in developing pig (Sus scrofa) muscle to identify regulatory regions
Source: G3 (Bethesda). 2021 Dec 13;12(2):jkab424. doi: 10.1093/g3journal/jkab424 (PMC9210303; doi:10.1093/g3journal/jkab424)
Supplement: jkab424_Supplemental_File_S3 [file jkab424_supplemental_file_s3.zip › Differential_expression_analysis_timeseries_results.tsv]

chr	start	end	width	id	count	size	time	region	sample	tag	litter	libSize	txType	txID	geneID
8	75548019	75548508	490	Ad2.1	12.298476534553641	Average	Day45	concensus_peak10023_support_5	Day_45_Average_Pig_Leg_Muscle	D45A220716	Litter220716	60194128	intron	ENSSSCT00000060770;ENSSSCT00000009864	ENSSSCG00000009007
8	75548019	75548508	490	Ad2.10	45.583168018947795	Small	Day90	concensus_peak10023_support_5	Day_90_Small_Pig	D90S251016	Litter251016	52012720	intron	ENSSSCT00000060770;ENSSSCT00000009864	ENSSSCG00000009007
8	75548019	75548508	490	Ad2.11	44.9606915080778	Average	Day90	concensus_peak10023_support_5	Day_90_Average_Pig	D90A251016	Litter251016	89460398	intron	ENSSSCT00000060770;ENSSSCT00000009864	ENSSSCG00000009007
8	75548019	75548508	490	Ad2.12	56.3128954661395	Large	Day90	concensus_peak10023_support_5	Day_90_Large_Pig	D90L251016	Litter251016	82830708	intron	ENSSSCT00000060770;ENSSSCT00000009864	ENSSSCG00000009007
8	75548019	75548508	490	Ad2.13	38.28591593137216	Small	Day90	concensus_peak10023_support_5	Day_90_Small_Pig	D90S111016	Litter111016	101841546	intron	ENSSSCT00000060770;ENSSSCT00000009864	ENSSSCG00000009007
8	75548019	75548508	490	Ad2.14	44.818284182706705	Average	Day90	concensus_peak10023_support_5	Day_90_Average_Pig	D90A111016	Litter111016	88960752	intron	ENSSSCT00000060770;ENSSSCT00000009864	ENSSSCG00000009007
8	75548019	75548508	490	Ad2.15	48.17298097564926	Large	Day90	concensus_peak10023_support_5	Day_90_Large_Pig	D90L111016	Litter111016	111821934	intron	ENSSSCT00000060770;ENSSSCT00000009864	ENSSSCG00000009007
8	75548019	75548508	490	Ad2.16	72.63805659396665	Small	6week	concensus_peak10023_support_5	6_week_old_smallest_pig_cryo_nuclei	6WKS050219CN	Litter050219	75392010	intron	ENSSSCT00000060770;ENSSSCT00000009864	ENSSSCG00000009007
8	75548019	75548508	490	Ad2.17	71.52110575013351	Average	6week	concensus_peak10023_support_5	6_week_old_average_pig_cryo_nuclei	6WKA050219CN	Litter050219	89656516	intron	ENSSSCT00000060770;ENSSSCT00000009864	ENSSSCG00000009007
8	75548019	75548508	490	Ad2.19	26.3647948378657	Large	Day90	concensus_peak10023_support_5	Day_90_Large_Pig	D90L121016	Litter121016	41125666	intron	ENSSSCT00000060770;ENSSSCT00000009864	ENSSSCG00000009007
8	75548019	75548508	490	Ad2.2	35.16286044824479	Average	Day60	concensus_peak10023_support_5	Day_60_Average_Pig	D60A120916	Litter120916	77013370	intron	ENSSSCT00000060770;ENSSSCT00000009864	ENSSSCG00000009007
8	75548019	75548508	490	Ad2.20	34.44768817647416	Average	Day90	concensus_peak10023_support_5	Day_90_Average_Pig	D90A121016	Litter121016	76858674	intron	ENSSSCT00000060770;ENSSSCT00000009864	ENSSSCG00000009007
8	75548019	75548508	490	Ad2.21	34.59071530238554	Small	Day90	concensus_peak10023_support_5	Day_90_Small_Pig	D90S121016	Litter121016	106012282	intron	ENSSSCT00000060770;ENSSSCT00000009864	ENSSSCG00000009007
8	75548019	75548508	490	Ad2.22	141.56669059940714	Small	6week	concensus_peak10023_support_5	6_week_old_smallest_pig	6WKS050219	Litter050219	65342688	intron	ENSSSCT00000060770;ENSSSCT00000009864	ENSSSCG00000009007
8	75548019	75548508	490	Ad2.23	104.76370194544643	Average	6week	concensus_peak10023_support_5	6_week_old_average_pig	6WKA050219	Litter050219	107153458	intron	ENSSSCT00000060770;ENSSSCT00000009864	ENSSSCG00000009007
8	75548019	75548508	490	Ad2.24	20.217952539684656	Average	Day90	concensus_peak10023_support_5	Day_90_Average_Pig	D90A231115	Litter231115	129098746	intron	ENSSSCT00000060770;ENSSSCT00000009864	ENSSSCG00000009007
8	75548019	75548508	490	Ad2.3	47.75971975447455	Small	1week	concensus_peak10023_support_5	One_Week_Small_Pig	1WKS100918	Litter100918	46831884	intron	ENSSSCT00000060770;ENSSSCT00000009864	ENSSSCG00000009007
8	75548019	75548508	490	Ad2.4	74.41212225329073	Large	1week	concensus_peak10023_support_5	One_Week_Large_Pig	1WKL100918	Litter100918	31350002	intron	ENSSSCT00000060770;ENSSSCT00000009864	ENSSSCG00000009007
8	75548019	75548508	490	Ad2.5	21.223786846852473	Small	Day45	concensus_peak10023_support_5	Day_45_Small_Pig_Leg_Muscle	D45S220716	Litter220716	40178902	intron	ENSSSCT00000060770;ENSSSCT00000009864	ENSSSCG00000009007
8	75548019	75548508	490	Ad2.6	13.28001468038177	Large	Day45	concensus_peak10023_support_5	Day_45_Large_Pig_Leg_Muscle	D45L220716	Litter220716	54123018	intron	ENSSSCT00000060770;ENSSSCT00000009864	ENSSSCG00000009007
8	75548019	75548508	490	Ad2.7	14.993513679024769	Small	Day60	concensus_peak10023_support_5	Day_60_Small_Pig	D60S120916	Litter120916	42879028	intron	ENSSSCT00000060770;ENSSSCT00000009864	ENSSSCG00000009007
8	75548019	75548508	490	Ad2.8	22.131359598803172	Large	Day60	concensus_peak10023_support_5	Day_60_Large_Pig	D60L120916	Litter120916	88897908	intron	ENSSSCT00000060770;ENSSSCT00000009864	ENSSSCG00000009007
8	75548019	75548508	490	Ad2.9	43.567939945070414	Small	Day90	concensus_peak10023_support_5	Day_90_Small_Pig	D90S231115	Litter231115	114863556	intron	ENSSSCT00000060770;ENSSSCT00000009864	ENSSSCG00000009007
8	86745992	86746497	506	Ad2.1	16.462644723219633	Average	Day45	concensus_peak10062_support_3	Day_45_Average_Pig_Leg_Muscle	D45A220716	Litter220716	60194128	intergenic	NA	Novel1
8	86745992	86746497	506	Ad2.10	21.307616008745136	Small	Day90	concensus_peak10062_support_3	Day_90_Small_Pig	D90S251016	Litter251016	52012720	intergenic	NA	Novel2
8	86745992	86746497	506	Ad2.11	43.653024110781395	Average	Day90	concensus_peak10062_support_3	Day_90_Average_Pig	D90A251016	Litter251016	89460398	intergenic	NA	Novel3
8	86745992	86746497	506	Ad2.12	49.934278841437845	Large	Day90	concensus_peak10062_support_3	Day_90_Large_Pig	D90L251016	Litter251016	82830708	intergenic	NA	Novel4
8	86745992	86746497	506	Ad2.13	34.507324338234945	Small	Day90	concensus_peak10062_support_3	Day_90_Small_Pig	D90S111016	Litter111016	101841546	intergenic	NA	Novel5
8	86745992	86746497	506	Ad2.14	34.44591979952003	Average	Day90	concensus_peak10062_support_3	Day_90_Average_Pig	D90A111016	Litter111016	88960752	intergenic	NA	Novel6
8	86745992	86746497	506	Ad2.15	38.84565861084832	Large	Day90	concensus_peak10062_support_3	Day_90_Large_Pig	D90L111016	Litter111016	111821934	intergenic	NA	Novel7
8	86745992	86746497	506	Ad2.16	66.51312726051665	Small	6week	concensus_peak10062_support_3	6_week_old_smallest_pig_cryo_nuclei	6WKS050219CN	Litter050219	75392010	intergenic	NA	Novel8
8	86745992	86746497	506	Ad2.17	79.87652995603158	Average	6week	concensus_peak10062_support_3	6_week_old_average_pig_cryo_nuclei	6WKA050219CN	Litter050219	89656516	intergenic	NA	Novel9
8	86745992	86746497	506	Ad2.19	44.47015122437169	Large	Day90	concensus_peak10062_support_3	Day_90_Large_Pig	D90L121016	Litter121016	41125666	intergenic	NA	Novel10
8	86745992	86746497	506	Ad2.2	36.400819749967816	Average	Day60	concensus_peak10062_support_3	Day_60_Average_Pig	D60A120916	Litter120916	77013370	intergenic	NA	Novel11
8	86745992	86746497	506	Ad2.20	50.83622729615134	Average	Day90	concensus_peak10062_support_3	Day_90_Average_Pig	D90A121016	Litter121016	76858674	intergenic	NA	Novel12
8	86745992	86746497	506	Ad2.21	58.58047792258277	Small	Day90	concensus_peak10062_support_3	Day_90_Small_Pig	D90S121016	Litter121016	106012282	intergenic	NA	Novel13
8	86745992	86746497	506	Ad2.22	89.62581707326561	Small	6week	concensus_peak10062_support_3	6_week_old_smallest_pig	6WKS050219	Litter050219	65342688	intergenic	NA	Novel14
8	86745992	86746497	506	Ad2.23	79.71711432726656	Average	6week	concensus_peak10062_support_3	6_week_old_average_pig	6WKA050219	Litter050219	107153458	intergenic	NA	Novel15
8	86745992	86746497	506	Ad2.24	18.80952735827861	Average	Day90	concensus_peak10062_support_3	Day_90_Average_Pig	D90A231115	Litter231115	129098746	intergenic	NA	Novel16
8	86745992	86746497	506	Ad2.3	42.50863978175516	Small	1week	concensus_peak10062_support_3	One_Week_Small_Pig	1WKS100918	Litter100918	46831884	intergenic	NA	Novel17
8	86745992	86746497	506	Ad2.4	73.1593744184892	Large	1week	concensus_peak10062_support_3	One_Week_Large_Pig	1WKL100918	Litter100918	31350002	intergenic	NA	Novel18
8	86745992	86746497	506	Ad2.5	26.404733558565592	Small	Day45	concensus_peak10062_support_3	Day_45_Small_Pig_Leg_Muscle	D45S220716	Litter220716	40178902	intergenic	NA	Novel19
8	86745992	86746497	506	Ad2.6	15.970544086777933	Large	Day45	concensus_peak10062_support_3	Day_45_Large_Pig_Leg_Muscle	D45L220716	Litter220716	54123018	intergenic	NA	Novel20
8	86745992	86746497	506	Ad2.7	27.67533814817144	Small	Day60	concensus_peak10062_support_3	Day_60_Small_Pig	D60S120916	Litter120916	42879028	intergenic	NA	Novel21
8	86745992	86746497	506	Ad2.8	25.86090435721751	Large	Day60	concensus_peak10062_support_3	Day_60_Large_Pig	D60L120916	Litter120916	88897908	intergenic	NA	Novel22
8	86745992	86746497	506	Ad2.9	45.25687876644572	Small	Day90	concensus_peak10062_support_3	Day_90_Small_Pig	D90S231115	Litter231115	114863556	intergenic	NA	Novel23
8	87899761	87900181	421	Ad2.1	10.216392440220647	Average	Day45	concensus_peak10074_support_5	Day_45_Average_Pig_Leg_Muscle	D45A220716	Litter220716	60194128	intron	ENSSSCT00000031350	ENSSSCG00000024596
8	87899761	87900181	421	Ad2.10	28.24348801166018	Small	Day90	concensus_peak10074_support_5	Day_90_Small_Pig	D90S251016	Litter251016	52012720	intron	ENSSSCT00000031350	ENSSSCG00000024596
8	87899761	87900181	421	Ad2.11	22.7303457540389	Average	Day90	concensus_peak10074_support_5	Day_90_Average_Pig	D90A251016	Litter251016	89460398	intron	ENSSSCT00000031350	ENSSSCG00000024596
8	87899761	87900181	421	Ad2.12	26.014466498806627	Large	Day90	concensus_peak10074_support_5	Day_90_Large_Pig	D90L251016	Litter251016	82830708	intron	ENSSSCT00000031350	ENSSSCG00000024596
8	87899761	87900181	421	Ad2.13	31.358498010620597	Small	Day90	concensus_peak10074_support_5	Day_90_Small_Pig	D90S111016	Litter111016	101841546	intron	ENSSSCT00000031350	ENSSSCG00000024596
8	87899761	87900181	421	Ad2.14	17.472959899760014	Average	Day90	concensus_peak10074_support_5	Day_90_Average_Pig	D90A111016	Litter111016	88960752	intron	ENSSSCT00000031350	ENSSSCG00000024596
8	87899761	87900181	421	Ad2.15	21.227383032890984	Large	Day90	concensus_peak10074_support_5	Day_90_Large_Pig	D90L111016	Litter111016	111821934	intron	ENSSSCT00000031350	ENSSSCG00000024596
8	87899761	87900181	421	Ad2.16	45.41614844529999	Small	6week	concensus_peak10074_support_5	6_week_old_smallest_pig_cryo_nuclei	6WKS050219CN	Litter050219	75392010	intron	ENSSSCT00000031350	ENSSSCG00000024596
8	87899761	87900181	421	Ad2.17	72.91367645111652	Average	6week	concensus_peak10074_support_5	6_week_old_average_pig_cryo_nuclei	6WKA050219CN	Litter050219	89656516	intron	ENSSSCT00000031350	ENSSSCG00000024596
8	87899761	87900181	421	Ad2.19	31.53775380543884	Large	Day90	concensus_peak10074_support_5	Day_90_Large_Pig	D90L121016	Litter121016	41125666	intron	ENSSSCT00000031350	ENSSSCG00000024596
8	87899761	87900181	421	Ad2.2	25.259186034460566	Average	Day60	concensus_peak10074_support_5	Day_60_Average_Pig	D60A120916	Litter120916	77013370	intron	ENSSSCT00000031350	ENSSSCG00000024596
8	87899761	87900181	421	Ad2.20	30.935858365114765	Average	Day90	concensus_peak10074_support_5	Day_90_Average_Pig	D90A121016	Litter121016	76858674	intron	ENSSSCT00000031350	ENSSSCG00000024596
8	87899761	87900181	421	Ad2.21	38.37857255820616	Small	Day90	concensus_peak10074_support_5	Day_90_Small_Pig	D90S121016	Litter121016	106012282	intron	ENSSSCT00000031350	ENSSSCG00000024596
8	87899761	87900181	421	Ad2.22	96.1184262640333	Small	6week	concensus_peak10074_support_5	6_week_old_smallest_pig	6WKS050219	Litter050219	65342688	intron	ENSSSCT00000031350	ENSSSCG00000024596
8	87899761	87900181	421	Ad2.23	88.4542960545386	Average	6week	concensus_peak10074_support_5	6_week_old_average_pig	6WKA050219	Litter050219	107153458	intron	ENSSSCT00000031350	ENSSSCG00000024596
8	87899761	87900181	421	Ad2.24	17.870577237341244	Average	Day90	concensus_peak10074_support_5	Day_90_Average_Pig	D90A231115	Litter231115	129098746	intron	ENSSSCT00000031350	ENSSSCG00000024596
8	87899761	87900181	421	Ad2.3	91.08112952940955	Small	1week	concensus_peak10074_support_5	One_Week_Small_Pig	1WKS100918	Litter100918	46831884	intron	ENSSSCT00000031350	ENSSSCG00000024596
8	87899761	87900181	421	Ad2.4	58.12640040087074	Large	1week	concensus_peak10074_support_5	One_Week_Large_Pig	1WKL100918	Litter100918	31350002	intron	ENSSSCT00000031350	ENSSSCG00000024596
8	87899761	87900181	421	Ad2.5	17.76982237237706	Small	Day45	concensus_peak10074_support_5	Day_45_Small_Pig_Leg_Muscle	D45S220716	Litter220716	40178902	intron	ENSSSCT00000031350	ENSSSCG00000024596
8	87899761	87900181	421	Ad2.6	9.244220570787526	Large	Day45	concensus_peak10074_support_5	Day_45_Large_Pig_Leg_Muscle	D45L220716	Litter220716	54123018	intron	ENSSSCT00000031350	ENSSSCG00000024596
8	87899761	87900181	421	Ad2.7	14.993513679024769	Small	Day60	concensus_peak10074_support_5	Day_60_Small_Pig	D60S120916	Litter120916	42879028	intron	ENSSSCT00000031350	ENSSSCG00000024596
8	87899761	87900181	421	Ad2.8	23.623177502168907	Large	Day60	concensus_peak10074_support_5	Day_60_Large_Pig	D60L120916	Litter120916	88897908	intron	ENSSSCT00000031350	ENSSSCG00000024596
8	87899761	87900181	421	Ad2.9	26.678551731317313	Small	Day90	concensus_peak10074_support_5	Day_90_Small_Pig	D90S231115	Litter231115	114863556	intron	ENSSSCT00000031350	ENSSSCG00000024596
8	88695684	88696368	685	Ad2.1	10.910420471664978	Average	Day45	concensus_peak10076_support_3	Day_45_Average_Pig_Leg_Muscle	D45A220716	Litter220716	60194128	intron	ENSSSCT00000062233	ENSSSCG00000022649
8	88695684	88696368	685	Ad2.10	33.445392013846465	Small	Day90	concensus_peak10076_support_3	Day_90_Small_Pig	D90S251016	Litter251016	52012720	intron	ENSSSCT00000062233	ENSSSCG00000022649
8	88695684	88696368	685	Ad2.11	48.88369369996702	Average	Day90	concensus_peak10076_support_3	Day_90_Average_Pig	D90A251016	Litter251016	89460398	intron	ENSSSCT00000062233	ENSSSCG00000022649
8	88695684	88696368	685	Ad2.12	54.718241309964085	Large	Day90	concensus_peak10076_support_3	Day_90_Large_Pig	D90L251016	Litter251016	82830708	intron	ENSSSCT00000062233	ENSSSCG00000022649
8	88695684	88696368	685	Ad2.13	42.064507524509374	Small	Day90	concensus_peak10076_support_3	Day_90_Small_Pig	D90S111016	Litter111016	101841546	intron	ENSSSCT00000062233	ENSSSCG00000022649
8	88695684	88696368	685	Ad2.14	47.647110832666705	Average	Day90	concensus_peak10076_support_3	Day_90_Average_Pig	D90A111016	Litter111016	88960752	intron	ENSSSCT00000062233	ENSSSCG00000022649
8	88695684	88696368	685	Ad2.15	54.39119588551656	Large	Day90	concensus_peak10076_support_3	Day_90_Large_Pig	D90L111016	Litter111016	111821934	intron	ENSSSCT00000062233	ENSSSCG00000022649
8	88695684	88696368	685	Ad2.16	52.221625482466656	Small	6week	concensus_peak10076_support_3	6_week_old_smallest_pig_cryo_nuclei	6WKS050219CN	Litter050219	75392010	intron	ENSSSCT00000062233	ENSSSCG00000022649
8	88695684	88696368	685	Ad2.17	77.09138855406555	Average	6week	concensus_peak10076_support_3	6_week_old_average_pig_cryo_nuclei	6WKA050219CN	Litter050219	89656516	intron	ENSSSCT00000062233	ENSSSCG00000022649
8	88695684	88696368	685	Ad2.19	57.40254864330454	Large	Day90	concensus_peak10076_support_3	Day_90_Large_Pig	D90L121016	Litter121016	41125666	intron	ENSSSCT00000062233	ENSSSCG00000022649
8	88695684	88696368	685	Ad2.2	32.68694184479873	Average	Day60	concensus_peak10076_support_3	Day_60_Average_Pig	D60A120916	Litter120916	77013370	intron	ENSSSCT00000062233	ENSSSCG00000022649
8	88695684	88696368	685	Ad2.20	49.66561735903154	Average	Day90	concensus_peak10076_support_3	Day_90_Average_Pig	D90A121016	Litter121016	76858674	intron	ENSSSCT00000062233	ENSSSCG00000022649
8	88695684	88696368	685	Ad2.21	80.04500237223293	Small	Day90	concensus_peak10076_support_3	Day_90_Small_Pig	D90S121016	Litter121016	106012282	intron	ENSSSCT00000062233	ENSSSCG00000022649
8	88695684	88696368	685	Ad2.22	151.60072298513904	Small	6week	concensus_peak10076_support_3	6_week_old_smallest_pig	6WKS050219	Litter050219	65342688	intron	ENSSSCT00000062233	ENSSSCG00000022649
8	88695684	88696368	685	Ad2.23	100.68635047271947	Average	6week	concensus_peak10076_support_3	6_week_old_average_pig	6WKA050219	Litter050219	107153458	intron	ENSSSCT00000062233	ENSSSCG00000022649
8	88695684	88696368	685	Ad2.24	23.03480290249675	Average	Day90	concensus_peak10076_support_3	Day_90_Average_Pig	D90A231115	Litter231115	129098746	intron	ENSSSCT00000062233	ENSSSCG00000022649
8	88695684	88696368	685	Ad2.3	97.64497949530879	Small	1week	concensus_peak10076_support_3	One_Week_Small_Pig	1WKS100918	Litter100918	46831884	intron	ENSSSCT00000062233	ENSSSCG00000022649
8	88695684	88696368	685	Ad2.4	204.69789707265068	Large	1week	concensus_peak10076_support_3	One_Week_Large_Pig	1WKL100918	Litter100918	31350002	intron	ENSSSCT00000062233	ENSSSCG00000022649
8	88695684	88696368	685	Ad2.5	16.042840135139357	Small	Day45	concensus_peak10076_support_3	Day_45_Small_Pig_Leg_Muscle	D45S220716	Litter220716	40178902	intron	ENSSSCT00000062233	ENSSSCG00000022649
8	88695684	88696368	685	Ad2.6	12.60738232878273	Large	Day45	concensus_peak10076_support_3	Day_45_Large_Pig_Leg_Muscle	D45L220716	Litter220716	54123018	intron	ENSSSCT00000062233	ENSSSCG00000022649
8	88695684	88696368	685	Ad2.7	38.54547340744002	Small	Day60	concensus_peak10076_support_3	Day_60_Small_Pig	D60S120916	Litter120916	42879028	intron	ENSSSCT00000062233	ENSSSCG00000022649
8	88695684	88696368	685	Ad2.8	40.033174439192	Large	Day60	concensus_peak10076_support_3	Day_60_Large_Pig	D60L120916	Litter120916	88897908	intron	ENSSSCT00000062233	ENSSSCG00000022649
8	88695684	88696368	685	Ad2.9	46.10134817713338	Small	Day90	concensus_peak10076_support_3	Day_90_Small_Pig	D90S231115	Litter231115	114863556	intron	ENSSSCT00000062233	ENSSSCG00000022649
8	106731709	106732271	563	Ad2.1	161.51450329508498	Average	Day45	concensus_peak10119_support_8	Day_45_Average_Pig_Leg_Muscle	D45A220716	Litter220716	60194128	promoter	ENSSSCT00000069914	ENSSSCG00000042559
8	106731709	106732271	563	Ad2.10	94.1342720393531	Small	Day90	concensus_peak10119_support_8	Day_90_Small_Pig	D90S251016	Litter251016	52012720	promoter	ENSSSCT00000069914	ENSSSCG00000042559
8	106731709	106732271	563	Ad2.11	126.03607014045497	Average	Day90	concensus_peak10119_support_8	Day_90_Average_Pig	D90A251016	Litter251016	89460398	promoter	ENSSSCT00000069914	ENSSSCG00000042559
8	106731709	106732271	563	Ad2.12	108.93648261992817	Large	Day90	concensus_peak10119_support_8	Day_90_Large_Pig	D90L251016	Litter251016	82830708	promoter	ENSSSCT00000069914	ENSSSCG00000042559
8	106731709	106732271	563	Ad2.13	119.5256351838223	Small	Day90	concensus_peak10119_support_8	Day_90_Small_Pig	D90S111016	Litter111016	101841546	promoter	ENSSSCT00000069914	ENSSSCG00000042559
8	106731709	106732271	563	Ad2.14	120.25366151497344	Average	Day90	concensus_peak10119_support_8	Day_90_Average_Pig	D90A111016	Litter111016	88960752	promoter	ENSSSCT00000069914	ENSSSCG00000042559
8	106731709	106732271	563	Ad2.15	80.30042467663029	Large	Day90	concensus_peak10119_support_8	Day_90_Large_Pig	D90L111016	Litter111016	111821934	promoter	ENSSSCT00000069914	ENSSSCG00000042559
8	106731709	106732271	563	Ad2.16	30.444098963533325	Small	6week	concensus_peak10119_support_8	6_week_old_smallest_pig_cryo_nuclei	6WKS050219CN	Litter050219	75392010	promoter	ENSSSCT00000069914	ENSSSCG00000042559
8	106731709	106732271	563	Ad2.17	34.38588705725324	Average	6week	concensus_peak10119_support_8	6_week_old_average_pig_cryo_nuclei	6WKA050219CN	Litter050219	89656516	promoter	ENSSSCT00000069914	ENSSSCG00000042559
8	106731709	106732271	563	Ad2.19	142.75637160826136	Large	Day90	concensus_peak10119_support_8	Day_90_Large_Pig	D90L121016	Litter121016	41125666	promoter	ENSSSCT00000069914	ENSSSCG00000042559
8	106731709	106732271	563	Ad2.2	125.53388947402586	Average	Day60	concensus_peak10119_support_8	Day_60_Average_Pig	D60A120916	Litter120916	77013370	promoter	ENSSSCT00000069914	ENSSSCG00000042559
8	106731709	106732271	563	Ad2.20	105.85489434078188	Average	Day90	concensus_peak10119_support_8	Day_90_Average_Pig	D90A121016	Litter121016	76858674	promoter	ENSSSCT00000069914	ENSSSCG00000042559
8	106731709	106732271	563	Ad2.21	92.6711932249683	Small	Day90	concensus_peak10119_support_8	Day_90_Small_Pig	D90S121016	Litter121016	106012282	promoter	ENSSSCT00000069914	ENSSSCG00000042559
8	106731709	106732271	563	Ad2.22	39.45565514460616	Small	6week	concensus_peak10119_support_8	6_week_old_smallest_pig	6WKS050219	Litter050219	65342688	promoter	ENSSSCT00000069914	ENSSSCG00000042559
8	106731709	106732271	563	Ad2.23	41.85599350908769	Average	6week	concensus_peak10119_support_8	6_week_old_average_pig	6WKA050219	Litter050219	107153458	promoter	ENSSSCT00000069914	ENSSSCG00000042559
8	106731709	106732271	563	Ad2.24	53.550681832961104	Average	Day90	concensus_peak10119_support_8	Day_90_Average_Pig	D90A231115	Litter231115	129098746	promoter	ENSSSCT00000069914	ENSSSCG00000042559
8	106731709	106732271	563	Ad2.3	45.134179768114855	Small	1week	concensus_peak10119_support_8	One_Week_Small_Pig	1WKS100918	Litter100918	46831884	promoter	ENSSSCT00000069914	ENSSSCG00000042559
8	106731709	106732271	563	Ad2.4	46.851669887656904	Large	1week	concensus_peak10119_support_8	One_Week_Large_Pig	1WKL100918	Litter100918	31350002	promoter	ENSSSCT00000069914	ENSSSCG00000042559
8	106731709	106732271	563	Ad2.5	174.92520596100832	Small	Day45	concensus_peak10119_support_8	Day_45_Small_Pig_Leg_Muscle	D45S220716	Litter220716	40178902	promoter	ENSSSCT00000069914	ENSSSCG00000042559
8	106731709	106732271	563	Ad2.6	89.96010276267239	Large	Day45	concensus_peak10119_support_8	Day_45_Large_Pig_Leg_Muscle	D45L220716	Litter220716	54123018	promoter	ENSSSCT00000069914	ENSSSCG00000042559
8	106731709	106732271	563	Ad2.7	129.12993390134483	Small	Day60	concensus_peak10119_support_8	Day_60_Small_Pig	D60S120916	Litter120916	42879028	promoter	ENSSSCT00000069914	ENSSSCG00000042559
8	106731709	106732271	563	Ad2.8	111.64043380074733	Large	Day60	concensus_peak10119_support_8	Day_60_Large_Pig	D60L120916	Litter120916	88897908	promoter	ENSSSCT00000069914	ENSSSCG00000042559
8	106731709	106732271	563	Ad2.9	173.6162291909693	Small	Day90	concensus_peak10119_support_8	Day_90_Small_Pig	D90S231115	Litter231115	114863556	promoter	ENSSSCT00000069914	ENSSSCG00000042559
8	118587316	118587682	367	Ad2.1	4.664168188665991	Average	Day45	concensus_peak10152_support_8	Day_45_Average_Pig_Leg_Muscle	D45A220716	Litter220716	60194128	intergenic	NA	Novel24
8	118587316	118587682	367	Ad2.10	108.0060160451832	Small	Day90	concensus_peak10152_support_8	Day_90_Small_Pig	D90S251016	Litter251016	52012720	intergenic	NA	Novel25
8	118587316	118587682	367	Ad2.11	106.42105918100887	Average	Day90	concensus_peak10152_support_8	Day_90_Average_Pig	D90A251016	Litter251016	89460398	intergenic	NA	Novel26
8	118587316	118587682	367	Ad2.12	134.4509491187348	Large	Day90	concensus_peak10152_support_8	Day_90_Large_Pig	D90L251016	Litter251016	82830708	intergenic	NA	Novel27
8	118587316	118587682	367	Ad2.13	6.797652655228693	Small	Day90	concensus_peak10152_support_8	Day_90_Small_Pig	D90S111016	Litter111016	101841546	intergenic	NA	Novel28
8	118587316	118587682	367	Ad2.14	8.986479949880007	Average	Day90	concensus_peak10152_support_8	Day_90_Average_Pig	D90A111016	Litter111016	88960752	intergenic	NA	Novel29
8	118587316	118587682	367	Ad2.15	8.790953213156394	Large	Day90	concensus_peak10152_support_8	Day_90_Large_Pig	D90L111016	Litter111016	111821934	intergenic	NA	Novel30
8	118587316	118587682	367	Ad2.16	5.944381629733332	Small	6week	concensus_peak10152_support_8	6_week_old_smallest_pig_cryo_nuclei	6WKS050219CN	Litter050219	75392010	intergenic	NA	Novel31
8	118587316	118587682	367	Ad2.17	46.91902336610033	Average	6week	concensus_peak10152_support_8	6_week_old_average_pig_cryo_nuclei	6WKA050219CN	Litter050219	89656516	intergenic	NA	Novel32
8	118587316	118587682	367	Ad2.19	18.60535638650599	Large	Day90	concensus_peak10152_support_8	Day_90_Large_Pig	D90L121016	Litter121016	41125666	intergenic	NA	Novel33
8	118587316	118587682	367	Ad2.2	10.403674413784225	Average	Day60	concensus_peak10152_support_8	Day_60_Average_Pig	D60A120916	Litter120916	77013370	intergenic	NA	Novel34
8	118587316	118587682	367	Ad2.20	12.206099371197986	Average	Day90	concensus_peak10152_support_8	Day_90_Average_Pig	D90A121016	Litter121016	76858674	intergenic	NA	Novel35
8	118587316	118587682	367	Ad2.21	6.813095426367693	Small	Day90	concensus_peak10152_support_8	Day_90_Small_Pig	D90S121016	Litter121016	106012282	intergenic	NA	Novel36
8	118587316	118587682	367	Ad2.22	38.27518074628476	Small	6week	concensus_peak10152_support_8	6_week_old_smallest_pig	6WKS050219	Litter050219	65342688	intergenic	NA	Novel37
8	118587316	118587682	367	Ad2.23	11.567096854544593	Average	6week	concensus_peak10152_support_8	6_week_old_average_pig	6WKA050219	Litter050219	107153458	intergenic	NA	Novel38
8	118587316	118587682	367	Ad2.24	44.63065568405614	Average	Day90	concensus_peak10152_support_8	Day_90_Average_Pig	D90A231115	Litter231115	129098746	intergenic	NA	Novel39
8	118587316	118587682	367	Ad2.3	93.70666951576925	Small	1week	concensus_peak10152_support_8	One_Week_Small_Pig	1WKS100918	Litter100918	46831884	intergenic	NA	Novel40
8	118587316	118587682	367	Ad2.4	96.96158327971843	Large	1week	concensus_peak10152_support_8	One_Week_Large_Pig	1WKL100918	Litter100918	31350002	intergenic	NA	Novel41
8	118587316	118587682	367	Ad2.5	2.2269822372377064	Small	Day45	concensus_peak10152_support_8	Day_45_Small_Pig_Leg_Muscle	D45S220716	Litter220716	40178902	intergenic	NA	Novel42
8	118587316	118587682	367	Ad2.6	10.589485273985607	Large	Day45	concensus_peak10152_support_8	Day_45_Large_Pig_Leg_Muscle	D45L220716	Litter220716	54123018	intergenic	NA	Novel43
8	118587316	118587682	367	Ad2.7	9.558446049390481	Small	Day60	concensus_peak10152_support_8	Day_60_Small_Pig	D60S120916	Litter120916	42879028	intergenic	NA	Novel44
8	118587316	118587682	367	Ad2.8	4.975453710097208	Large	Day60	concensus_peak10152_support_8	Day_60_Large_Pig	D60L120916	Litter120916	88897908	intergenic	NA	Novel45
8	118587316	118587682	367	Ad2.9	11.478102338939518	Small	Day90	concensus_peak10152_support_8	Day_90_Small_Pig	D90S231115	Litter231115	114863556	intergenic	NA	Novel46
8	130154923	130155402	480	Ad2.1	13.686532597442305	Average	Day45	concensus_peak10176_support_5	Day_45_Average_Pig_Leg_Muscle	D45A220716	Litter220716	60194128	intron	ENSSSCT00000022397;ENSSSCT00000066846	ENSSSCG00000026196
8	130154923	130155402	480	Ad2.10	49.05110402040531	Small	Day90	concensus_peak10176_support_5	Day_90_Small_Pig	D90S251016	Litter251016	52012720	intron	ENSSSCT00000022397;ENSSSCT00000066846	ENSSSCG00000026196
8	130154923	130155402	480	Ad2.11	42.34535671348499	Average	Day90	concensus_peak10176_support_5	Day_90_Average_Pig	D90A251016	Litter251016	89460398	intron	ENSSSCT00000022397;ENSSSCT00000066846	ENSSSCG00000026196
8	130154923	130155402	480	Ad2.12	32.39308312350829	Large	Day90	concensus_peak10176_support_5	Day_90_Large_Pig	D90L251016	Litter251016	82830708	intron	ENSSSCT00000022397;ENSSSCT00000066846	ENSSSCG00000026196
8	130154923	130155402	480	Ad2.13	23.801314824346164	Small	Day90	concensus_peak10176_support_5	Day_90_Small_Pig	D90S111016	Litter111016	101841546	intron	ENSSSCT00000022397;ENSSSCT00000066846	ENSSSCG00000026196
8	130154923	130155402	480	Ad2.14	23.13061319968002	Average	Day90	concensus_peak10176_support_5	Day_90_Average_Pig	D90A111016	Litter111016	88960752	intron	ENSSSCT00000022397;ENSSSCT00000066846	ENSSSCG00000026196
8	130154923	130155402	480	Ad2.15	44.02750436907107	Large	Day90	concensus_peak10176_support_5	Day_90_Large_Pig	D90L111016	Litter111016	111821934	intron	ENSSSCT00000022397;ENSSSCT00000066846	ENSSSCG00000026196
8	130154923	130155402	480	Ad2.16	65.83257955679998	Small	6week	concensus_peak10176_support_5	6_week_old_smallest_pig_cryo_nuclei	6WKS050219CN	Litter050219	75392010	intron	ENSSSCT00000022397;ENSSSCT00000066846	ENSSSCG00000026196
8	130154923	130155402	480	Ad2.17	97.5157588351497	Average	6week	concensus_peak10176_support_5	6_week_old_average_pig_cryo_nuclei	6WKA050219CN	Litter050219	89656516	intron	ENSSSCT00000022397;ENSSSCT00000066846	ENSSSCG00000026196
8	130154923	130155402	480	Ad2.19	36.71071277301198	Large	Day90	concensus_peak10176_support_5	Day_90_Large_Pig	D90L121016	Litter121016	41125666	intron	ENSSSCT00000022397;ENSSSCT00000066846	ENSSSCG00000026196
8	130154923	130155402	480	Ad2.2	21.54530812929148	Average	Day60	concensus_peak10176_support_5	Day_60_Average_Pig	D60A120916	Litter120916	77013370	intron	ENSSSCT00000022397;ENSSSCT00000066846	ENSSSCG00000026196
8	130154923	130155402	480	Ad2.20	37.95951798783356	Average	Day90	concensus_peak10176_support_5	Day_90_Average_Pig	D90A121016	Litter121016	76858674	intron	ENSSSCT00000022397;ENSSSCT00000066846	ENSSSCG00000026196
8	130154923	130155402	480	Ad2.21	38.37857255820616	Small	Day90	concensus_peak10176_support_5	Day_90_Small_Pig	D90S121016	Litter121016	106012282	intron	ENSSSCT00000022397;ENSSSCT00000066846	ENSSSCG00000026196
8	130154923	130155402	480	Ad2.22	119.72791423046128	Small	6week	concensus_peak10176_support_5	6_week_old_smallest_pig	6WKS050219	Litter050219	65342688	intron	ENSSSCT00000022397;ENSSSCT00000066846	ENSSSCG00000026196
8	130154923	130155402	480	Ad2.23	100.10387169090133	Average	6week	concensus_peak10176_support_5	6_week_old_average_pig	6WKA050219	Litter050219	107153458	intron	ENSSSCT00000022397;ENSSSCT00000066846	ENSSSCG00000026196
8	130154923	130155402	480	Ad2.24	22.095852781559387	Average	Day90	concensus_peak10176_support_5	Day_90_Average_Pig	D90A231115	Litter231115	129098746	intron	ENSSSCT00000022397;ENSSSCT00000066846	ENSSSCG00000026196
8	130154923	130155402	480	Ad2.3	81.89173957715062	Small	1week	concensus_peak10176_support_5	One_Week_Small_Pig	1WKS100918	Litter100918	46831884	intron	ENSSSCT00000022397;ENSSSCT00000066846	ENSSSCG00000026196
8	130154923	130155402	480	Ad2.4	100.71982678412303	Large	1week	concensus_peak10176_support_5	One_Week_Large_Pig	1WKL100918	Litter100918	31350002	intron	ENSSSCT00000022397;ENSSSCT00000066846	ENSSSCG00000026196
8	130154923	130155402	480	Ad2.5	14.31585789790165	Small	Day45	concensus_peak10176_support_5	Day_45_Small_Pig_Leg_Muscle	D45S220716	Litter220716	40178902	intron	ENSSSCT00000022397;ENSSSCT00000066846	ENSSSCG00000026196
8	130154923	130155402	480	Ad2.6	7.898955867589446	Large	Day45	concensus_peak10176_support_5	Day_45_Large_Pig_Leg_Muscle	D45L220716	Litter220716	54123018	intron	ENSSSCT00000022397;ENSSSCT00000066846	ENSSSCG00000026196
8	130154923	130155402	480	Ad2.7	25.863648938293345	Small	Day60	concensus_peak10176_support_5	Day_60_Small_Pig	D60S120916	Litter120916	42879028	intron	ENSSSCT00000022397;ENSSSCT00000066846	ENSSSCG00000026196
8	130154923	130155402	480	Ad2.8	43.01681024592347	Large	Day60	concensus_peak10176_support_5	Day_60_Large_Pig	D60L120916	Litter120916	88897908	intron	ENSSSCT00000022397;ENSSSCT00000066846	ENSSSCG00000026196
8	130154923	130155402	480	Ad2.9	30.056429374067932	Small	Day90	concensus_peak10176_support_5	Day_90_Small_Pig	D90S231115	Litter231115	114863556	intron	ENSSSCT00000022397;ENSSSCT00000066846	ENSSSCG00000026196
8	134308394	134308708	315	Ad2.1	5.358196220110323	Average	Day45	concensus_peak10190_support_3	Day_45_Average_Pig_Leg_Muscle	D45A220716	Litter220716	60194128	intergenic	NA	Novel47
8	134308394	134308708	315	Ad2.10	23.041584009473898	Small	Day90	concensus_peak10190_support_3	Day_90_Small_Pig	D90S251016	Litter251016	52012720	intergenic	NA	Novel48
8	134308394	134308708	315	Ad2.11	37.114687124299365	Average	Day90	concensus_peak10190_support_3	Day_90_Average_Pig	D90A251016	Litter251016	89460398	intergenic	NA	Novel49
8	134308394	134308708	315	Ad2.12	40.366353904385356	Large	Day90	concensus_peak10190_support_3	Day_90_Large_Pig	D90L251016	Litter251016	82830708	intergenic	NA	Novel50
8	134308394	134308708	315	Ad2.13	26.950141151960512	Small	Day90	concensus_peak10190_support_3	Day_90_Small_Pig	D90S111016	Litter111016	101841546	intergenic	NA	Novel51
8	134308394	134308708	315	Ad2.14	18.41590211641335	Average	Day90	concensus_peak10190_support_3	Day_90_Average_Pig	D90A111016	Litter111016	88960752	intergenic	NA	Novel52
8	134308394	134308708	315	Ad2.15	26.40922879111373	Large	Day90	concensus_peak10190_support_3	Day_90_Large_Pig	D90L111016	Litter111016	111821934	intergenic	NA	Novel53
8	134308394	134308708	315	Ad2.16	39.97176681556666	Small	6week	concensus_peak10190_support_3	6_week_old_smallest_pig_cryo_nuclei	6WKS050219CN	Litter050219	75392010	intergenic	NA	Novel54
8	134308394	134308708	315	Ad2.17	25.566272617694178	Average	6week	concensus_peak10190_support_3	6_week_old_average_pig_cryo_nuclei	6WKA050219CN	Litter050219	89656516	intergenic	NA	Novel55
8	134308394	134308708	315	Ad2.19	23.77831535407913	Large	Day90	concensus_peak10190_support_3	Day_90_Large_Pig	D90L121016	Litter121016	41125666	intergenic	NA	Novel56
8	134308394	134308708	315	Ad2.2	19.069389525845423	Average	Day60	concensus_peak10190_support_3	Day_60_Average_Pig	D60A120916	Litter120916	77013370	intergenic	NA	Novel57
8	134308394	134308708	315	Ad2.20	32.10646830223456	Average	Day90	concensus_peak10190_support_3	Day_90_Average_Pig	D90A121016	Litter121016	76858674	intergenic	NA	Novel58
8	134308394	134308708	315	Ad2.21	40.903810728753236	Small	Day90	concensus_peak10190_support_3	Day_90_Small_Pig	D90S121016	Litter121016	106012282	intergenic	NA	Novel59
8	134308394	134308708	315	Ad2.22	58.93348271690924	Small	6week	concensus_peak10190_support_3	6_week_old_smallest_pig	6WKS050219	Litter050219	65342688	intergenic	NA	Novel60
8	134308394	134308708	315	Ad2.23	56.4179630545411	Average	6week	concensus_peak10190_support_3	6_week_old_average_pig	6WKA050219	Litter050219	107153458	intergenic	NA	Novel61
8	134308394	134308708	315	Ad2.24	16.4621520559352	Average	Day90	concensus_peak10190_support_3	Day_90_Average_Pig	D90A231115	Litter231115	129098746	intergenic	NA	Novel62
8	134308394	134308708	315	Ad2.3	88.45558954304985	Small	1week	concensus_peak10190_support_3	One_Week_Small_Pig	1WKS100918	Litter100918	46831884	intergenic	NA	Novel63
8	134308394	134308708	315	Ad2.4	103.22532245372611	Large	1week	concensus_peak10190_support_3	One_Week_Large_Pig	1WKL100918	Litter100918	31350002	intergenic	NA	Novel64
8	134308394	134308708	315	Ad2.5	14.31585789790165	Small	Day45	concensus_peak10190_support_3	Day_45_Small_Pig_Leg_Muscle	D45S220716	Litter220716	40178902	intergenic	NA	Novel65
8	134308394	134308708	315	Ad2.6	4.535794109594243	Large	Day45	concensus_peak10190_support_3	Day_45_Large_Pig_Leg_Muscle	D45L220716	Litter220716	54123018	intergenic	NA	Novel66
8	134308394	134308708	315	Ad2.7	20.42858130865906	Small	Day60	concensus_peak10190_support_3	Day_60_Small_Pig	D60S120916	Litter120916	42879028	intergenic	NA	Novel67
8	134308394	134308708	315	Ad2.8	24.369086453851775	Large	Day60	concensus_peak10190_support_3	Day_60_Large_Pig	D60L120916	Litter120916	88897908	intergenic	NA	Novel68
8	134308394	134308708	315	Ad2.9	35.96771524888152	Small	Day90	concensus_peak10190_support_3	Day_90_Small_Pig	D90S231115	Litter231115	114863556	intergenic	NA	Novel69
8	134904534	134904963	430	Ad2.1	7.440280314443319	Average	Day45	concensus_peak10191_support_3	Day_45_Average_Pig_Leg_Muscle	D45A220716	Litter220716	60194128	intron	ENSSSCT00000074561	ENSSSCG00000042575
8	134904534	134904963	430	Ad2.10	17.839680007287612	Small	Day90	concensus_peak10191_support_3	Day_90_Small_Pig	D90S251016	Litter251016	52012720	intron	ENSSSCT00000074561	ENSSSCG00000042575
8	134904534	134904963	430	Ad2.11	37.114687124299365	Average	Day90	concensus_peak10191_support_3	Day_90_Average_Pig	D90A251016	Litter251016	89460398	intron	ENSSSCT00000074561	ENSSSCG00000042575
8	134904534	134904963	430	Ad2.12	35.582391435859115	Large	Day90	concensus_peak10191_support_3	Day_90_Large_Pig	D90L251016	Litter251016	82830708	intron	ENSSSCT00000074561	ENSSSCG00000042575
8	134904534	134904963	430	Ad2.13	14.984601107025995	Small	Day90	concensus_peak10191_support_3	Day_90_Small_Pig	D90S111016	Litter111016	101841546	intron	ENSSSCT00000074561	ENSSSCG00000042575
8	134904534	134904963	430	Ad2.14	20.301786549720017	Average	Day90	concensus_peak10191_support_3	Day_90_Average_Pig	D90A111016	Litter111016	88960752	intron	ENSSSCT00000074561	ENSSSCG00000042575
8	134904534	134904963	430	Ad2.15	24.33649048782463	Large	Day90	concensus_peak10191_support_3	Day_90_Large_Pig	D90L111016	Litter111016	111821934	intron	ENSSSCT00000074561	ENSSSCG00000042575
8	134904534	134904963	430	Ad2.16	41.33286222299999	Small	6week	concensus_peak10191_support_3	6_week_old_smallest_pig_cryo_nuclei	6WKS050219CN	Litter050219	75392010	intron	ENSSSCT00000074561	ENSSSCG00000042575
8	134904534	134904963	430	Ad2.17	64.09406201155745	Average	6week	concensus_peak10191_support_3	6_week_old_average_pig_cryo_nuclei	6WKA050219CN	Litter050219	89656516	intron	ENSSSCT00000074561	ENSSSCG00000042575
8	134904534	134904963	430	Ad2.19	21.19183587029256	Large	Day90	concensus_peak10191_support_3	Day_90_Large_Pig	D90L121016	Litter121016	41125666	intron	ENSSSCT00000074561	ENSSSCG00000042575
8	134904534	134904963	430	Ad2.2	14.117552318953312	Average	Day60	concensus_peak10191_support_3	Day_60_Average_Pig	D60A120916	Litter120916	77013370	intron	ENSSSCT00000074561	ENSSSCG00000042575
8	134904534	134904963	430	Ad2.20	16.888539119677183	Average	Day90	concensus_peak10191_support_3	Day_90_Average_Pig	D90A121016	Litter121016	76858674	intron	ENSSSCT00000074561	ENSSSCG00000042575
8	134904534	134904963	430	Ad2.21	14.388809938008924	Small	Day90	concensus_peak10191_support_3	Day_90_Small_Pig	D90S121016	Litter121016	106012282	intron	ENSSSCT00000074561	ENSSSCG00000042575
8	134904534	134904963	430	Ad2.22	84.90391947998	Small	6week	concensus_peak10191_support_3	6_week_old_smallest_pig	6WKS050219	Litter050219	65342688	intron	ENSSSCT00000074561	ENSSSCG00000042575
8	134904534	134904963	430	Ad2.23	80.2995931090847	Average	6week	concensus_peak10191_support_3	6_week_old_average_pig	6WKA050219	Litter050219	107153458	intron	ENSSSCT00000074561	ENSSSCG00000042575
8	134904534	134904963	430	Ad2.24	12.236876511717059	Average	Day90	concensus_peak10191_support_3	Day_90_Average_Pig	D90A231115	Litter231115	129098746	intron	ENSSSCT00000074561	ENSSSCG00000042575
8	134904534	134904963	430	Ad2.3	45.134179768114855	Small	1week	concensus_peak10191_support_3	One_Week_Small_Pig	1WKS100918	Litter100918	46831884	intron	ENSSSCT00000074561	ENSSSCG00000042575
8	134904534	134904963	430	Ad2.4	65.64288740967997	Large	1week	concensus_peak10191_support_3	One_Week_Large_Pig	1WKL100918	Litter100918	31350002	intron	ENSSSCT00000074561	ENSSSCG00000042575
8	134904534	134904963	430	Ad2.5	16.042840135139357	Small	Day45	concensus_peak10191_support_3	Day_45_Small_Pig_Leg_Muscle	D45S220716	Litter220716	40178902	intron	ENSSSCT00000074561	ENSSSCG00000042575
8	134904534	134904963	430	Ad2.6	11.262117625584649	Large	Day45	concensus_peak10191_support_3	Day_45_Large_Pig_Leg_Muscle	D45L220716	Litter220716	54123018	intron	ENSSSCT00000074561	ENSSSCG00000042575
8	134904534	134904963	430	Ad2.7	16.805202888902866	Small	Day60	concensus_peak10191_support_3	Day_60_Small_Pig	D60S120916	Litter120916	42879028	intron	ENSSSCT00000074561	ENSSSCG00000042575
8	134904534	134904963	430	Ad2.8	8.704998468511548	Large	Day60	concensus_peak10191_support_3	Day_60_Large_Pig	D60L120916	Litter120916	88897908	intron	ENSSSCT00000074561	ENSSSCG00000042575
8	134904534	134904963	430	Ad2.9	20.767265856503727	Small	Day90	concensus_peak10191_support_3	Day_90_Small_Pig	D90S231115	Litter231115	114863556	intron	ENSSSCT00000074561	ENSSSCG00000042575
8	138045205	138045638	434	Ad2.1	12.298476534553641	Average	Day45	concensus_peak10208_support_4	Day_45_Average_Pig_Leg_Muscle	D45A220716	Litter220716	60194128	intergenic	NA	Novel70
8	138045205	138045638	434	Ad2.10	31.711424013117703	Small	Day90	concensus_peak10208_support_4	Day_90_Small_Pig	D90S251016	Litter251016	52012720	intergenic	NA	Novel71
8	138045205	138045638	434	Ad2.11	34.499352329706554	Average	Day90	concensus_peak10208_support_4	Day_90_Average_Pig	D90A251016	Litter251016	89460398	intergenic	NA	Novel72
8	138045205	138045638	434	Ad2.12	33.9877372796837	Large	Day90	concensus_peak10208_support_4	Day_90_Large_Pig	D90L251016	Litter251016	82830708	intergenic	NA	Novel73
8	138045205	138045638	434	Ad2.13	51.51098650735241	Small	Day90	concensus_peak10208_support_4	Day_90_Small_Pig	D90S111016	Litter111016	101841546	intergenic	NA	Novel74
8	138045205	138045638	434	Ad2.14	26.902382066293356	Average	Day90	concensus_peak10208_support_4	Day_90_Average_Pig	D90A111016	Litter111016	88960752	intergenic	NA	Novel75
8	138045205	138045638	434	Ad2.15	37.80928945920377	Large	Day90	concensus_peak10208_support_4	Day_90_Large_Pig	D90L111016	Litter111016	111821934	intergenic	NA	Novel76
8	138045205	138045638	434	Ad2.16	37.93012370441666	Small	6week	concensus_peak10208_support_4	6_week_old_smallest_pig_cryo_nuclei	6WKS050219CN	Litter050219	75392010	intergenic	NA	Novel77
8	138045205	138045638	434	Ad2.17	68.73596434816749	Average	6week	concensus_peak10208_support_4	6_week_old_average_pig_cryo_nuclei	6WKA050219CN	Litter050219	89656516	intergenic	NA	Novel78
8	138045205	138045638	434	Ad2.19	52.2295896757314	Large	Day90	concensus_peak10208_support_4	Day_90_Large_Pig	D90L121016	Litter121016	41125666	intergenic	NA	Novel79
8	138045205	138045638	434	Ad2.2	27.735104637906623	Average	Day60	concensus_peak10208_support_4	Day_60_Average_Pig	D60A120916	Litter120916	77013370	intergenic	NA	Novel80
8	138045205	138045638	434	Ad2.20	30.935858365114765	Average	Day90	concensus_peak10208_support_4	Day_90_Average_Pig	D90A121016	Litter121016	76858674	intergenic	NA	Novel81
8	138045205	138045638	434	Ad2.21	29.540238961291386	Small	Day90	concensus_peak10208_support_4	Day_90_Small_Pig	D90S121016	Litter121016	106012282	intergenic	NA	Novel82
8	138045205	138045638	434	Ad2.22	130.94242101451457	Small	6week	concensus_peak10208_support_4	6_week_old_smallest_pig	6WKS050219	Litter050219	65342688	intergenic	NA	Novel83
8	138045205	138045638	434	Ad2.23	69.2324962545401	Average	6week	concensus_peak10208_support_4	6_week_old_average_pig	6WKA050219	Litter050219	107153458	intergenic	NA	Novel84
8	138045205	138045638	434	Ad2.24	20.68742760015334	Average	Day90	concensus_peak10208_support_4	Day_90_Average_Pig	D90A231115	Litter231115	129098746	intergenic	NA	Novel85
8	138045205	138045638	434	Ad2.3	79.26619959079092	Small	1week	concensus_peak10208_support_4	One_Week_Small_Pig	1WKS100918	Litter100918	46831884	intergenic	NA	Novel86
8	138045205	138045638	434	Ad2.4	127.02753131495533	Large	1week	concensus_peak10208_support_4	One_Week_Large_Pig	1WKL100918	Litter100918	31350002	intergenic	NA	Novel87
8	138045205	138045638	434	Ad2.5	21.223786846852473	Small	Day45	concensus_peak10208_support_4	Day_45_Small_Pig_Leg_Muscle	D45S220716	Litter220716	40178902	intergenic	NA	Novel88
8	138045205	138045638	434	Ad2.6	15.970544086777933	Large	Day45	concensus_peak10208_support_4	Day_45_Large_Pig_Leg_Muscle	D45L220716	Litter220716	54123018	intergenic	NA	Novel89
8	138045205	138045638	434	Ad2.7	33.11040577780573	Small	Day60	concensus_peak10208_support_4	Day_60_Small_Pig	D60S120916	Litter120916	42879028	intergenic	NA	Novel90
8	138045205	138045638	434	Ad2.8	46.000446052654944	Large	Day60	concensus_peak10208_support_4	Day_60_Large_Pig	D60L120916	Litter120916	88897908	intergenic	NA	Novel91
8	138045205	138045638	434	Ad2.9	49.479225819884	Small	Day90	concensus_peak10208_support_4	Day_90_Small_Pig	D90S231115	Litter231115	114863556	intergenic	NA	Novel92
10	368460	369020	561	Ad2.1	1.194028031444332	Average	Day45	concensus_peak1020_support_8	Day_45_Average_Pig_Leg_Muscle	D45A220716	Litter220716	60194128	intergenic	NA	Novel93
10	368460	369020	561	Ad2.10	0.5	Small	Day90	concensus_peak1020_support_8	Day_90_Small_Pig	D90S251016	Litter251016	52012720	intergenic	NA	Novel94
10	368460	369020	561	Ad2.11	1.807667397296406	Average	Day90	concensus_peak1020_support_8	Day_90_Average_Pig	D90A251016	Litter251016	89460398	intergenic	NA	Novel95
10	368460	369020	561	Ad2.12	2.094654156175414	Large	Day90	concensus_peak1020_support_8	Day_90_Large_Pig	D90L251016	Litter251016	82830708	intergenic	NA	Novel96
10	368460	369020	561	Ad2.13	1.7595305310457388	Small	Day90	concensus_peak1020_support_8	Day_90_Small_Pig	D90S111016	Litter111016	101841546	intergenic	NA	Novel97
10	368460	369020	561	Ad2.14	8.043537733226673	Average	Day90	concensus_peak1020_support_8	Day_90_Average_Pig	D90A111016	Litter111016	88960752	intergenic	NA	Novel98
10	368460	369020	561	Ad2.15	2.5727383032890985	Large	Day90	concensus_peak1020_support_8	Day_90_Large_Pig	D90L111016	Litter111016	111821934	intergenic	NA	Novel99
10	368460	369020	561	Ad2.16	1.1805477037166665	Small	6week	concensus_peak1020_support_8	6_week_old_smallest_pig_cryo_nuclei	6WKS050219CN	Litter050219	75392010	intergenic	NA	Novel100
10	368460	369020	561	Ad2.17	0.9641902336610033	Average	6week	concensus_peak1020_support_8	6_week_old_average_pig_cryo_nuclei	6WKA050219CN	Litter050219	89656516	intergenic	NA	Novel101
10	368460	369020	561	Ad2.19	8.25943845135971	Large	Day90	concensus_peak1020_support_8	Day_90_Large_Pig	D90L121016	Litter121016	41125666	intergenic	NA	Novel102
10	368460	369020	561	Ad2.2	4.213877905169085	Average	Day60	concensus_peak1020_support_8	Day_60_Average_Pig	D60A120916	Litter120916	77013370	intergenic	NA	Novel103
10	368460	369020	561	Ad2.20	2.8412198742395973	Average	Day90	concensus_peak1020_support_8	Day_90_Average_Pig	D90A121016	Litter121016	76858674	intergenic	NA	Novel104
10	368460	369020	561	Ad2.21	13.126190852735386	Small	Day90	concensus_peak1020_support_8	Day_90_Small_Pig	D90S121016	Litter121016	106012282	intergenic	NA	Novel105
10	368460	369020	561	Ad2.22	0.5	Small	6week	concensus_peak1020_support_8	6_week_old_smallest_pig	6WKS050219	Litter050219	65342688	intergenic	NA	Novel106
10	368460	369020	561	Ad2.23	1.6649575636362728	Average	6week	concensus_peak1020_support_8	6_week_old_average_pig	6WKA050219	Litter050219	107153458	intergenic	NA	Novel107
10	368460	369020	561	Ad2.24	4.255800483749459	Average	Day90	concensus_peak1020_support_8	Day_90_Average_Pig	D90A231115	Litter231115	129098746	intergenic	NA	Novel108
10	368460	369020	561	Ad2.3	0.5	Small	1week	concensus_peak1020_support_8	One_Week_Small_Pig	1WKS100918	Litter100918	46831884	intergenic	NA	Novel109
10	368460	369020	561	Ad2.4	0.5	Large	1week	concensus_peak1020_support_8	One_Week_Large_Pig	1WKL100918	Litter100918	31350002	intergenic	NA	Novel110
10	368460	369020	561	Ad2.5	9.13491118618853	Small	Day45	concensus_peak1020_support_8	Day_45_Small_Pig_Leg_Muscle	D45S220716	Litter220716	40178902	intergenic	NA	Novel111
10	368460	369020	561	Ad2.6	0.5	Large	Day45	concensus_peak1020_support_8	Day_45_Large_Pig_Leg_Muscle	D45L220716	Litter220716	54123018	intergenic	NA	Novel112
10	368460	369020	561	Ad2.7	2.311689209878096	Small	Day60	concensus_peak1020_support_8	Day_60_Small_Pig	D60S120916	Litter120916	42879028	intergenic	NA	Novel113
10	368460	369020	561	Ad2.8	3.483635806731472	Large	Day60	concensus_peak1020_support_8	Day_60_Large_Pig	D60L120916	Litter120916	88897908	intergenic	NA	Novel114
10	368460	369020	561	Ad2.9	4.722347053438276	Small	Day90	concensus_peak1020_support_8	Day_90_Small_Pig	D90S231115	Litter231115	114863556	intergenic	NA	Novel115
9	4699973	4702234	2262	Ad2.1	188.58159652141393	Average	Day45	concensus_peak10243_support_24	Day_45_Average_Pig_Leg_Muscle	D45A220716	Litter220716	60194128	promoter	ENSSSCT00000081549;ENSSSCT00000082237	ENSSSCG00000050793
9	4699973	4702234	2262	Ad2.10	12150.41378110643	Small	Day90	concensus_peak10243_support_24	Day_90_Small_Pig	D90S251016	Litter251016	52012720	promoter	ENSSSCT00000081549;ENSSSCT00000082237	ENSSSCG00000050793
9	4699973	4702234	2262	Ad2.11	15653.27874563798	Average	Day90	concensus_peak10243_support_24	Day_90_Average_Pig	D90A251016	Litter251016	89460398	promoter	ENSSSCT00000081549;ENSSSCT00000082237	ENSSSCG00000050793
9	4699973	4702234	2262	Ad2.12	17426.88061868493	Large	Day90	concensus_peak10243_support_24	Day_90_Large_Pig	D90L251016	Litter251016	82830708	promoter	ENSSSCT00000081549;ENSSSCT00000082237	ENSSSCG00000050793
9	4699973	4702234	2262	Ad2.13	175.57474381535766	Small	Day90	concensus_peak10243_support_24	Day_90_Small_Pig	D90S111016	Litter111016	101841546	promoter	ENSSSCT00000081549;ENSSSCT00000082237	ENSSSCG00000050793
9	4699973	4702234	2262	Ad2.14	244.72203411321354	Average	Day90	concensus_peak10243_support_24	Day_90_Average_Pig	D90A111016	Litter111016	88960752	promoter	ENSSSCT00000081549;ENSSSCT00000082237	ENSSSCG00000050793
9	4699973	4702234	2262	Ad2.15	319.70169870652114	Large	Day90	concensus_peak10243_support_24	Day_90_Large_Pig	D90L111016	Litter111016	111821934	promoter	ENSSSCT00000081549;ENSSSCT00000082237	ENSSSCG00000050793
9	4699973	4702234	2262	Ad2.16	210.10869274473328	Small	6week	concensus_peak10243_support_24	6_week_old_smallest_pig_cryo_nuclei	6WKS050219CN	Litter050219	75392010	promoter	ENSSSCT00000081549;ENSSSCT00000082237	ENSSSCG00000050793
9	4699973	4702234	2262	Ad2.17	7650.355050733335	Average	6week	concensus_peak10243_support_24	6_week_old_average_pig_cryo_nuclei	6WKA050219CN	Litter050219	89656516	promoter	ENSSSCT00000081549;ENSSSCT00000082237	ENSSSCG00000050793
9	4699973	4702234	2262	Ad2.19	432.4420737923572	Large	Day90	concensus_peak10243_support_24	Day_90_Large_Pig	D90L121016	Litter121016	41125666	promoter	ENSSSCT00000081549;ENSSSCT00000082237	ENSSSCG00000050793
9	4699973	4702234	2262	Ad2.2	383.02942423241575	Average	Day60	concensus_peak10243_support_24	Day_60_Average_Pig	D60A120916	Litter120916	77013370	promoter	ENSSSCT00000081549;ENSSSCT00000082237	ENSSSCG00000050793
9	4699973	4702234	2262	Ad2.20	412.55469786616914	Average	Day90	concensus_peak10243_support_24	Day_90_Average_Pig	D90A121016	Litter121016	76858674	promoter	ENSSSCT00000081549;ENSSSCT00000082237	ENSSSCG00000050793
9	4699973	4702234	2262	Ad2.21	499.23453868304773	Small	Day90	concensus_peak10243_support_24	Day_90_Small_Pig	D90S121016	Litter121016	106012282	promoter	ENSSSCT00000081549;ENSSSCT00000082237	ENSSSCG00000050793
9	4699973	4702234	2262	Ad2.22	5908.18412639944	Small	6week	concensus_peak10243_support_24	6_week_old_smallest_pig	6WKS050219	Litter050219	65342688	promoter	ENSSSCT00000081549;ENSSSCT00000082237	ENSSSCG00000050793
9	4699973	4702234	2262	Ad2.23	158.35174987271498	Average	6week	concensus_peak10243_support_24	6_week_old_average_pig	6WKA050219	Litter050219	107153458	promoter	ENSSSCT00000081549;ENSSSCT00000082237	ENSSSCG00000050793
9	4699973	4702234	2262	Ad2.24	6537.001266905464	Average	Day90	concensus_peak10243_support_24	Day_90_Average_Pig	D90A231115	Litter231115	129098746	promoter	ENSSSCT00000081549;ENSSSCT00000082237	ENSSSCG00000050793
9	4699973	4702234	2262	Ad2.3	19892.903706654244	Small	1week	concensus_peak10243_support_24	One_Week_Small_Pig	1WKS100918	Litter100918	46831884	promoter	ENSSSCT00000081549;ENSSSCT00000082237	ENSSSCG00000050793
9	4699973	4702234	2262	Ad2.4	19826.48723356914	Large	1week	concensus_peak10243_support_24	One_Week_Large_Pig	1WKL100918	Litter100918	31350002	promoter	ENSSSCT00000081549;ENSSSCT00000082237	ENSSSCG00000050793
9	4699973	4702234	2262	Ad2.5	335.534554024115	Small	Day45	concensus_peak10243_support_24	Day_45_Small_Pig_Leg_Muscle	D45S220716	Litter220716	40178902	promoter	ENSSSCT00000081549;ENSSSCT00000082237	ENSSSCG00000050793
9	4699973	4702234	2262	Ad2.6	259.4634553656306	Large	Day45	concensus_peak10243_support_24	Day_45_Large_Pig_Leg_Muscle	D45L220716	Litter220716	54123018	promoter	ENSSSCT00000081549;ENSSSCT00000082237	ENSSSCG00000050793
9	4699973	4702234	2262	Ad2.7	665.3899400252612	Small	Day60	concensus_peak10243_support_24	Day_60_Small_Pig	D60S120916	Litter120916	42879028	promoter	ENSSSCT00000081549;ENSSSCT00000082237	ENSSSCG00000050793
9	4699973	4702234	2262	Ad2.8	210.1004154228859	Large	Day60	concensus_peak10243_support_24	Day_60_Large_Pig	D60L120916	Litter120916	88897908	promoter	ENSSSCT00000081549;ENSSSCT00000082237	ENSSSCG00000050793
9	4699973	4702234	2262	Ad2.9	307.8868654903065	Small	Day90	concensus_peak10243_support_24	Day_90_Small_Pig	D90S231115	Litter231115	114863556	promoter	ENSSSCT00000081549;ENSSSCT00000082237	ENSSSCG00000050793
9	5863314	5864344	1031	Ad2.1	102.52212062231678	Average	Day45	concensus_peak10245_support_5	Day_45_Average_Pig_Leg_Muscle	D45A220716	Litter220716	60194128	intergenic	NA	Novel116
9	5863314	5864344	1031	Ad2.10	101.07014404226815	Small	Day90	concensus_peak10245_support_5	Day_90_Small_Pig	D90S251016	Litter251016	52012720	intergenic	NA	Novel117
9	5863314	5864344	1031	Ad2.11	235.88013151335306	Average	Day90	concensus_peak10245_support_5	Day_90_Average_Pig	D90A251016	Litter251016	89460398	intergenic	NA	Novel118
9	5863314	5864344	1031	Ad2.12	255.6446649880663	Large	Day90	concensus_peak10245_support_5	Day_90_Large_Pig	D90L251016	Litter251016	82830708	intergenic	NA	Novel119
9	5863314	5864344	1031	Ad2.13	117.6363393872537	Small	Day90	concensus_peak10245_support_5	Day_90_Small_Pig	D90S111016	Litter111016	101841546	intergenic	NA	Novel120
9	5863314	5864344	1031	Ad2.14	183.43079003074683	Average	Day90	concensus_peak10245_support_5	Day_90_Average_Pig	D90A111016	Litter111016	88960752	intergenic	NA	Novel121
9	5863314	5864344	1031	Ad2.15	201.55561541904254	Large	Day90	concensus_peak10245_support_5	Day_90_Large_Pig	D90L111016	Litter111016	111821934	intergenic	NA	Novel122
9	5863314	5864344	1031	Ad2.16	14.11095407433333	Small	6week	concensus_peak10245_support_5	6_week_old_smallest_pig_cryo_nuclei	6WKS050219CN	Litter050219	75392010	intergenic	NA	Novel123
9	5863314	5864344	1031	Ad2.17	14.4257070098301	Average	6week	concensus_peak10245_support_5	6_week_old_average_pig_cryo_nuclei	6WKA050219CN	Litter050219	89656516	intergenic	NA	Novel124
9	5863314	5864344	1031	Ad2.19	204.83187921913904	Large	Day90	concensus_peak10245_support_5	Day_90_Large_Pig	D90L121016	Litter121016	41125666	intergenic	NA	Novel125
9	5863314	5864344	1031	Ad2.2	213.42899989636086	Average	Day60	concensus_peak10245_support_5	Day_60_Average_Pig	D60A120916	Litter120916	77013370	intergenic	NA	Novel126
9	5863314	5864344	1031	Ad2.20	116.39038377486007	Average	Day90	concensus_peak10245_support_5	Day_90_Average_Pig	D90A121016	Litter121016	76858674	intergenic	NA	Novel127
9	5863314	5864344	1031	Ad2.21	422.21477448136187	Small	Day90	concensus_peak10245_support_5	Day_90_Small_Pig	D90S121016	Litter121016	106012282	intergenic	NA	Novel128
9	5863314	5864344	1031	Ad2.22	9.353557987410491	Small	6week	concensus_peak10245_support_5	6_week_old_smallest_pig	6WKS050219	Litter050219	65342688	intergenic	NA	Novel129
9	5863314	5864344	1031	Ad2.23	26.71154518181614	Average	6week	concensus_peak10245_support_5	6_week_old_average_pig	6WKA050219	Litter050219	107153458	intergenic	NA	Novel130
9	5863314	5864344	1031	Ad2.24	112.23506439154639	Average	Day90	concensus_peak10245_support_5	Day_90_Average_Pig	D90A231115	Litter231115	129098746	intergenic	NA	Novel131
9	5863314	5864344	1031	Ad2.3	43.821409774935006	Small	1week	concensus_peak10245_support_5	One_Week_Small_Pig	1WKS100918	Litter100918	46831884	intergenic	NA	Novel132
9	5863314	5864344	1031	Ad2.4	74.41212225329073	Large	1week	concensus_peak10245_support_5	One_Week_Large_Pig	1WKL100918	Litter100918	31350002	intergenic	NA	Novel133
9	5863314	5864344	1031	Ad2.5	114.48082765768861	Small	Day45	concensus_peak10245_support_5	Day_45_Small_Pig_Leg_Muscle	D45S220716	Litter220716	40178902	intergenic	NA	Novel134
9	5863314	5864344	1031	Ad2.6	110.81170566224264	Large	Day45	concensus_peak10245_support_5	Day_45_Large_Pig_Leg_Muscle	D45L220716	Litter220716	54123018	intergenic	NA	Novel135
9	5863314	5864344	1031	Ad2.7	127.31824469146673	Small	Day60	concensus_peak10245_support_5	Day_60_Small_Pig	D60S120916	Litter120916	42879028	intergenic	NA	Novel136
9	5863314	5864344	1031	Ad2.8	106.41907113896725	Large	Day60	concensus_peak10245_support_5	Day_60_Large_Pig	D60L120916	Litter120916	88897908	intergenic	NA	Novel137
9	5863314	5864344	1031	Ad2.9	43.567939945070414	Small	Day90	concensus_peak10245_support_5	Day_90_Small_Pig	D90S231115	Litter231115	114863556	intergenic	NA	Novel138
10	1147750	1148123	374	Ad2.1	11.60444850310931	Average	Day45	concensus_peak1025_support_4	Day_45_Average_Pig_Leg_Muscle	D45A220716	Litter220716	60194128	threeUTR	ENSSSCT00000054249	ENSSSCG00000032416
10	1147750	1148123	374	Ad2.10	24.775552010202656	Small	Day90	concensus_peak1025_support_4	Day_90_Small_Pig	D90S251016	Litter251016	52012720	threeUTR	ENSSSCT00000054249	ENSSSCG00000032416
10	1147750	1148123	374	Ad2.11	26.653347945928118	Average	Day90	concensus_peak1025_support_4	Day_90_Average_Pig	D90A251016	Litter251016	89460398	threeUTR	ENSSSCT00000054249	ENSSSCG00000032416
10	1147750	1148123	374	Ad2.12	18.041195717929558	Large	Day90	concensus_peak1025_support_4	Day_90_Large_Pig	D90L251016	Litter251016	82830708	threeUTR	ENSSSCT00000054249	ENSSSCG00000032416
10	1147750	1148123	374	Ad2.13	21.912019027777557	Small	Day90	concensus_peak1025_support_4	Day_90_Small_Pig	D90S111016	Litter111016	101841546	threeUTR	ENSSSCT00000054249	ENSSSCG00000032416
10	1147750	1148123	374	Ad2.14	10.872364383186676	Average	Day90	concensus_peak1025_support_4	Day_90_Average_Pig	D90A111016	Litter111016	88960752	threeUTR	ENSSSCT00000054249	ENSSSCG00000032416
10	1147750	1148123	374	Ad2.15	26.40922879111373	Large	Day90	concensus_peak1025_support_4	Day_90_Large_Pig	D90L111016	Litter111016	111821934	threeUTR	ENSSSCT00000054249	ENSSSCG00000032416
10	1147750	1148123	374	Ad2.16	76.72134281626664	Small	6week	concensus_peak1025_support_4	6_week_old_smallest_pig_cryo_nuclei	6WKS050219CN	Litter050219	75392010	threeUTR	ENSSSCT00000054249	ENSSSCG00000032416
10	1147750	1148123	374	Ad2.17	38.56359916020227	Average	6week	concensus_peak1025_support_4	6_week_old_average_pig_cryo_nuclei	6WKA050219CN	Litter050219	89656516	threeUTR	ENSSSCT00000054249	ENSSSCG00000032416
10	1147750	1148123	374	Ad2.19	10.84591793514628	Large	Day90	concensus_peak1025_support_4	Day_90_Large_Pig	D90L121016	Litter121016	41125666	threeUTR	ENSSSCT00000054249	ENSSSCG00000032416
10	1147750	1148123	374	Ad2.2	20.30734882756845	Average	Day60	concensus_peak1025_support_4	Day_60_Average_Pig	D60A120916	Litter120916	77013370	threeUTR	ENSSSCT00000054249	ENSSSCG00000032416
10	1147750	1148123	374	Ad2.20	22.741588805276177	Average	Day90	concensus_peak1025_support_4	Day_90_Average_Pig	D90A121016	Litter121016	76858674	threeUTR	ENSSSCT00000054249	ENSSSCG00000032416
10	1147750	1148123	374	Ad2.21	27.01500079074431	Small	Day90	concensus_peak1025_support_4	Day_90_Small_Pig	D90S121016	Litter121016	106012282	threeUTR	ENSSSCT00000054249	ENSSSCG00000032416
10	1147750	1148123	374	Ad2.22	87.2648682766228	Small	6week	concensus_peak1025_support_4	6_week_old_smallest_pig	6WKS050219	Litter050219	65342688	threeUTR	ENSSSCT00000054249	ENSSSCG00000032416
10	1147750	1148123	374	Ad2.23	83.21198701817538	Average	6week	concensus_peak1025_support_4	6_week_old_average_pig	6WKA050219	Litter050219	107153458	threeUTR	ENSSSCT00000054249	ENSSSCG00000032416
10	1147750	1148123	374	Ad2.24	23.03480290249675	Average	Day90	concensus_peak1025_support_4	Day_90_Average_Pig	D90A231115	Litter231115	129098746	threeUTR	ENSSSCT00000054249	ENSSSCG00000032416
10	1147750	1148123	374	Ad2.3	67.45126965217227	Small	1week	concensus_peak1025_support_4	One_Week_Small_Pig	1WKS100918	Litter100918	46831884	threeUTR	ENSSSCT00000054249	ENSSSCG00000032416
10	1147750	1148123	374	Ad2.4	68.14838307928305	Large	1week	concensus_peak1025_support_4	One_Week_Large_Pig	1WKL100918	Litter100918	31350002	threeUTR	ENSSSCT00000054249	ENSSSCG00000032416
10	1147750	1148123	374	Ad2.5	17.76982237237706	Small	Day45	concensus_peak1025_support_4	Day_45_Small_Pig_Leg_Muscle	D45S220716	Litter220716	40178902	threeUTR	ENSSSCT00000054249	ENSSSCG00000032416
10	1147750	1148123	374	Ad2.6	6.553691164391365	Large	Day45	concensus_peak1025_support_4	Day_45_Large_Pig_Leg_Muscle	D45L220716	Litter220716	54123018	threeUTR	ENSSSCT00000054249	ENSSSCG00000032416
10	1147750	1148123	374	Ad2.7	16.805202888902866	Small	Day60	concensus_peak1025_support_4	Day_60_Small_Pig	D60S120916	Litter120916	42879028	threeUTR	ENSSSCT00000054249	ENSSSCG00000032416
10	1147750	1148123	374	Ad2.8	12.434543226925888	Large	Day60	concensus_peak1025_support_4	Day_60_Large_Pig	D60L120916	Litter120916	88897908	threeUTR	ENSSSCT00000054249	ENSSSCG00000032416
10	1147750	1148123	374	Ad2.9	14.855979981690139	Small	Day90	concensus_peak1025_support_4	Day_90_Small_Pig	D90S231115	Litter231115	114863556	threeUTR	ENSSSCT00000054249	ENSSSCG00000032416
9	7649732	7650403	672	Ad2.1	15.074588660330969	Average	Day45	concensus_peak10265_support_3	Day_45_Average_Pig_Leg_Muscle	D45A220716	Litter220716	60194128	intergenic	NA	Novel139
9	7649732	7650403	672	Ad2.10	61.18888002550664	Small	Day90	concensus_peak10265_support_3	Day_90_Small_Pig	D90S251016	Litter251016	52012720	intergenic	NA	Novel140
9	7649732	7650403	672	Ad2.11	71.11403945400592	Average	Day90	concensus_peak10265_support_3	Day_90_Average_Pig	D90A251016	Litter251016	89460398	intergenic	NA	Novel141
9	7649732	7650403	672	Ad2.12	78.6380536525953	Large	Day90	concensus_peak10265_support_3	Day_90_Large_Pig	D90L251016	Litter251016	82830708	intergenic	NA	Novel142
9	7649732	7650403	672	Ad2.13	38.91568119689503	Small	Day90	concensus_peak10265_support_3	Day_90_Small_Pig	D90S111016	Litter111016	101841546	intergenic	NA	Novel143
9	7649732	7650403	672	Ad2.14	47.647110832666705	Average	Day90	concensus_peak10265_support_3	Day_90_Average_Pig	D90A111016	Litter111016	88960752	intergenic	NA	Novel144
9	7649732	7650403	672	Ad2.15	76.15494807005209	Large	Day90	concensus_peak10265_support_3	Day_90_Large_Pig	D90L111016	Litter111016	111821934	intergenic	NA	Novel145
9	7649732	7650403	672	Ad2.16	45.41614844529999	Small	6week	concensus_peak10265_support_3	6_week_old_smallest_pig_cryo_nuclei	6WKS050219CN	Litter050219	75392010	intergenic	NA	Novel146
9	7649732	7650403	672	Ad2.17	89.16033462925164	Average	6week	concensus_peak10265_support_3	6_week_old_average_pig_cryo_nuclei	6WKA050219CN	Litter050219	89656516	intergenic	NA	Novel147
9	7649732	7650403	672	Ad2.19	65.16198709466425	Large	Day90	concensus_peak10265_support_3	Day_90_Large_Pig	D90L121016	Litter121016	41125666	intergenic	NA	Novel148
9	7649732	7650403	672	Ad2.2	31.448982543075708	Average	Day60	concensus_peak10265_support_3	Day_60_Average_Pig	D60A120916	Litter120916	77013370	intergenic	NA	Novel149
9	7649732	7650403	672	Ad2.20	63.71293660446913	Average	Day90	concensus_peak10265_support_3	Day_90_Average_Pig	D90A121016	Litter121016	76858674	intergenic	NA	Novel150
9	7649732	7650403	672	Ad2.21	76.25714511641232	Small	Day90	concensus_peak10265_support_3	Day_90_Small_Pig	D90S121016	Litter121016	106012282	intergenic	NA	Novel151
9	7649732	7650403	672	Ad2.22	96.708663463194	Small	6week	concensus_peak10265_support_3	6_week_old_smallest_pig	6WKS050219	Litter050219	65342688	intergenic	NA	Novel152
9	7649732	7650403	672	Ad2.23	73.8923265090852	Average	6week	concensus_peak10265_support_3	6_week_old_average_pig	6WKA050219	Litter050219	107153458	intergenic	NA	Novel153
9	7649732	7650403	672	Ad2.24	39.46643001890063	Average	Day90	concensus_peak10265_support_3	Day_90_Average_Pig	D90A231115	Litter231115	129098746	intergenic	NA	Novel154
9	7649732	7650403	672	Ad2.3	93.70666951576925	Small	1week	concensus_peak10265_support_3	One_Week_Small_Pig	1WKS100918	Litter100918	46831884	intergenic	NA	Novel155
9	7649732	7650403	672	Ad2.4	84.43410493170305	Large	1week	concensus_peak10265_support_3	One_Week_Large_Pig	1WKL100918	Litter100918	31350002	intergenic	NA	Novel156
9	7649732	7650403	672	Ad2.5	26.404733558565592	Small	Day45	concensus_peak10265_support_3	Day_45_Small_Pig_Leg_Muscle	D45S220716	Litter220716	40178902	intergenic	NA	Novel157
9	7649732	7650403	672	Ad2.6	11.934749977183689	Large	Day45	concensus_peak10265_support_3	Day_45_Large_Pig_Leg_Muscle	D45L220716	Litter220716	54123018	intergenic	NA	Novel158
9	7649732	7650403	672	Ad2.7	18.616892098780962	Small	Day60	concensus_peak10265_support_3	Day_60_Small_Pig	D60S120916	Litter120916	42879028	intergenic	NA	Novel159
9	7649732	7650403	672	Ad2.8	17.655905888705963	Large	Day60	concensus_peak10265_support_3	Day_60_Large_Pig	D60L120916	Litter120916	88897908	intergenic	NA	Novel160
9	7649732	7650403	672	Ad2.9	80.72459401532724	Small	Day90	concensus_peak10265_support_3	Day_90_Small_Pig	D90S231115	Litter231115	114863556	intergenic	NA	Novel161
10	1766419	1766592	174	Ad2.1	2.5820840943329957	Average	Day45	concensus_peak1027_support_9	Day_45_Average_Pig_Leg_Muscle	D45A220716	Litter220716	60194128	intergenic	NA	Novel162
10	1766419	1766592	174	Ad2.10	3.9679360014575225	Small	Day90	concensus_peak1027_support_9	Day_90_Small_Pig	D90S251016	Litter251016	52012720	intergenic	NA	Novel163
10	1766419	1766592	174	Ad2.11	13.576673972964059	Average	Day90	concensus_peak1027_support_9	Day_90_Average_Pig	D90A251016	Litter251016	89460398	intergenic	NA	Novel164
10	1766419	1766592	174	Ad2.12	32.39308312350829	Large	Day90	concensus_peak1027_support_9	Day_90_Large_Pig	D90L251016	Litter251016	82830708	intergenic	NA	Novel165
10	1766419	1766592	174	Ad2.13	6.1678873897058235	Small	Day90	concensus_peak1027_support_9	Day_90_Small_Pig	D90S111016	Litter111016	101841546	intergenic	NA	Novel166
10	1766419	1766592	174	Ad2.14	8.986479949880007	Average	Day90	concensus_peak1027_support_9	Day_90_Average_Pig	D90A111016	Litter111016	88960752	intergenic	NA	Novel167
10	1766419	1766592	174	Ad2.15	13.97279897137914	Large	Day90	concensus_peak1027_support_9	Day_90_Large_Pig	D90L111016	Litter111016	111821934	intergenic	NA	Novel168
10	1766419	1766592	174	Ad2.16	108.70708489094997	Small	6week	concensus_peak1027_support_9	6_week_old_smallest_pig_cryo_nuclei	6WKS050219CN	Litter050219	75392010	intergenic	NA	Novel169
10	1766419	1766592	174	Ad2.17	44.13388196413431	Average	6week	concensus_peak1027_support_9	6_week_old_average_pig_cryo_nuclei	6WKA050219CN	Litter050219	89656516	intergenic	NA	Novel170
10	1766419	1766592	174	Ad2.19	220.35075612185844	Large	Day90	concensus_peak1027_support_9	Day_90_Large_Pig	D90L121016	Litter121016	41125666	intergenic	NA	Novel171
10	1766419	1766592	174	Ad2.2	5.451837206892113	Average	Day60	concensus_peak1027_support_9	Day_60_Average_Pig	D60A120916	Litter120916	77013370	intergenic	NA	Novel172
10	1766419	1766592	174	Ad2.20	179.6033203793292	Average	Day90	concensus_peak1027_support_9	Day_90_Average_Pig	D90A121016	Litter121016	76858674	intergenic	NA	Novel173
10	1766419	1766592	174	Ad2.21	261.86215065162247	Small	Day90	concensus_peak1027_support_9	Day_90_Small_Pig	D90S121016	Litter121016	106012282	intergenic	NA	Novel174
10	1766419	1766592	174	Ad2.22	39.45565514460616	Small	6week	concensus_peak1027_support_9	6_week_old_smallest_pig	6WKS050219	Litter050219	65342688	intergenic	NA	Novel175
10	1766419	1766592	174	Ad2.23	93.69660509090183	Average	6week	concensus_peak1027_support_9	6_week_old_average_pig	6WKA050219	Litter050219	107153458	intergenic	NA	Novel176
10	1766419	1766592	174	Ad2.24	5.664225665155506	Average	Day90	concensus_peak1027_support_9	Day_90_Average_Pig	D90A231115	Litter231115	129098746	intergenic	NA	Novel177
10	1766419	1766592	174	Ad2.3	4.438309979539546	Small	1week	concensus_peak1027_support_9	One_Week_Small_Pig	1WKS100918	Litter100918	46831884	intergenic	NA	Novel178
10	1766419	1766592	174	Ad2.4	6.763739174007689	Large	1week	concensus_peak1027_support_9	One_Week_Large_Pig	1WKL100918	Litter100918	31350002	intergenic	NA	Novel179
10	1766419	1766592	174	Ad2.5	3.9539644744754123	Small	Day45	concensus_peak1027_support_9	Day_45_Small_Pig_Leg_Muscle	D45S220716	Litter220716	40178902	intergenic	NA	Novel180
10	1766419	1766592	174	Ad2.6	3.1905294063961622	Large	Day45	concensus_peak1027_support_9	Day_45_Large_Pig_Leg_Muscle	D45L220716	Litter220716	54123018	intergenic	NA	Novel181
10	1766419	1766592	174	Ad2.7	7.7467568395123845	Small	Day60	concensus_peak1027_support_9	Day_60_Small_Pig	D60S120916	Litter120916	42879028	intergenic	NA	Novel182
10	1766419	1766592	174	Ad2.8	5.721362661780075	Large	Day60	concensus_peak1027_support_9	Day_60_Large_Pig	D60L120916	Litter120916	88897908	intergenic	NA	Novel183
10	1766419	1766592	174	Ad2.9	184.59433152990883	Small	Day90	concensus_peak1027_support_9	Day_90_Small_Pig	D90S231115	Litter231115	114863556	intergenic	NA	Novel184
9	25967649	25968037	389	Ad2.1	6.052224251554655	Average	Day45	concensus_peak10332_support_3	Day_45_Average_Pig_Leg_Muscle	D45A220716	Litter220716	60194128	intron	ENSSSCT00000047639	ENSSSCG00000041267
9	25967649	25968037	389	Ad2.10	21.307616008745136	Small	Day90	concensus_peak10332_support_3	Day_90_Small_Pig	D90S251016	Litter251016	52012720	intron	ENSSSCT00000047639	ENSSSCG00000041267
9	25967649	25968037	389	Ad2.11	26.653347945928118	Average	Day90	concensus_peak10332_support_3	Day_90_Average_Pig	D90A251016	Litter251016	89460398	intron	ENSSSCT00000047639	ENSSSCG00000041267
9	25967649	25968037	389	Ad2.12	26.014466498806627	Large	Day90	concensus_peak10332_support_3	Day_90_Large_Pig	D90L251016	Litter251016	82830708	intron	ENSSSCT00000047639	ENSSSCG00000041267
9	25967649	25968037	389	Ad2.13	26.320375886437642	Small	Day90	concensus_peak10332_support_3	Day_90_Small_Pig	D90S111016	Litter111016	101841546	intron	ENSSSCT00000047639	ENSSSCG00000041267
9	25967649	25968037	389	Ad2.14	17.472959899760014	Average	Day90	concensus_peak10332_support_3	Day_90_Average_Pig	D90A111016	Litter111016	88960752	intron	ENSSSCT00000047639	ENSSSCG00000041267
9	25967649	25968037	389	Ad2.15	17.081906426312788	Large	Day90	concensus_peak10332_support_3	Day_90_Large_Pig	D90L111016	Litter111016	111821934	intron	ENSSSCT00000047639	ENSSSCG00000041267
9	25967649	25968037	389	Ad2.16	41.33286222299999	Small	6week	concensus_peak10332_support_3	6_week_old_smallest_pig_cryo_nuclei	6WKS050219CN	Litter050219	75392010	intron	ENSSSCT00000047639	ENSSSCG00000041267
9	25967649	25968037	389	Ad2.17	80.34072018969258	Average	6week	concensus_peak10332_support_3	6_week_old_average_pig_cryo_nuclei	6WKA050219CN	Litter050219	89656516	intron	ENSSSCT00000047639	ENSSSCG00000041267
9	25967649	25968037	389	Ad2.19	28.95127432165227	Large	Day90	concensus_peak10332_support_3	Day_90_Large_Pig	D90L121016	Litter121016	41125666	intron	ENSSSCT00000047639	ENSSSCG00000041267
9	25967649	25968037	389	Ad2.2	37.63877905169085	Average	Day60	concensus_peak10332_support_3	Day_60_Average_Pig	D60A120916	Litter120916	77013370	intron	ENSSSCT00000047639	ENSSSCG00000041267
9	25967649	25968037	389	Ad2.20	19.22975899391678	Average	Day90	concensus_peak10332_support_3	Day_90_Average_Pig	D90A121016	Litter121016	76858674	intron	ENSSSCT00000047639	ENSSSCG00000041267
9	25967649	25968037	389	Ad2.21	40.903810728753236	Small	Day90	concensus_peak10332_support_3	Day_90_Small_Pig	D90S121016	Litter121016	106012282	intron	ENSSSCT00000047639	ENSSSCG00000041267
9	25967649	25968037	389	Ad2.22	84.31368228081931	Small	6week	concensus_peak10332_support_3	6_week_old_smallest_pig	6WKS050219	Litter050219	65342688	intron	ENSSSCT00000047639	ENSSSCG00000041267
9	25967649	25968037	389	Ad2.23	74.47480529090333	Average	6week	concensus_peak10332_support_3	6_week_old_average_pig	6WKA050219	Litter050219	107153458	intron	ENSSSCT00000047639	ENSSSCG00000041267
9	25967649	25968037	389	Ad2.24	13.175826632654422	Average	Day90	concensus_peak10332_support_3	Day_90_Average_Pig	D90A231115	Litter231115	129098746	intron	ENSSSCT00000047639	ENSSSCG00000041267
9	25967649	25968037	389	Ad2.3	50.38525974083424	Small	1week	concensus_peak10332_support_3	One_Week_Small_Pig	1WKS100918	Litter100918	46831884	intron	ENSSSCT00000047639	ENSSSCG00000041267
9	25967649	25968037	389	Ad2.4	51.862661226863054	Large	1week	concensus_peak10332_support_3	One_Week_Large_Pig	1WKL100918	Litter100918	31350002	intron	ENSSSCT00000047639	ENSSSCG00000041267
9	25967649	25968037	389	Ad2.5	16.042840135139357	Small	Day45	concensus_peak10332_support_3	Day_45_Small_Pig_Leg_Muscle	D45S220716	Litter220716	40178902	intron	ENSSSCT00000047639	ENSSSCG00000041267
9	25967649	25968037	389	Ad2.6	7.898955867589446	Large	Day45	concensus_peak10332_support_3	Day_45_Large_Pig_Leg_Muscle	D45L220716	Litter220716	54123018	intron	ENSSSCT00000047639	ENSSSCG00000041267
9	25967649	25968037	389	Ad2.7	18.616892098780962	Small	Day60	concensus_peak10332_support_3	Day_60_Small_Pig	D60S120916	Litter120916	42879028	intron	ENSSSCT00000047639	ENSSSCG00000041267
9	25967649	25968037	389	Ad2.8	14.67227008197449	Large	Day60	concensus_peak10332_support_3	Day_60_Large_Pig	D60L120916	Litter120916	88897908	intron	ENSSSCT00000047639	ENSSSCG00000041267
9	25967649	25968037	389	Ad2.9	31.745368195443245	Small	Day90	concensus_peak10332_support_3	Day_90_Small_Pig	D90S231115	Litter231115	114863556	intron	ENSSSCT00000047639	ENSSSCG00000041267
9	25971560	25971851	292	Ad2.1	15.768616691775302	Average	Day45	concensus_peak10333_support_3	Day_45_Average_Pig_Leg_Muscle	D45A220716	Litter220716	60194128	intron	ENSSSCT00000047639	ENSSSCG00000041267
9	25971560	25971851	292	Ad2.10	12.637776005101328	Small	Day90	concensus_peak10333_support_3	Day_90_Small_Pig	D90S251016	Litter251016	52012720	intron	ENSSSCT00000047639	ENSSSCG00000041267
9	25971560	25971851	292	Ad2.11	46.26835890537421	Average	Day90	concensus_peak10333_support_3	Day_90_Average_Pig	D90A251016	Litter251016	89460398	intron	ENSSSCT00000047639	ENSSSCG00000041267
9	25971560	25971851	292	Ad2.12	49.934278841437845	Large	Day90	concensus_peak10333_support_3	Day_90_Large_Pig	D90L251016	Litter251016	82830708	intron	ENSSSCT00000047639	ENSSSCG00000041267
9	25971560	25971851	292	Ad2.13	25.060845355391905	Small	Day90	concensus_peak10333_support_3	Day_90_Small_Pig	D90S111016	Litter111016	101841546	intron	ENSSSCT00000047639	ENSSSCG00000041267
9	25971560	25971851	292	Ad2.14	29.73120871625336	Average	Day90	concensus_peak10333_support_3	Day_90_Average_Pig	D90A111016	Litter111016	88960752	intron	ENSSSCT00000047639	ENSSSCG00000041267
9	25971560	25971851	292	Ad2.15	49.20935012729381	Large	Day90	concensus_peak10333_support_3	Day_90_Large_Pig	D90L111016	Litter111016	111821934	intron	ENSSSCT00000047639	ENSSSCG00000041267
9	25971560	25971851	292	Ad2.16	54.26326859361665	Small	6week	concensus_peak10333_support_3	6_week_old_smallest_pig_cryo_nuclei	6WKS050219CN	Litter050219	75392010	intron	ENSSSCT00000047639	ENSSSCG00000041267
9	25971560	25971851	292	Ad2.17	58.98796944128642	Average	6week	concensus_peak10333_support_3	6_week_old_average_pig_cryo_nuclei	6WKA050219CN	Litter050219	89656516	intron	ENSSSCT00000047639	ENSSSCG00000041267
9	25971560	25971851	292	Ad2.19	34.12423328922541	Large	Day90	concensus_peak10333_support_3	Day_90_Large_Pig	D90L121016	Litter121016	41125666	intron	ENSSSCT00000047639	ENSSSCG00000041267
9	25971560	25971851	292	Ad2.2	50.01837206892113	Average	Day60	concensus_peak10333_support_3	Day_60_Average_Pig	D60A120916	Litter120916	77013370	intron	ENSSSCT00000047639	ENSSSCG00000041267
9	25971560	25971851	292	Ad2.20	48.495007421911744	Average	Day90	concensus_peak10333_support_3	Day_90_Average_Pig	D90A121016	Litter121016	76858674	intron	ENSSSCT00000047639	ENSSSCG00000041267
9	25971560	25971851	292	Ad2.21	52.26738249621508	Small	Day90	concensus_peak10333_support_3	Day_90_Small_Pig	D90S121016	Litter121016	106012282	intron	ENSSSCT00000047639	ENSSSCG00000041267
9	25971560	25971851	292	Ad2.22	76.64059869173022	Small	6week	concensus_peak10333_support_3	6_week_old_smallest_pig	6WKS050219	Litter050219	65342688	intron	ENSSSCT00000047639	ENSSSCG00000041267
9	25971560	25971851	292	Ad2.23	57.58292061817737	Average	6week	concensus_peak10333_support_3	6_week_old_average_pig	6WKA050219	Litter050219	107153458	intron	ENSSSCT00000047639	ENSSSCG00000041267
9	25971560	25971851	292	Ad2.24	33.36325423280776	Average	Day90	concensus_peak10333_support_3	Day_90_Average_Pig	D90A231115	Litter231115	129098746	intron	ENSSSCT00000047639	ENSSSCG00000041267
9	25971560	25971851	292	Ad2.3	42.50863978175516	Small	1week	concensus_peak10333_support_3	One_Week_Small_Pig	1WKS100918	Litter100918	46831884	intron	ENSSSCT00000047639	ENSSSCG00000041267
9	25971560	25971851	292	Ad2.4	66.89563524448151	Large	1week	concensus_peak10333_support_3	One_Week_Large_Pig	1WKL100918	Litter100918	31350002	intron	ENSSSCT00000047639	ENSSSCG00000041267
9	25971560	25971851	292	Ad2.5	24.677751321327886	Small	Day45	concensus_peak10333_support_3	Day_45_Small_Pig_Leg_Muscle	D45S220716	Litter220716	40178902	intron	ENSSSCT00000047639	ENSSSCG00000041267
9	25971560	25971851	292	Ad2.6	6.553691164391365	Large	Day45	concensus_peak10333_support_3	Day_45_Large_Pig_Leg_Muscle	D45L220716	Litter220716	54123018	intron	ENSSSCT00000047639	ENSSSCG00000041267
9	25971560	25971851	292	Ad2.7	16.805202888902866	Small	Day60	concensus_peak10333_support_3	Day_60_Small_Pig	D60S120916	Litter120916	42879028	intron	ENSSSCT00000047639	ENSSSCG00000041267
9	25971560	25971851	292	Ad2.8	42.2709012942406	Large	Day60	concensus_peak10333_support_3	Day_60_Large_Pig	D60L120916	Litter120916	88897908	intron	ENSSSCT00000047639	ENSSSCG00000041267
9	25971560	25971851	292	Ad2.9	24.989612909942	Small	Day90	concensus_peak10333_support_3	Day_90_Small_Pig	D90S231115	Litter231115	114863556	intron	ENSSSCT00000047639	ENSSSCG00000041267
9	27326778	27326936	159	Ad2.1	1.194028031444332	Average	Day45	concensus_peak10346_support_8	Day_45_Average_Pig_Leg_Muscle	D45A220716	Litter220716	60194128	intergenic	NA	Novel185
9	27326778	27326936	159	Ad2.10	165.22696006923232	Small	Day90	concensus_peak10346_support_8	Day_90_Small_Pig	D90S251016	Litter251016	52012720	intergenic	NA	Novel186
9	27326778	27326936	159	Ad2.11	148.26641589449386	Average	Day90	concensus_peak10346_support_8	Day_90_Average_Pig	D90A251016	Litter251016	89460398	intergenic	NA	Novel187
9	27326778	27326936	159	Ad2.12	156.7761073051906	Large	Day90	concensus_peak10346_support_8	Day_90_Large_Pig	D90L251016	Litter251016	82830708	intergenic	NA	Novel188
9	27326778	27326936	159	Ad2.13	1.1297652655228694	Small	Day90	concensus_peak10346_support_8	Day_90_Small_Pig	D90S111016	Litter111016	101841546	intergenic	NA	Novel189
9	27326778	27326936	159	Ad2.14	0.5	Average	Day90	concensus_peak10346_support_8	Day_90_Average_Pig	D90A111016	Litter111016	88960752	intergenic	NA	Novel190
9	27326778	27326936	159	Ad2.15	3.6091074549336475	Large	Day90	concensus_peak10346_support_8	Day_90_Large_Pig	D90L111016	Litter111016	111821934	intergenic	NA	Novel191
9	27326778	27326936	159	Ad2.16	3.9027385185833325	Small	6week	concensus_peak10346_support_8	6_week_old_smallest_pig_cryo_nuclei	6WKS050219CN	Litter050219	75392010	intergenic	NA	Novel192
9	27326778	27326936	159	Ad2.17	91.48128579755665	Average	6week	concensus_peak10346_support_8	6_week_old_average_pig_cryo_nuclei	6WKA050219CN	Litter050219	89656516	intergenic	NA	Novel193
9	27326778	27326936	159	Ad2.19	5.67295896757314	Large	Day90	concensus_peak10346_support_8	Day_90_Large_Pig	D90L121016	Litter121016	41125666	intergenic	NA	Novel194
9	27326778	27326936	159	Ad2.2	4.213877905169085	Average	Day60	concensus_peak10346_support_8	Day_60_Average_Pig	D60A120916	Litter120916	77013370	intergenic	NA	Novel195
9	27326778	27326936	159	Ad2.20	4.011829811359396	Average	Day90	concensus_peak10346_support_8	Day_90_Average_Pig	D90A121016	Litter121016	76858674	intergenic	NA	Novel196
9	27326778	27326936	159	Ad2.21	3.0252381705470772	Small	Day90	concensus_peak10346_support_8	Day_90_Small_Pig	D90S121016	Litter121016	106012282	intergenic	NA	Novel197
9	27326778	27326936	159	Ad2.22	86.08439387830141	Small	6week	concensus_peak10346_support_8	6_week_old_smallest_pig	6WKS050219	Litter050219	65342688	intergenic	NA	Novel198
9	27326778	27326936	159	Ad2.23	1.0824787818181365	Average	6week	concensus_peak10346_support_8	6_week_old_average_pig	6WKA050219	Litter050219	107153458	intergenic	NA	Novel199
9	27326778	27326936	159	Ad2.24	77.02443485639522	Average	Day90	concensus_peak10346_support_8	Day_90_Average_Pig	D90A231115	Litter231115	129098746	intergenic	NA	Novel200
9	27326778	27326936	159	Ad2.3	138.3408492838841	Small	1week	concensus_peak10346_support_8	One_Week_Small_Pig	1WKS100918	Litter100918	46831884	intergenic	NA	Novel201
9	27326778	27326936	159	Ad2.4	108.23631379293226	Large	1week	concensus_peak10346_support_8	One_Week_Large_Pig	1WKL100918	Litter100918	31350002	intergenic	NA	Novel202
9	27326778	27326936	159	Ad2.5	0.5	Small	Day45	concensus_peak10346_support_8	Day_45_Small_Pig_Leg_Muscle	D45S220716	Litter220716	40178902	intergenic	NA	Novel203
9	27326778	27326936	159	Ad2.6	3.8631617579952024	Large	Day45	concensus_peak10346_support_8	Day_45_Large_Pig_Leg_Muscle	D45L220716	Litter220716	54123018	intergenic	NA	Novel204
9	27326778	27326936	159	Ad2.7	5.935067629634289	Small	Day60	concensus_peak10346_support_8	Day_60_Small_Pig	D60S120916	Litter120916	42879028	intergenic	NA	Novel205
9	27326778	27326936	159	Ad2.8	1.991817903365736	Large	Day60	concensus_peak10346_support_8	Day_60_Large_Pig	D60L120916	Litter120916	88897908	intergenic	NA	Novel206
9	27326778	27326936	159	Ad2.9	4.722347053438276	Small	Day90	concensus_peak10346_support_8	Day_90_Small_Pig	D90S231115	Litter231115	114863556	intergenic	NA	Novel207
9	41465564	41465917	354	Ad2.1	3.2761121257773276	Average	Day45	concensus_peak10388_support_3	Day_45_Average_Pig_Leg_Muscle	D45A220716	Litter220716	60194128	promoter	ENSSSCT00000045368;ENSSSCT00000060517;ENSSSCT00000062195;ENSSSCT00000052875;ENSSSCT00000043912;ENSSSCT00000065055;ENSSSCT00000043342	ENSSSCG00000015052
9	41465564	41465917	354	Ad2.10	16.105712006558853	Small	Day90	concensus_peak10388_support_3	Day_90_Small_Pig	D90S251016	Litter251016	52012720	promoter	ENSSSCT00000045368;ENSSSCT00000060517;ENSSSCT00000062195;ENSSSCT00000052875;ENSSSCT00000043912;ENSSSCT00000065055;ENSSSCT00000043342	ENSSSCG00000015052
9	41465564	41465917	354	Ad2.11	22.7303457540389	Average	Day90	concensus_peak10388_support_3	Day_90_Average_Pig	D90A251016	Litter251016	89460398	promoter	ENSSSCT00000045368;ENSSSCT00000060517;ENSSSCT00000062195;ENSSSCT00000052875;ENSSSCT00000043912;ENSSSCT00000065055;ENSSSCT00000043342	ENSSSCG00000015052
9	41465564	41465917	354	Ad2.12	19.63584987410497	Large	Day90	concensus_peak10388_support_3	Day_90_Large_Pig	D90L251016	Litter251016	82830708	promoter	ENSSSCT00000045368;ENSSSCT00000060517;ENSSSCT00000062195;ENSSSCT00000052875;ENSSSCT00000043912;ENSSSCT00000065055;ENSSSCT00000043342	ENSSSCG00000015052
9	41465564	41465917	354	Ad2.13	21.912019027777557	Small	Day90	concensus_peak10388_support_3	Day_90_Small_Pig	D90S111016	Litter111016	101841546	promoter	ENSSSCT00000045368;ENSSSCT00000060517;ENSSSCT00000062195;ENSSSCT00000052875;ENSSSCT00000043912;ENSSSCT00000065055;ENSSSCT00000043342	ENSSSCG00000015052
9	41465564	41465917	354	Ad2.14	12.758248816493344	Average	Day90	concensus_peak10388_support_3	Day_90_Average_Pig	D90A111016	Litter111016	88960752	promoter	ENSSSCT00000045368;ENSSSCT00000060517;ENSSSCT00000062195;ENSSSCT00000052875;ENSSSCT00000043912;ENSSSCT00000065055;ENSSSCT00000043342	ENSSSCG00000015052
9	41465564	41465917	354	Ad2.15	15.009168123023688	Large	Day90	concensus_peak10388_support_3	Day_90_Large_Pig	D90L111016	Litter111016	111821934	promoter	ENSSSCT00000045368;ENSSSCT00000060517;ENSSSCT00000062195;ENSSSCT00000052875;ENSSSCT00000043912;ENSSSCT00000065055;ENSSSCT00000043342	ENSSSCG00000015052
9	41465564	41465917	354	Ad2.16	46.09669614901666	Small	6week	concensus_peak10388_support_3	6_week_old_smallest_pig_cryo_nuclei	6WKS050219CN	Litter050219	75392010	promoter	ENSSSCT00000045368;ENSSSCT00000060517;ENSSSCT00000062195;ENSSSCT00000052875;ENSSSCT00000043912;ENSSSCT00000065055;ENSSSCT00000043342	ENSSSCG00000015052
9	41465564	41465917	354	Ad2.17	53.881876871015386	Average	6week	concensus_peak10388_support_3	6_week_old_average_pig_cryo_nuclei	6WKA050219CN	Litter050219	89656516	promoter	ENSSSCT00000045368;ENSSSCT00000060517;ENSSSCT00000062195;ENSSSCT00000052875;ENSSSCT00000043912;ENSSSCT00000065055;ENSSSCT00000043342	ENSSSCG00000015052
9	41465564	41465917	354	Ad2.19	26.3647948378657	Large	Day90	concensus_peak10388_support_3	Day_90_Large_Pig	D90L121016	Litter121016	41125666	promoter	ENSSSCT00000045368;ENSSSCT00000060517;ENSSSCT00000062195;ENSSSCT00000052875;ENSSSCT00000043912;ENSSSCT00000065055;ENSSSCT00000043342	ENSSSCG00000015052
9	41465564	41465917	354	Ad2.2	19.069389525845423	Average	Day60	concensus_peak10388_support_3	Day_60_Average_Pig	D60A120916	Litter120916	77013370	promoter	ENSSSCT00000045368;ENSSSCT00000060517;ENSSSCT00000062195;ENSSSCT00000052875;ENSSSCT00000043912;ENSSSCT00000065055;ENSSSCT00000043342	ENSSSCG00000015052
9	41465564	41465917	354	Ad2.20	50.83622729615134	Average	Day90	concensus_peak10388_support_3	Day_90_Average_Pig	D90A121016	Litter121016	76858674	promoter	ENSSSCT00000045368;ENSSSCT00000060517;ENSSSCT00000062195;ENSSSCT00000052875;ENSSSCT00000043912;ENSSSCT00000065055;ENSSSCT00000043342	ENSSSCG00000015052
9	41465564	41465917	354	Ad2.21	29.540238961291386	Small	Day90	concensus_peak10388_support_3	Day_90_Small_Pig	D90S121016	Litter121016	106012282	promoter	ENSSSCT00000045368;ENSSSCT00000060517;ENSSSCT00000062195;ENSSSCT00000052875;ENSSSCT00000043912;ENSSSCT00000065055;ENSSSCT00000043342	ENSSSCG00000015052
9	41465564	41465917	354	Ad2.22	96.708663463194	Small	6week	concensus_peak10388_support_3	6_week_old_smallest_pig	6WKS050219	Litter050219	65342688	promoter	ENSSSCT00000045368;ENSSSCT00000060517;ENSSSCT00000062195;ENSSSCT00000052875;ENSSSCT00000043912;ENSSSCT00000065055;ENSSSCT00000043342	ENSSSCG00000015052
9	41465564	41465917	354	Ad2.23	65.73762356363127	Average	6week	concensus_peak10388_support_3	6_week_old_average_pig	6WKA050219	Litter050219	107153458	promoter	ENSSSCT00000045368;ENSSSCT00000060517;ENSSSCT00000062195;ENSSSCT00000052875;ENSSSCT00000043912;ENSSSCT00000065055;ENSSSCT00000043342	ENSSSCG00000015052
9	41465564	41465917	354	Ad2.24	11.297926390779693	Average	Day90	concensus_peak10388_support_3	Day_90_Average_Pig	D90A231115	Litter231115	129098746	promoter	ENSSSCT00000045368;ENSSSCT00000060517;ENSSSCT00000062195;ENSSSCT00000052875;ENSSSCT00000043912;ENSSSCT00000065055;ENSSSCT00000043342	ENSSSCG00000015052
9	41465564	41465917	354	Ad2.3	42.50863978175516	Small	1week	concensus_peak10388_support_3	One_Week_Small_Pig	1WKS100918	Litter100918	46831884	promoter	ENSSSCT00000045368;ENSSSCT00000060517;ENSSSCT00000062195;ENSSSCT00000052875;ENSSSCT00000043912;ENSSSCT00000065055;ENSSSCT00000043342	ENSSSCG00000015052
9	41465564	41465917	354	Ad2.4	66.89563524448151	Large	1week	concensus_peak10388_support_3	One_Week_Large_Pig	1WKL100918	Litter100918	31350002	promoter	ENSSSCT00000045368;ENSSSCT00000060517;ENSSSCT00000062195;ENSSSCT00000052875;ENSSSCT00000043912;ENSSSCT00000065055;ENSSSCT00000043342	ENSSSCG00000015052
9	41465564	41465917	354	Ad2.5	19.496804609614767	Small	Day45	concensus_peak10388_support_3	Day_45_Small_Pig_Leg_Muscle	D45S220716	Litter220716	40178902	promoter	ENSSSCT00000045368;ENSSSCT00000060517;ENSSSCT00000062195;ENSSSCT00000052875;ENSSSCT00000043912;ENSSSCT00000065055;ENSSSCT00000043342	ENSSSCG00000015052
9	41465564	41465917	354	Ad2.6	3.1905294063961622	Large	Day45	concensus_peak10388_support_3	Day_45_Large_Pig_Leg_Muscle	D45L220716	Litter220716	54123018	promoter	ENSSSCT00000045368;ENSSSCT00000060517;ENSSSCT00000062195;ENSSSCT00000052875;ENSSSCT00000043912;ENSSSCT00000065055;ENSSSCT00000043342	ENSSSCG00000015052
9	41465564	41465917	354	Ad2.7	18.616892098780962	Small	Day60	concensus_peak10388_support_3	Day_60_Small_Pig	D60S120916	Litter120916	42879028	promoter	ENSSSCT00000045368;ENSSSCT00000060517;ENSSSCT00000062195;ENSSSCT00000052875;ENSSSCT00000043912;ENSSSCT00000065055;ENSSSCT00000043342	ENSSSCG00000015052
9	41465564	41465917	354	Ad2.8	19.147723792071698	Large	Day60	concensus_peak10388_support_3	Day_60_Large_Pig	D60L120916	Litter120916	88897908	promoter	ENSSSCT00000045368;ENSSSCT00000060517;ENSSSCT00000062195;ENSSSCT00000052875;ENSSSCT00000043912;ENSSSCT00000065055;ENSSSCT00000043342	ENSSSCG00000015052
9	41465564	41465917	354	Ad2.9	46.10134817713338	Small	Day90	concensus_peak10388_support_3	Day_90_Small_Pig	D90S231115	Litter231115	114863556	promoter	ENSSSCT00000045368;ENSSSCT00000060517;ENSSSCT00000062195;ENSSSCT00000052875;ENSSSCT00000043912;ENSSSCT00000065055;ENSSSCT00000043342	ENSSSCG00000015052
9	41778300	41779466	1167	Ad2.1	26.87306519488461	Average	Day45	concensus_peak10394_support_3	Day_45_Average_Pig_Leg_Muscle	D45A220716	Litter220716	60194128	intron	ENSSSCT00000064858;ENSSSCT00000031984	ENSSSCG00000030095
9	41778300	41779466	1167	Ad2.10	21.307616008745136	Small	Day90	concensus_peak10394_support_3	Day_90_Small_Pig	D90S251016	Litter251016	52012720	intron	ENSSSCT00000064858;ENSSSCT00000031984	ENSSSCG00000030095
9	41778300	41779466	1167	Ad2.11	67.1910372621167	Average	Day90	concensus_peak10394_support_3	Day_90_Average_Pig	D90A251016	Litter251016	89460398	intron	ENSSSCT00000064858;ENSSSCT00000031984	ENSSSCG00000030095
9	41778300	41779466	1167	Ad2.12	108.93648261992817	Large	Day90	concensus_peak10394_support_3	Day_90_Large_Pig	D90L251016	Litter251016	82830708	intron	ENSSSCT00000064858;ENSSSCT00000031984	ENSSSCG00000030095
9	41778300	41779466	1167	Ad2.13	46.47286438316946	Small	Day90	concensus_peak10394_support_3	Day_90_Small_Pig	D90S111016	Litter111016	101841546	intron	ENSSSCT00000064858;ENSSSCT00000031984	ENSSSCG00000030095
9	41778300	41779466	1167	Ad2.14	63.67712851577339	Average	Day90	concensus_peak10394_support_3	Day_90_Average_Pig	D90A111016	Litter111016	88960752	intron	ENSSSCT00000064858;ENSSSCT00000031984	ENSSSCG00000030095
9	41778300	41779466	1167	Ad2.15	81.33679382827484	Large	Day90	concensus_peak10394_support_3	Day_90_Large_Pig	D90L111016	Litter111016	111821934	intron	ENSSSCT00000064858;ENSSSCT00000031984	ENSSSCG00000030095
9	41778300	41779466	1167	Ad2.16	120.95694355784997	Small	6week	concensus_peak10394_support_3	6_week_old_smallest_pig_cryo_nuclei	6WKS050219CN	Litter050219	75392010	intron	ENSSSCT00000064858;ENSSSCT00000031984	ENSSSCG00000030095
9	41778300	41779466	1167	Ad2.17	170.3936255199272	Average	6week	concensus_peak10394_support_3	6_week_old_average_pig_cryo_nuclei	6WKA050219CN	Litter050219	89656516	intron	ENSSSCT00000064858;ENSSSCT00000031984	ENSSSCG00000030095
9	41778300	41779466	1167	Ad2.19	59.98902812709111	Large	Day90	concensus_peak10394_support_3	Day_90_Large_Pig	D90L121016	Litter121016	41125666	intron	ENSSSCT00000064858;ENSSSCT00000031984	ENSSSCG00000030095
9	41778300	41779466	1167	Ad2.2	30.211023241352677	Average	Day60	concensus_peak10394_support_3	Day_60_Average_Pig	D60A120916	Litter120916	77013370	intron	ENSSSCT00000064858;ENSSSCT00000031984	ENSSSCG00000030095
9	41778300	41779466	1167	Ad2.20	63.71293660446913	Average	Day90	concensus_peak10394_support_3	Day_90_Average_Pig	D90A121016	Litter121016	76858674	intron	ENSSSCT00000064858;ENSSSCT00000031984	ENSSSCG00000030095
9	41778300	41779466	1167	Ad2.21	98.984288651336	Small	Day90	concensus_peak10394_support_3	Day_90_Small_Pig	D90S121016	Litter121016	106012282	intron	ENSSSCT00000064858;ENSSSCT00000031984	ENSSSCG00000030095
9	41778300	41779466	1167	Ad2.22	197.04898732051288	Small	6week	concensus_peak10394_support_3	6_week_old_smallest_pig	6WKS050219	Litter050219	65342688	intron	ENSSSCT00000064858;ENSSSCT00000031984	ENSSSCG00000030095
9	41778300	41779466	1167	Ad2.23	164.17653769089634	Average	6week	concensus_peak10394_support_3	6_week_old_average_pig	6WKA050219	Litter050219	107153458	intron	ENSSSCT00000064858;ENSSSCT00000031984	ENSSSCG00000030095
9	41778300	41779466	1167	Ad2.24	28.66850362812094	Average	Day90	concensus_peak10394_support_3	Day_90_Average_Pig	D90A231115	Litter231115	129098746	intron	ENSSSCT00000064858;ENSSSCT00000031984	ENSSSCG00000030095
9	41778300	41779466	1167	Ad2.3	59.574649693093185	Small	1week	concensus_peak10394_support_3	One_Week_Small_Pig	1WKS100918	Litter100918	46831884	intron	ENSSSCT00000064858;ENSSSCT00000031984	ENSSSCG00000030095
9	41778300	41779466	1167	Ad2.4	89.44509627090919	Large	1week	concensus_peak10394_support_3	One_Week_Large_Pig	1WKL100918	Litter100918	31350002	intron	ENSSSCT00000064858;ENSSSCT00000031984	ENSSSCG00000030095
9	41778300	41779466	1167	Ad2.5	47.128520405418065	Small	Day45	concensus_peak10394_support_3	Day_45_Small_Pig_Leg_Muscle	D45S220716	Litter220716	40178902	intron	ENSSSCT00000064858;ENSSSCT00000031984	ENSSSCG00000030095
9	41778300	41779466	1167	Ad2.6	26.06002936076354	Large	Day45	concensus_peak10394_support_3	Day_45_Large_Pig_Leg_Muscle	D45L220716	Litter220716	54123018	intron	ENSSSCT00000064858;ENSSSCT00000031984	ENSSSCG00000030095
9	41778300	41779466	1167	Ad2.7	45.79223024695241	Small	Day60	concensus_peak10394_support_3	Day_60_Small_Pig	D60S120916	Litter120916	42879028	intron	ENSSSCT00000064858;ENSSSCT00000031984	ENSSSCG00000030095
9	41778300	41779466	1167	Ad2.8	28.098631212266113	Large	Day60	concensus_peak10394_support_3	Day_60_Large_Pig	D60L120916	Litter120916	88897908	intron	ENSSSCT00000064858;ENSSSCT00000031984	ENSSSCG00000030095
9	41778300	41779466	1167	Ad2.9	61.30179756951117	Small	Day90	concensus_peak10394_support_3	Day_90_Small_Pig	D90S231115	Litter231115	114863556	intron	ENSSSCT00000064858;ENSSSCT00000031984	ENSSSCG00000030095
10	11025430	11025889	460	Ad2.1	7.440280314443319	Average	Day45	concensus_peak1042_support_3	Day_45_Average_Pig_Leg_Muscle	D45A220716	Litter220716	60194128	promoter	ENSSSCT00000040543;ENSSSCT00000072959;ENSSSCT00000069855;ENSSSCT00000054610	ENSSSCG00000033745
10	11025430	11025889	460	Ad2.10	52.519040021862835	Small	Day90	concensus_peak1042_support_3	Day_90_Small_Pig	D90S251016	Litter251016	52012720	promoter	ENSSSCT00000040543;ENSSSCT00000072959;ENSSSCT00000069855;ENSSSCT00000054610	ENSSSCG00000033745
10	11025430	11025889	460	Ad2.11	34.499352329706554	Average	Day90	concensus_peak1042_support_3	Day_90_Average_Pig	D90A251016	Litter251016	89460398	promoter	ENSSSCT00000040543;ENSSSCT00000072959;ENSSSCT00000069855;ENSSSCT00000054610	ENSSSCG00000033745
10	11025430	11025889	460	Ad2.12	45.1503163729116	Large	Day90	concensus_peak1042_support_3	Day_90_Large_Pig	D90L251016	Litter251016	82830708	promoter	ENSSSCT00000040543;ENSSSCT00000072959;ENSSSCT00000069855;ENSSSCT00000054610	ENSSSCG00000033745
10	11025430	11025889	460	Ad2.13	48.99192544526094	Small	Day90	concensus_peak1042_support_3	Day_90_Small_Pig	D90S111016	Litter111016	101841546	promoter	ENSSSCT00000040543;ENSSSCT00000072959;ENSSSCT00000069855;ENSSSCT00000054610	ENSSSCG00000033745
10	11025430	11025889	460	Ad2.14	35.38886201617336	Average	Day90	concensus_peak1042_support_3	Day_90_Average_Pig	D90A111016	Litter111016	88960752	promoter	ENSSSCT00000040543;ENSSSCT00000072959;ENSSSCT00000069855;ENSSSCT00000054610	ENSSSCG00000033745
10	11025430	11025889	460	Ad2.15	50.24571927893836	Large	Day90	concensus_peak1042_support_3	Day_90_Large_Pig	D90L111016	Litter111016	111821934	promoter	ENSSSCT00000040543;ENSSSCT00000072959;ENSSSCT00000069855;ENSSSCT00000054610	ENSSSCG00000033745
10	11025430	11025889	460	Ad2.16	35.88848059326666	Small	6week	concensus_peak1042_support_3	6_week_old_smallest_pig_cryo_nuclei	6WKS050219CN	Litter050219	75392010	promoter	ENSSSCT00000040543;ENSSSCT00000072959;ENSSSCT00000069855;ENSSSCT00000054610	ENSSSCG00000033745
10	11025430	11025889	460	Ad2.17	57.59539874030341	Average	6week	concensus_peak1042_support_3	6_week_old_average_pig_cryo_nuclei	6WKA050219CN	Litter050219	89656516	promoter	ENSSSCT00000040543;ENSSSCT00000072959;ENSSSCT00000069855;ENSSSCT00000054610	ENSSSCG00000033745
10	11025430	11025889	460	Ad2.19	39.29719225679855	Large	Day90	concensus_peak1042_support_3	Day_90_Large_Pig	D90L121016	Litter121016	41125666	promoter	ENSSSCT00000040543;ENSSSCT00000072959;ENSSSCT00000069855;ENSSSCT00000054610	ENSSSCG00000033745
10	11025430	11025889	460	Ad2.2	17.831430224122396	Average	Day60	concensus_peak1042_support_3	Day_60_Average_Pig	D60A120916	Litter120916	77013370	promoter	ENSSSCT00000040543;ENSSSCT00000072959;ENSSSCT00000069855;ENSSSCT00000054610	ENSSSCG00000033745
10	11025430	11025889	460	Ad2.20	42.641957736312754	Average	Day90	concensus_peak1042_support_3	Day_90_Average_Pig	D90A121016	Litter121016	76858674	promoter	ENSSSCT00000040543;ENSSSCT00000072959;ENSSSCT00000069855;ENSSSCT00000054610	ENSSSCG00000033745
10	11025430	11025889	460	Ad2.21	80.04500237223293	Small	Day90	concensus_peak1042_support_3	Day_90_Small_Pig	D90S121016	Litter121016	106012282	promoter	ENSSSCT00000040543;ENSSSCT00000072959;ENSSSCT00000069855;ENSSSCT00000054610	ENSSSCG00000033745
10	11025430	11025889	460	Ad2.22	46.538501534534554	Small	6week	concensus_peak1042_support_3	6_week_old_smallest_pig	6WKS050219	Litter050219	65342688	promoter	ENSSSCT00000040543;ENSSSCT00000072959;ENSSSCT00000069855;ENSSSCT00000054610	ENSSSCG00000033745
10	11025430	11025889	460	Ad2.23	38.94359959999701	Average	6week	concensus_peak1042_support_3	6_week_old_average_pig	6WKA050219	Litter050219	107153458	promoter	ENSSSCT00000040543;ENSSSCT00000072959;ENSSSCT00000069855;ENSSSCT00000054610	ENSSSCG00000033745
10	11025430	11025889	460	Ad2.24	33.832729293276444	Average	Day90	concensus_peak1042_support_3	Day_90_Average_Pig	D90A231115	Litter231115	129098746	promoter	ENSSSCT00000040543;ENSSSCT00000072959;ENSSSCT00000069855;ENSSSCT00000054610	ENSSSCG00000033745
10	11025430	11025889	460	Ad2.3	34.632019822676064	Small	1week	concensus_peak1042_support_3	One_Week_Small_Pig	1WKS100918	Litter100918	46831884	promoter	ENSSSCT00000040543;ENSSSCT00000072959;ENSSSCT00000069855;ENSSSCT00000054610	ENSSSCG00000033745
10	11025430	11025889	460	Ad2.4	66.89563524448151	Large	1week	concensus_peak1042_support_3	One_Week_Large_Pig	1WKL100918	Litter100918	31350002	promoter	ENSSSCT00000040543;ENSSSCT00000072959;ENSSSCT00000069855;ENSSSCT00000054610	ENSSSCG00000033745
10	11025430	11025889	460	Ad2.5	17.76982237237706	Small	Day45	concensus_peak1042_support_3	Day_45_Small_Pig_Leg_Muscle	D45S220716	Litter220716	40178902	promoter	ENSSSCT00000040543;ENSSSCT00000072959;ENSSSCT00000069855;ENSSSCT00000054610	ENSSSCG00000033745
10	11025430	11025889	460	Ad2.6	10.589485273985607	Large	Day45	concensus_peak1042_support_3	Day_45_Large_Pig_Leg_Muscle	D45L220716	Litter220716	54123018	promoter	ENSSSCT00000040543;ENSSSCT00000072959;ENSSSCT00000069855;ENSSSCT00000054610	ENSSSCG00000033745
10	11025430	11025889	460	Ad2.7	54.85067629634288	Small	Day60	concensus_peak1042_support_3	Day_60_Small_Pig	D60S120916	Litter120916	42879028	promoter	ENSSSCT00000040543;ENSSSCT00000072959;ENSSSCT00000069855;ENSSSCT00000054610	ENSSSCG00000033745
10	11025430	11025889	460	Ad2.8	28.84454016394898	Large	Day60	concensus_peak1042_support_3	Day_60_Large_Pig	D60L120916	Litter120916	88897908	promoter	ENSSSCT00000040543;ENSSSCT00000072959;ENSSSCT00000069855;ENSSSCT00000054610	ENSSSCG00000033745
10	11025430	11025889	460	Ad2.9	46.10134817713338	Small	Day90	concensus_peak1042_support_3	Day_90_Small_Pig	D90S231115	Litter231115	114863556	promoter	ENSSSCT00000040543;ENSSSCT00000072959;ENSSSCT00000069855;ENSSSCT00000054610	ENSSSCG00000033745
9	52600920	52601478	559	Ad2.1	10.216392440220647	Average	Day45	concensus_peak10439_support_3	Day_45_Average_Pig_Leg_Muscle	D45A220716	Litter220716	60194128	intron	ENSSSCT00000023197;ENSSSCT00000016577	ENSSSCG00000015211
9	52600920	52601478	559	Ad2.10	47.31713601967655	Small	Day90	concensus_peak10439_support_3	Day_90_Small_Pig	D90S251016	Litter251016	52012720	intron	ENSSSCT00000023197;ENSSSCT00000016577	ENSSSCG00000015211
9	52600920	52601478	559	Ad2.11	52.806695891856236	Average	Day90	concensus_peak10439_support_3	Day_90_Average_Pig	D90A251016	Litter251016	89460398	intron	ENSSSCT00000023197;ENSSSCT00000016577	ENSSSCG00000015211
9	52600920	52601478	559	Ad2.12	41.96100806056077	Large	Day90	concensus_peak10439_support_3	Day_90_Large_Pig	D90L251016	Litter251016	82830708	intron	ENSSSCT00000023197;ENSSSCT00000016577	ENSSSCG00000015211
9	52600920	52601478	559	Ad2.13	37.02638540032642	Small	Day90	concensus_peak10439_support_3	Day_90_Small_Pig	D90S111016	Litter111016	101841546	intron	ENSSSCT00000023197;ENSSSCT00000016577	ENSSSCG00000015211
9	52600920	52601478	559	Ad2.14	36.3318042328267	Average	Day90	concensus_peak10439_support_3	Day_90_Average_Pig	D90A111016	Litter111016	88960752	intron	ENSSSCT00000023197;ENSSSCT00000016577	ENSSSCG00000015211
9	52600920	52601478	559	Ad2.15	52.31845758222746	Large	Day90	concensus_peak10439_support_3	Day_90_Large_Pig	D90L111016	Litter111016	111821934	intron	ENSSSCT00000023197;ENSSSCT00000016577	ENSSSCG00000015211
9	52600920	52601478	559	Ad2.16	53.58272088989999	Small	6week	concensus_peak10439_support_3	6_week_old_smallest_pig_cryo_nuclei	6WKS050219CN	Litter050219	75392010	intron	ENSSSCT00000023197;ENSSSCT00000016577	ENSSSCG00000015211
9	52600920	52601478	559	Ad2.17	78.01976902138756	Average	6week	concensus_peak10439_support_3	6_week_old_average_pig_cryo_nuclei	6WKA050219CN	Litter050219	89656516	intron	ENSSSCT00000023197;ENSSSCT00000016577	ENSSSCG00000015211
9	52600920	52601478	559	Ad2.19	52.2295896757314	Large	Day90	concensus_peak10439_support_3	Day_90_Large_Pig	D90L121016	Litter121016	41125666	intron	ENSSSCT00000023197;ENSSSCT00000016577	ENSSSCG00000015211
9	52600920	52601478	559	Ad2.2	19.069389525845423	Average	Day60	concensus_peak10439_support_3	Day_60_Average_Pig	D60A120916	Litter120916	77013370	intron	ENSSSCT00000023197;ENSSSCT00000016577	ENSSSCG00000015211
9	52600920	52601478	559	Ad2.20	60.20110679310974	Average	Day90	concensus_peak10439_support_3	Day_90_Average_Pig	D90A121016	Litter121016	76858674	intron	ENSSSCT00000023197;ENSSSCT00000016577	ENSSSCG00000015211
9	52600920	52601478	559	Ad2.21	63.63095426367693	Small	Day90	concensus_peak10439_support_3	Day_90_Small_Pig	D90S121016	Litter121016	106012282	intron	ENSSSCT00000023197;ENSSSCT00000016577	ENSSSCG00000015211
9	52600920	52601478	559	Ad2.22	83.72344508165861	Small	6week	concensus_peak10439_support_3	6_week_old_smallest_pig	6WKS050219	Litter050219	65342688	intron	ENSSSCT00000023197;ENSSSCT00000016577	ENSSSCG00000015211
9	52600920	52601478	559	Ad2.23	63.40770843635873	Average	6week	concensus_peak10439_support_3	6_week_old_average_pig	6WKA050219	Litter050219	107153458	intron	ENSSSCT00000023197;ENSSSCT00000016577	ENSSSCG00000015211
9	52600920	52601478	559	Ad2.24	21.156902660622023	Average	Day90	concensus_peak10439_support_3	Day_90_Average_Pig	D90A231115	Litter231115	129098746	intron	ENSSSCT00000023197;ENSSSCT00000016577	ENSSSCG00000015211
9	52600920	52601478	559	Ad2.3	51.69802973401409	Small	1week	concensus_peak10439_support_3	One_Week_Small_Pig	1WKS100918	Litter100918	46831884	intron	ENSSSCT00000023197;ENSSSCT00000016577	ENSSSCG00000015211
9	52600920	52601478	559	Ad2.4	63.1373917400769	Large	1week	concensus_peak10439_support_3	One_Week_Large_Pig	1WKL100918	Litter100918	31350002	intron	ENSSSCT00000023197;ENSSSCT00000016577	ENSSSCG00000015211
9	52600920	52601478	559	Ad2.5	21.223786846852473	Small	Day45	concensus_peak10439_support_3	Day_45_Small_Pig_Leg_Muscle	D45S220716	Litter220716	40178902	intron	ENSSSCT00000023197;ENSSSCT00000016577	ENSSSCG00000015211
9	52600920	52601478	559	Ad2.6	5.8810588127923245	Large	Day45	concensus_peak10439_support_3	Day_45_Large_Pig_Leg_Muscle	D45L220716	Litter220716	54123018	intron	ENSSSCT00000023197;ENSSSCT00000016577	ENSSSCG00000015211
9	52600920	52601478	559	Ad2.7	20.42858130865906	Small	Day60	concensus_peak10439_support_3	Day_60_Small_Pig	D60S120916	Litter120916	42879028	intron	ENSSSCT00000023197;ENSSSCT00000016577	ENSSSCG00000015211
9	52600920	52601478	559	Ad2.8	22.87726855048604	Large	Day60	concensus_peak10439_support_3	Day_60_Large_Pig	D60L120916	Litter120916	88897908	intron	ENSSSCT00000023197;ENSSSCT00000016577	ENSSSCG00000015211
9	52600920	52601478	559	Ad2.9	46.94581758782104	Small	Day90	concensus_peak10439_support_3	Day_90_Small_Pig	D90S231115	Litter231115	114863556	intron	ENSSSCT00000023197;ENSSSCT00000016577	ENSSSCG00000015211
9	54035400	54035706	307	Ad2.1	7.440280314443319	Average	Day45	concensus_peak10451_support_9	Day_45_Average_Pig_Leg_Muscle	D45A220716	Litter220716	60194128	intron	ENSSSCT00000039943	ENSSSCG00000015234
9	54035400	54035706	307	Ad2.10	331.6878881391934	Small	Day90	concensus_peak10451_support_9	Day_90_Small_Pig	D90S251016	Litter251016	52012720	intron	ENSSSCT00000039943	ENSSSCG00000015234
9	54035400	54035706	307	Ad2.11	587.6426613860863	Average	Day90	concensus_peak10451_support_9	Day_90_Average_Pig	D90A251016	Litter251016	89460398	intron	ENSSSCT00000039943	ENSSSCG00000015234
9	54035400	54035706	307	Ad2.12	569.791533754623	Large	Day90	concensus_peak10451_support_9	Day_90_Large_Pig	D90L251016	Litter251016	82830708	intron	ENSSSCT00000039943	ENSSSCG00000015234
9	54035400	54035706	307	Ad2.13	3.6488263276143464	Small	Day90	concensus_peak10451_support_9	Day_90_Small_Pig	D90S111016	Litter111016	101841546	intron	ENSSSCT00000039943	ENSSSCG00000015234
9	54035400	54035706	307	Ad2.14	6.157653299920005	Average	Day90	concensus_peak10451_support_9	Day_90_Average_Pig	D90A111016	Litter111016	88960752	intron	ENSSSCT00000039943	ENSSSCG00000015234
9	54035400	54035706	307	Ad2.15	16.045537274668238	Large	Day90	concensus_peak10451_support_9	Day_90_Large_Pig	D90L111016	Litter111016	111821934	intron	ENSSSCT00000039943	ENSSSCG00000015234
9	54035400	54035706	307	Ad2.16	7.305477037166665	Small	6week	concensus_peak10451_support_9	6_week_old_smallest_pig_cryo_nuclei	6WKS050219CN	Litter050219	75392010	intron	ENSSSCT00000039943	ENSSSCG00000015234
9	54035400	54035706	307	Ad2.17	436.3746294076821	Average	6week	concensus_peak10451_support_9	6_week_old_average_pig_cryo_nuclei	6WKA050219CN	Litter050219	89656516	intron	ENSSSCT00000039943	ENSSSCG00000015234
9	54035400	54035706	307	Ad2.19	8.25943845135971	Large	Day90	concensus_peak10451_support_9	Day_90_Large_Pig	D90L121016	Litter121016	41125666	intron	ENSSSCT00000039943	ENSSSCG00000015234
9	54035400	54035706	307	Ad2.2	10.403674413784225	Average	Day60	concensus_peak10451_support_9	Day_60_Average_Pig	D60A120916	Litter120916	77013370	intron	ENSSSCT00000039943	ENSSSCG00000015234
9	54035400	54035706	307	Ad2.20	6.353049685598993	Average	Day90	concensus_peak10451_support_9	Day_90_Average_Pig	D90A121016	Litter121016	76858674	intron	ENSSSCT00000039943	ENSSSCG00000015234
9	54035400	54035706	307	Ad2.21	14.388809938008924	Small	Day90	concensus_peak10451_support_9	Day_90_Small_Pig	D90S121016	Litter121016	106012282	intron	ENSSSCT00000039943	ENSSSCG00000015234
9	54035400	54035706	307	Ad2.22	255.48247003742213	Small	6week	concensus_peak10451_support_9	6_week_old_smallest_pig	6WKS050219	Litter050219	65342688	intron	ENSSSCT00000039943	ENSSSCG00000015234
9	54035400	54035706	307	Ad2.23	2.8299151272725456	Average	6week	concensus_peak10451_support_9	6_week_old_average_pig	6WKA050219	Litter050219	107153458	intron	ENSSSCT00000039943	ENSSSCG00000015234
9	54035400	54035706	307	Ad2.24	270.917634829961	Average	Day90	concensus_peak10451_support_9	Day_90_Average_Pig	D90A231115	Litter231115	129098746	intron	ENSSSCT00000039943	ENSSSCG00000015234
9	54035400	54035706	307	Ad2.3	1134.7332741073892	Small	1week	concensus_peak10451_support_9	One_Week_Small_Pig	1WKS100918	Litter100918	46831884	intron	ENSSSCT00000039943	ENSSSCG00000015234
9	54035400	54035706	307	Ad2.4	933.7971369271457	Large	1week	concensus_peak10451_support_9	One_Week_Large_Pig	1WKL100918	Litter100918	31350002	intron	ENSSSCT00000039943	ENSSSCG00000015234
9	54035400	54035706	307	Ad2.5	7.407928948950825	Small	Day45	concensus_peak10451_support_9	Day_45_Small_Pig_Leg_Muscle	D45S220716	Litter220716	40178902	intron	ENSSSCT00000039943	ENSSSCG00000015234
9	54035400	54035706	307	Ad2.6	7.226323515990405	Large	Day45	concensus_peak10451_support_9	Day_45_Large_Pig_Leg_Muscle	D45L220716	Litter220716	54123018	intron	ENSSSCT00000039943	ENSSSCG00000015234
9	54035400	54035706	307	Ad2.7	7.7467568395123845	Small	Day60	concensus_peak10451_support_9	Day_60_Small_Pig	D60S120916	Litter120916	42879028	intron	ENSSSCT00000039943	ENSSSCG00000015234
9	54035400	54035706	307	Ad2.8	8.704998468511548	Large	Day60	concensus_peak10451_support_9	Day_60_Large_Pig	D60L120916	Litter120916	88897908	intron	ENSSSCT00000039943	ENSSSCG00000015234
9	54035400	54035706	307	Ad2.9	19.92279644581607	Small	Day90	concensus_peak10451_support_9	Day_90_Small_Pig	D90S231115	Litter231115	114863556	intron	ENSSSCT00000039943	ENSSSCG00000015234
9	63270098	63271901	1804	Ad2.1	1.194028031444332	Average	Day45	concensus_peak10520_support_24	Day_45_Average_Pig_Leg_Muscle	D45A220716	Litter220716	60194128	intergenic	NA	Novel208
9	63270098	63271901	1804	Ad2.10	7.435872002915045	Small	Day90	concensus_peak10520_support_24	Day_90_Small_Pig	D90S251016	Litter251016	52012720	intergenic	NA	Novel209
9	63270098	63271901	1804	Ad2.11	30.576350137817336	Average	Day90	concensus_peak10520_support_24	Day_90_Average_Pig	D90A251016	Litter251016	89460398	intergenic	NA	Novel210
9	63270098	63271901	1804	Ad2.12	16.446541561754145	Large	Day90	concensus_peak10520_support_24	Day_90_Large_Pig	D90L251016	Litter251016	82830708	intergenic	NA	Novel211
9	63270098	63271901	1804	Ad2.13	4.908356858660086	Small	Day90	concensus_peak10520_support_24	Day_90_Small_Pig	D90S111016	Litter111016	101841546	intergenic	NA	Novel212
9	63270098	63271901	1804	Ad2.14	12.758248816493344	Average	Day90	concensus_peak10520_support_24	Day_90_Average_Pig	D90A111016	Litter111016	88960752	intergenic	NA	Novel213
9	63270098	63271901	1804	Ad2.15	9.827322364800942	Large	Day90	concensus_peak10520_support_24	Day_90_Large_Pig	D90L111016	Litter111016	111821934	intergenic	NA	Novel214
9	63270098	63271901	1804	Ad2.16	4.583286222299999	Small	6week	concensus_peak10520_support_24	6_week_old_smallest_pig_cryo_nuclei	6WKS050219CN	Litter050219	75392010	intergenic	NA	Novel215
9	63270098	63271901	1804	Ad2.17	3.749331635627023	Average	6week	concensus_peak10520_support_24	6_week_old_average_pig_cryo_nuclei	6WKA050219CN	Litter050219	89656516	intergenic	NA	Novel216
9	63270098	63271901	1804	Ad2.19	13.43239741893285	Large	Day90	concensus_peak10520_support_24	Day_90_Large_Pig	D90L121016	Litter121016	41125666	intergenic	NA	Novel217
9	63270098	63271901	1804	Ad2.2	5.451837206892113	Average	Day60	concensus_peak10520_support_24	Day_60_Average_Pig	D60A120916	Litter120916	77013370	intergenic	NA	Novel218
9	63270098	63271901	1804	Ad2.20	26.25341861663557	Average	Day90	concensus_peak10520_support_24	Day_90_Average_Pig	D90A121016	Litter121016	76858674	intergenic	NA	Novel219
9	63270098	63271901	1804	Ad2.21	16.914048108556	Small	Day90	concensus_peak10520_support_24	Day_90_Small_Pig	D90S121016	Litter121016	106012282	intergenic	NA	Novel220
9	63270098	63271901	1804	Ad2.22	5.221897593285595	Small	6week	concensus_peak10520_support_24	6_week_old_smallest_pig	6WKS050219	Litter050219	65342688	intergenic	NA	Novel221
9	63270098	63271901	1804	Ad2.23	6.324787818181364	Average	6week	concensus_peak10520_support_24	6_week_old_average_pig	6WKA050219	Litter050219	107153458	intergenic	NA	Novel222
9	63270098	63271901	1804	Ad2.24	4.255800483749459	Average	Day90	concensus_peak10520_support_24	Day_90_Average_Pig	D90A231115	Litter231115	129098746	intergenic	NA	Novel223
9	63270098	63271901	1804	Ad2.3	7.063849965899243	Small	1week	concensus_peak10520_support_24	One_Week_Small_Pig	1WKS100918	Litter100918	46831884	intergenic	NA	Novel224
9	63270098	63271901	1804	Ad2.4	5.510991339206152	Large	1week	concensus_peak10520_support_24	One_Week_Large_Pig	1WKL100918	Litter100918	31350002	intergenic	NA	Novel225
9	63270098	63271901	1804	Ad2.5	3.9539644744754123	Small	Day45	concensus_peak10520_support_24	Day_45_Small_Pig_Leg_Muscle	D45S220716	Litter220716	40178902	intergenic	NA	Novel226
9	63270098	63271901	1804	Ad2.6	0.5	Large	Day45	concensus_peak10520_support_24	Day_45_Large_Pig_Leg_Muscle	D45L220716	Litter220716	54123018	intergenic	NA	Novel227
9	63270098	63271901	1804	Ad2.7	0.5	Small	Day60	concensus_peak10520_support_24	Day_60_Small_Pig	D60S120916	Litter120916	42879028	intergenic	NA	Novel228
9	63270098	63271901	1804	Ad2.8	1.991817903365736	Large	Day60	concensus_peak10520_support_24	Day_60_Large_Pig	D60L120916	Litter120916	88897908	intergenic	NA	Novel229
9	63270098	63271901	1804	Ad2.9	27.523021142004968	Small	Day90	concensus_peak10520_support_24	Day_90_Small_Pig	D90S231115	Litter231115	114863556	intergenic	NA	Novel230
9	64012691	64013130	440	Ad2.1	8.13430834588765	Average	Day45	concensus_peak10526_support_3	Day_45_Average_Pig_Leg_Muscle	D45A220716	Litter220716	60194128	intron	ENSSSCT00000069882;ENSSSCT00000085521	ENSSSCG00000041497
9	64012691	64013130	440	Ad2.10	10.903808004372568	Small	Day90	concensus_peak10526_support_3	Day_90_Small_Pig	D90S251016	Litter251016	52012720	intron	ENSSSCT00000069882;ENSSSCT00000085521	ENSSSCG00000041497
9	64012691	64013130	440	Ad2.11	26.653347945928118	Average	Day90	concensus_peak10526_support_3	Day_90_Average_Pig	D90A251016	Litter251016	89460398	intron	ENSSSCT00000069882;ENSSSCT00000085521	ENSSSCG00000041497
9	64012691	64013130	440	Ad2.12	22.8251581864558	Large	Day90	concensus_peak10526_support_3	Day_90_Large_Pig	D90L251016	Litter251016	82830708	intron	ENSSSCT00000069882;ENSSSCT00000085521	ENSSSCG00000041497
9	64012691	64013130	440	Ad2.13	25.060845355391905	Small	Day90	concensus_peak10526_support_3	Day_90_Small_Pig	D90S111016	Litter111016	101841546	intron	ENSSSCT00000069882;ENSSSCT00000085521	ENSSSCG00000041497
9	64012691	64013130	440	Ad2.14	19.358844333066685	Average	Day90	concensus_peak10526_support_3	Day_90_Average_Pig	D90A111016	Litter111016	88960752	intron	ENSSSCT00000069882;ENSSSCT00000085521	ENSSSCG00000041497
9	64012691	64013130	440	Ad2.15	30.554705397691926	Large	Day90	concensus_peak10526_support_3	Day_90_Large_Pig	D90L111016	Litter111016	111821934	intron	ENSSSCT00000069882;ENSSSCT00000085521	ENSSSCG00000041497
9	64012691	64013130	440	Ad2.16	35.88848059326666	Small	6week	concensus_peak10526_support_3	6_week_old_smallest_pig_cryo_nuclei	6WKS050219CN	Litter050219	75392010	intron	ENSSSCT00000069882;ENSSSCT00000085521	ENSSSCG00000041497
9	64012691	64013130	440	Ad2.17	69.6643448154895	Average	6week	concensus_peak10526_support_3	6_week_old_average_pig_cryo_nuclei	6WKA050219CN	Litter050219	89656516	intron	ENSSSCT00000069882;ENSSSCT00000085521	ENSSSCG00000041497
9	64012691	64013130	440	Ad2.19	36.71071277301198	Large	Day90	concensus_peak10526_support_3	Day_90_Large_Pig	D90L121016	Litter121016	41125666	intron	ENSSSCT00000069882;ENSSSCT00000085521	ENSSSCG00000041497
9	64012691	64013130	440	Ad2.2	12.879593017230283	Average	Day60	concensus_peak10526_support_3	Day_60_Average_Pig	D60A120916	Litter120916	77013370	intron	ENSSSCT00000069882;ENSSSCT00000085521	ENSSSCG00000041497
9	64012691	64013130	440	Ad2.20	23.912198742395972	Average	Day90	concensus_peak10526_support_3	Day_90_Average_Pig	D90A121016	Litter121016	76858674	intron	ENSSSCT00000069882;ENSSSCT00000085521	ENSSSCG00000041497
9	64012691	64013130	440	Ad2.21	33.328096217112	Small	Day90	concensus_peak10526_support_3	Day_90_Small_Pig	D90S121016	Litter121016	106012282	intron	ENSSSCT00000069882;ENSSSCT00000085521	ENSSSCG00000041497
9	64012691	64013130	440	Ad2.22	73.68941269592672	Small	6week	concensus_peak10526_support_3	6_week_old_smallest_pig	6WKS050219	Litter050219	65342688	intron	ENSSSCT00000069882;ENSSSCT00000085521	ENSSSCG00000041497
9	64012691	64013130	440	Ad2.23	48.263260109087184	Average	6week	concensus_peak10526_support_3	6_week_old_average_pig	6WKA050219	Litter050219	107153458	intron	ENSSSCT00000069882;ENSSSCT00000085521	ENSSSCG00000041497
9	64012691	64013130	440	Ad2.24	12.236876511717059	Average	Day90	concensus_peak10526_support_3	Day_90_Average_Pig	D90A231115	Litter231115	129098746	intron	ENSSSCT00000069882;ENSSSCT00000085521	ENSSSCG00000041497
9	64012691	64013130	440	Ad2.3	29.38093984995667	Small	1week	concensus_peak10526_support_3	One_Week_Small_Pig	1WKS100918	Litter100918	46831884	intron	ENSSSCT00000069882;ENSSSCT00000085521	ENSSSCG00000041497
9	64012691	64013130	440	Ad2.4	59.37914823567228	Large	1week	concensus_peak10526_support_3	One_Week_Large_Pig	1WKL100918	Litter100918	31350002	intron	ENSSSCT00000069882;ENSSSCT00000085521	ENSSSCG00000041497
9	64012691	64013130	440	Ad2.5	19.496804609614767	Small	Day45	concensus_peak10526_support_3	Day_45_Small_Pig_Leg_Muscle	D45S220716	Litter220716	40178902	intron	ENSSSCT00000069882;ENSSSCT00000085521	ENSSSCG00000041497
9	64012691	64013130	440	Ad2.6	9.244220570787526	Large	Day45	concensus_peak10526_support_3	Day_45_Large_Pig_Leg_Muscle	D45L220716	Litter220716	54123018	intron	ENSSSCT00000069882;ENSSSCT00000085521	ENSSSCG00000041497
9	64012691	64013130	440	Ad2.7	13.181824469146672	Small	Day60	concensus_peak10526_support_3	Day_60_Small_Pig	D60S120916	Litter120916	42879028	intron	ENSSSCT00000069882;ENSSSCT00000085521	ENSSSCG00000041497
9	64012691	64013130	440	Ad2.8	13.926361130291623	Large	Day60	concensus_peak10526_support_3	Day_60_Large_Pig	D60L120916	Litter120916	88897908	intron	ENSSSCT00000069882;ENSSSCT00000085521	ENSSSCG00000041497
9	64012691	64013130	440	Ad2.9	27.523021142004968	Small	Day90	concensus_peak10526_support_3	Day_90_Small_Pig	D90S231115	Litter231115	114863556	intron	ENSSSCT00000069882;ENSSSCT00000085521	ENSSSCG00000041497
9	64355138	64355428	291	Ad2.1	15.074588660330969	Average	Day45	concensus_peak10532_support_3	Day_45_Average_Pig_Leg_Muscle	D45A220716	Litter220716	60194128	intron	ENSSSCT00000061216;ENSSSCT00000037253	ENSSSCG00000015273
9	64355138	64355428	291	Ad2.10	21.307616008745136	Small	Day90	concensus_peak10532_support_3	Day_90_Small_Pig	D90S251016	Litter251016	52012720	intron	ENSSSCT00000061216;ENSSSCT00000037253	ENSSSCG00000015273
9	64355138	64355428	291	Ad2.11	26.653347945928118	Average	Day90	concensus_peak10532_support_3	Day_90_Average_Pig	D90A251016	Litter251016	89460398	intron	ENSSSCT00000061216;ENSSSCT00000037253	ENSSSCG00000015273
9	64355138	64355428	291	Ad2.12	13.257233249403313	Large	Day90	concensus_peak10532_support_3	Day_90_Large_Pig	D90L251016	Litter251016	82830708	intron	ENSSSCT00000061216;ENSSSCT00000037253	ENSSSCG00000015273
9	64355138	64355428	291	Ad2.13	15.614366372548863	Small	Day90	concensus_peak10532_support_3	Day_90_Small_Pig	D90S111016	Litter111016	101841546	intron	ENSSSCT00000061216;ENSSSCT00000037253	ENSSSCG00000015273
9	64355138	64355428	291	Ad2.14	13.701191033146678	Average	Day90	concensus_peak10532_support_3	Day_90_Average_Pig	D90A111016	Litter111016	88960752	intron	ENSSSCT00000061216;ENSSSCT00000037253	ENSSSCG00000015273
9	64355138	64355428	291	Ad2.15	32.627443700981026	Large	Day90	concensus_peak10532_support_3	Day_90_Large_Pig	D90L111016	Litter111016	111821934	intron	ENSSSCT00000061216;ENSSSCT00000037253	ENSSSCG00000015273
9	64355138	64355428	291	Ad2.16	42.013409926716655	Small	6week	concensus_peak10532_support_3	6_week_old_smallest_pig_cryo_nuclei	6WKS050219CN	Litter050219	75392010	intron	ENSSSCT00000061216;ENSSSCT00000037253	ENSSSCG00000015273
9	64355138	64355428	291	Ad2.17	57.13120850664241	Average	6week	concensus_peak10532_support_3	6_week_old_average_pig_cryo_nuclei	6WKA050219CN	Litter050219	89656516	intron	ENSSSCT00000061216;ENSSSCT00000037253	ENSSSCG00000015273
9	64355138	64355428	291	Ad2.19	41.88367174058512	Large	Day90	concensus_peak10532_support_3	Day_90_Large_Pig	D90L121016	Litter121016	41125666	intron	ENSSSCT00000061216;ENSSSCT00000037253	ENSSSCG00000015273
9	64355138	64355428	291	Ad2.2	32.68694184479873	Average	Day60	concensus_peak10532_support_3	Day_60_Average_Pig	D60A120916	Litter120916	77013370	intron	ENSSSCT00000061216;ENSSSCT00000037253	ENSSSCG00000015273
9	64355138	64355428	291	Ad2.20	25.08280867951577	Average	Day90	concensus_peak10532_support_3	Day_90_Average_Pig	D90A121016	Litter121016	76858674	intron	ENSSSCT00000061216;ENSSSCT00000037253	ENSSSCG00000015273
9	64355138	64355428	291	Ad2.21	28.277619876017848	Small	Day90	concensus_peak10532_support_3	Day_90_Small_Pig	D90S121016	Litter121016	106012282	intron	ENSSSCT00000061216;ENSSSCT00000037253	ENSSSCG00000015273
9	64355138	64355428	291	Ad2.22	57.16277111942714	Small	6week	concensus_peak10532_support_3	6_week_old_smallest_pig	6WKS050219	Litter050219	65342688	intron	ENSSSCT00000061216;ENSSSCT00000037253	ENSSSCG00000015273
9	64355138	64355428	291	Ad2.23	58.16539939999551	Average	6week	concensus_peak10532_support_3	6_week_old_average_pig	6WKA050219	Litter050219	107153458	intron	ENSSSCT00000061216;ENSSSCT00000037253	ENSSSCG00000015273
9	64355138	64355428	291	Ad2.24	14.58425181406047	Average	Day90	concensus_peak10532_support_3	Day_90_Average_Pig	D90A231115	Litter231115	129098746	intron	ENSSSCT00000061216;ENSSSCT00000037253	ENSSSCG00000015273
9	64355138	64355428	291	Ad2.3	25.44262987041712	Small	1week	concensus_peak10532_support_3	One_Week_Small_Pig	1WKS100918	Litter100918	46831884	intron	ENSSSCT00000061216;ENSSSCT00000037253	ENSSSCG00000015273
9	64355138	64355428	291	Ad2.4	64.39013957487843	Large	1week	concensus_peak10532_support_3	One_Week_Large_Pig	1WKL100918	Litter100918	31350002	intron	ENSSSCT00000061216;ENSSSCT00000037253	ENSSSCG00000015273
9	64355138	64355428	291	Ad2.5	19.496804609614767	Small	Day45	concensus_peak10532_support_3	Day_45_Small_Pig_Leg_Muscle	D45S220716	Litter220716	40178902	intron	ENSSSCT00000061216;ENSSSCT00000037253	ENSSSCG00000015273
9	64355138	64355428	291	Ad2.6	7.898955867589446	Large	Day45	concensus_peak10532_support_3	Day_45_Large_Pig_Leg_Muscle	D45L220716	Litter220716	54123018	intron	ENSSSCT00000061216;ENSSSCT00000037253	ENSSSCG00000015273
9	64355138	64355428	291	Ad2.7	22.240270518537155	Small	Day60	concensus_peak10532_support_3	Day_60_Small_Pig	D60S120916	Litter120916	42879028	intron	ENSSSCT00000061216;ENSSSCT00000037253	ENSSSCG00000015273
9	64355138	64355428	291	Ad2.8	17.655905888705963	Large	Day60	concensus_peak10532_support_3	Day_60_Large_Pig	D60L120916	Litter120916	88897908	intron	ENSSSCT00000061216;ENSSSCT00000037253	ENSSSCG00000015273
9	64355138	64355428	291	Ad2.9	23.30067408856669	Small	Day90	concensus_peak10532_support_3	Day_90_Small_Pig	D90S231115	Litter231115	114863556	intron	ENSSSCT00000061216;ENSSSCT00000037253	ENSSSCG00000015273
9	66009316	66009859	544	Ad2.1	19.932784880441293	Average	Day45	concensus_peak10541_support_3	Day_45_Average_Pig_Leg_Muscle	D45A220716	Litter220716	60194128	proximal	ENSSSCT00000081812	ENSSSCG00000043246
9	66009316	66009859	544	Ad2.10	29.97745601238894	Small	Day90	concensus_peak10541_support_3	Day_90_Small_Pig	D90S251016	Litter251016	52012720	proximal	ENSSSCT00000081812	ENSSSCG00000043246
9	66009316	66009859	544	Ad2.11	52.806695891856236	Average	Day90	concensus_peak10541_support_3	Day_90_Average_Pig	D90A251016	Litter251016	89460398	proximal	ENSSSCT00000081812	ENSSSCG00000043246
9	66009316	66009859	544	Ad2.12	37.17704559203453	Large	Day90	concensus_peak10541_support_3	Day_90_Large_Pig	D90L251016	Litter251016	82830708	proximal	ENSSSCT00000081812	ENSSSCG00000043246
9	66009316	66009859	544	Ad2.13	44.583568586600855	Small	Day90	concensus_peak10541_support_3	Day_90_Small_Pig	D90S111016	Litter111016	101841546	proximal	ENSSSCT00000081812	ENSSSCG00000043246
9	66009316	66009859	544	Ad2.14	38.21768866613337	Average	Day90	concensus_peak10541_support_3	Day_90_Average_Pig	D90A111016	Litter111016	88960752	proximal	ENSSSCT00000081812	ENSSSCG00000043246
9	66009316	66009859	544	Ad2.15	48.17298097564926	Large	Day90	concensus_peak10541_support_3	Day_90_Large_Pig	D90L111016	Litter111016	111821934	proximal	ENSSSCT00000081812	ENSSSCG00000043246
9	66009316	66009859	544	Ad2.16	64.47148414936666	Small	6week	concensus_peak10541_support_3	6_week_old_smallest_pig_cryo_nuclei	6WKS050219CN	Litter050219	75392010	proximal	ENSSSCT00000081812	ENSSSCG00000043246
9	66009316	66009859	544	Ad2.17	94.26642719952267	Average	6week	concensus_peak10541_support_3	6_week_old_average_pig_cryo_nuclei	6WKA050219CN	Litter050219	89656516	proximal	ENSSSCT00000081812	ENSSSCG00000043246
9	66009316	66009859	544	Ad2.19	67.74846657845082	Large	Day90	concensus_peak10541_support_3	Day_90_Large_Pig	D90L121016	Litter121016	41125666	proximal	ENSSSCT00000081812	ENSSSCG00000043246
9	66009316	66009859	544	Ad2.2	19.069389525845423	Average	Day60	concensus_peak10541_support_3	Day_60_Average_Pig	D60A120916	Litter120916	77013370	proximal	ENSSSCT00000081812	ENSSSCG00000043246
9	66009316	66009859	544	Ad2.20	49.66561735903154	Average	Day90	concensus_peak10541_support_3	Day_90_Average_Pig	D90A121016	Litter121016	76858674	proximal	ENSSSCT00000081812	ENSSSCG00000043246
9	66009316	66009859	544	Ad2.21	35.85333438765908	Small	Day90	concensus_peak10541_support_3	Day_90_Small_Pig	D90S121016	Litter121016	106012282	proximal	ENSSSCT00000081812	ENSSSCG00000043246
9	66009316	66009859	544	Ad2.22	83.72344508165861	Small	6week	concensus_peak10541_support_3	6_week_old_smallest_pig	6WKS050219	Litter050219	65342688	proximal	ENSSSCT00000081812	ENSSSCG00000043246
9	66009316	66009859	544	Ad2.23	55.253005490904826	Average	6week	concensus_peak10541_support_3	6_week_old_average_pig	6WKA050219	Litter050219	107153458	proximal	ENSSSCT00000081812	ENSSSCG00000043246
9	66009316	66009859	544	Ad2.24	22.56532784202807	Average	Day90	concensus_peak10541_support_3	Day_90_Average_Pig	D90A231115	Litter231115	129098746	proximal	ENSSSCT00000081812	ENSSSCG00000043246
9	66009316	66009859	544	Ad2.3	66.13849965899243	Small	1week	concensus_peak10541_support_3	One_Week_Small_Pig	1WKS100918	Litter100918	46831884	proximal	ENSSSCT00000081812	ENSSSCG00000043246
9	66009316	66009859	544	Ad2.4	74.41212225329073	Large	1week	concensus_peak10541_support_3	One_Week_Large_Pig	1WKL100918	Litter100918	31350002	proximal	ENSSSCT00000081812	ENSSSCG00000043246
9	66009316	66009859	544	Ad2.5	26.404733558565592	Small	Day45	concensus_peak10541_support_3	Day_45_Small_Pig_Leg_Muscle	D45S220716	Litter220716	40178902	proximal	ENSSSCT00000081812	ENSSSCG00000043246
9	66009316	66009859	544	Ad2.6	14.625279383579851	Large	Day45	concensus_peak10541_support_3	Day_45_Large_Pig_Leg_Muscle	D45L220716	Litter220716	54123018	proximal	ENSSSCT00000081812	ENSSSCG00000043246
9	66009316	66009859	544	Ad2.7	16.805202888902866	Small	Day60	concensus_peak10541_support_3	Day_60_Small_Pig	D60S120916	Litter120916	42879028	proximal	ENSSSCT00000081812	ENSSSCG00000043246
9	66009316	66009859	544	Ad2.8	23.623177502168907	Large	Day60	concensus_peak10541_support_3	Day_60_Large_Pig	D60L120916	Litter120916	88897908	proximal	ENSSSCT00000081812	ENSSSCG00000043246
9	66009316	66009859	544	Ad2.9	33.43430701681855	Small	Day90	concensus_peak10541_support_3	Day_90_Small_Pig	D90S231115	Litter231115	114863556	proximal	ENSSSCT00000081812	ENSSSCG00000043246
9	74435848	74436267	420	Ad2.1	14.380560628886638	Average	Day45	concensus_peak10575_support_4	Day_45_Average_Pig_Leg_Muscle	D45A220716	Litter220716	60194128	intron	ENSSSCT00000072895;ENSSSCT00000016701;ENSSSCT00000029820;ENSSSCT00000091608;ENSSSCT00000045024;ENSSSCT00000070179;ENSSSCT00000076888;ENSSSCT00000045221;ENSSSCT00000045086;ENSSSCT00000069405	ENSSSCG00000015328
9	74435848	74436267	420	Ad2.10	24.775552010202656	Small	Day90	concensus_peak10575_support_4	Day_90_Small_Pig	D90S251016	Litter251016	52012720	intron	ENSSSCT00000072895;ENSSSCT00000016701;ENSSSCT00000029820;ENSSSCT00000091608;ENSSSCT00000045024;ENSSSCT00000070179;ENSSSCT00000076888;ENSSSCT00000045221;ENSSSCT00000045086;ENSSSCT00000069405	ENSSSCG00000015328
9	74435848	74436267	420	Ad2.11	43.653024110781395	Average	Day90	concensus_peak10575_support_4	Day_90_Average_Pig	D90A251016	Litter251016	89460398	intron	ENSSSCT00000072895;ENSSSCT00000016701;ENSSSCT00000029820;ENSSSCT00000091608;ENSSSCT00000045024;ENSSSCT00000070179;ENSSSCT00000076888;ENSSSCT00000045221;ENSSSCT00000045086;ENSSSCT00000069405	ENSSSCG00000015328
9	74435848	74436267	420	Ad2.12	32.39308312350829	Large	Day90	concensus_peak10575_support_4	Day_90_Large_Pig	D90L251016	Litter251016	82830708	intron	ENSSSCT00000072895;ENSSSCT00000016701;ENSSSCT00000029820;ENSSSCT00000091608;ENSSSCT00000045024;ENSSSCT00000070179;ENSSSCT00000076888;ENSSSCT00000045221;ENSSSCT00000045086;ENSSSCT00000069405	ENSSSCG00000015328
9	74435848	74436267	420	Ad2.13	45.84309911764659	Small	Day90	concensus_peak10575_support_4	Day_90_Small_Pig	D90S111016	Litter111016	101841546	intron	ENSSSCT00000072895;ENSSSCT00000016701;ENSSSCT00000029820;ENSSSCT00000091608;ENSSSCT00000045024;ENSSSCT00000070179;ENSSSCT00000076888;ENSSSCT00000045221;ENSSSCT00000045086;ENSSSCT00000069405	ENSSSCG00000015328
9	74435848	74436267	420	Ad2.14	24.073555416333352	Average	Day90	concensus_peak10575_support_4	Day_90_Average_Pig	D90A111016	Litter111016	88960752	intron	ENSSSCT00000072895;ENSSSCT00000016701;ENSSSCT00000029820;ENSSSCT00000091608;ENSSSCT00000045024;ENSSSCT00000070179;ENSSSCT00000076888;ENSSSCT00000045221;ENSSSCT00000045086;ENSSSCT00000069405	ENSSSCG00000015328
9	74435848	74436267	420	Ad2.15	34.700182004270125	Large	Day90	concensus_peak10575_support_4	Day_90_Large_Pig	D90L111016	Litter111016	111821934	intron	ENSSSCT00000072895;ENSSSCT00000016701;ENSSSCT00000029820;ENSSSCT00000091608;ENSSSCT00000045024;ENSSSCT00000070179;ENSSSCT00000076888;ENSSSCT00000045221;ENSSSCT00000045086;ENSSSCT00000069405	ENSSSCG00000015328
9	74435848	74436267	420	Ad2.16	38.61067140813332	Small	6week	concensus_peak10575_support_4	6_week_old_smallest_pig_cryo_nuclei	6WKS050219CN	Litter050219	75392010	intron	ENSSSCT00000072895;ENSSSCT00000016701;ENSSSCT00000029820;ENSSSCT00000091608;ENSSSCT00000045024;ENSSSCT00000070179;ENSSSCT00000076888;ENSSSCT00000045221;ENSSSCT00000045086;ENSSSCT00000069405	ENSSSCG00000015328
9	74435848	74436267	420	Ad2.17	78.01976902138756	Average	6week	concensus_peak10575_support_4	6_week_old_average_pig_cryo_nuclei	6WKA050219CN	Litter050219	89656516	intron	ENSSSCT00000072895;ENSSSCT00000016701;ENSSSCT00000029820;ENSSSCT00000091608;ENSSSCT00000045024;ENSSSCT00000070179;ENSSSCT00000076888;ENSSSCT00000045221;ENSSSCT00000045086;ENSSSCT00000069405	ENSSSCG00000015328
9	74435848	74436267	420	Ad2.19	41.88367174058512	Large	Day90	concensus_peak10575_support_4	Day_90_Large_Pig	D90L121016	Litter121016	41125666	intron	ENSSSCT00000072895;ENSSSCT00000016701;ENSSSCT00000029820;ENSSSCT00000091608;ENSSSCT00000045024;ENSSSCT00000070179;ENSSSCT00000076888;ENSSSCT00000045221;ENSSSCT00000045086;ENSSSCT00000069405	ENSSSCG00000015328
9	74435848	74436267	420	Ad2.2	25.259186034460566	Average	Day60	concensus_peak10575_support_4	Day_60_Average_Pig	D60A120916	Litter120916	77013370	intron	ENSSSCT00000072895;ENSSSCT00000016701;ENSSSCT00000029820;ENSSSCT00000091608;ENSSSCT00000045024;ENSSSCT00000070179;ENSSSCT00000076888;ENSSSCT00000045221;ENSSSCT00000045086;ENSSSCT00000069405	ENSSSCG00000015328
9	74435848	74436267	420	Ad2.20	28.59463849087517	Average	Day90	concensus_peak10575_support_4	Day_90_Average_Pig	D90A121016	Litter121016	76858674	intron	ENSSSCT00000072895;ENSSSCT00000016701;ENSSSCT00000029820;ENSSSCT00000091608;ENSSSCT00000045024;ENSSSCT00000070179;ENSSSCT00000076888;ENSSSCT00000045221;ENSSSCT00000045086;ENSSSCT00000069405	ENSSSCG00000015328
9	74435848	74436267	420	Ad2.21	49.742144325668	Small	Day90	concensus_peak10575_support_4	Day_90_Small_Pig	D90S121016	Litter121016	106012282	intron	ENSSSCT00000072895;ENSSSCT00000016701;ENSSSCT00000029820;ENSSSCT00000091608;ENSSSCT00000045024;ENSSSCT00000070179;ENSSSCT00000076888;ENSSSCT00000045221;ENSSSCT00000045086;ENSSSCT00000069405	ENSSSCG00000015328
9	74435848	74436267	420	Ad2.22	93.7574774673905	Small	6week	concensus_peak10575_support_4	6_week_old_smallest_pig	6WKS050219	Litter050219	65342688	intron	ENSSSCT00000072895;ENSSSCT00000016701;ENSSSCT00000029820;ENSSSCT00000091608;ENSSSCT00000045024;ENSSSCT00000070179;ENSSSCT00000076888;ENSSSCT00000045221;ENSSSCT00000045086;ENSSSCT00000069405	ENSSSCG00000015328
9	74435848	74436267	420	Ad2.23	87.87181727272046	Average	6week	concensus_peak10575_support_4	6_week_old_average_pig	6WKA050219	Litter050219	107153458	intron	ENSSSCT00000072895;ENSSSCT00000016701;ENSSSCT00000029820;ENSSSCT00000091608;ENSSSCT00000045024;ENSSSCT00000070179;ENSSSCT00000076888;ENSSSCT00000045221;ENSSSCT00000045086;ENSSSCT00000069405	ENSSSCG00000015328
9	74435848	74436267	420	Ad2.24	20.68742760015334	Average	Day90	concensus_peak10575_support_4	Day_90_Average_Pig	D90A231115	Litter231115	129098746	intron	ENSSSCT00000072895;ENSSSCT00000016701;ENSSSCT00000029820;ENSSSCT00000091608;ENSSSCT00000045024;ENSSSCT00000070179;ENSSSCT00000076888;ENSSSCT00000045221;ENSSSCT00000045086;ENSSSCT00000069405	ENSSSCG00000015328
9	74435848	74436267	420	Ad2.3	91.08112952940955	Small	1week	concensus_peak10575_support_4	One_Week_Small_Pig	1WKS100918	Litter100918	46831884	intron	ENSSSCT00000072895;ENSSSCT00000016701;ENSSSCT00000029820;ENSSSCT00000091608;ENSSSCT00000045024;ENSSSCT00000070179;ENSSSCT00000076888;ENSSSCT00000045221;ENSSSCT00000045086;ENSSSCT00000069405	ENSSSCG00000015328
9	74435848	74436267	420	Ad2.4	93.20333977531381	Large	1week	concensus_peak10575_support_4	One_Week_Large_Pig	1WKL100918	Litter100918	31350002	intron	ENSSSCT00000072895;ENSSSCT00000016701;ENSSSCT00000029820;ENSSSCT00000091608;ENSSSCT00000045024;ENSSSCT00000070179;ENSSSCT00000076888;ENSSSCT00000045221;ENSSSCT00000045086;ENSSSCT00000069405	ENSSSCG00000015328
9	74435848	74436267	420	Ad2.5	26.404733558565592	Small	Day45	concensus_peak10575_support_4	Day_45_Small_Pig_Leg_Muscle	D45S220716	Litter220716	40178902	intron	ENSSSCT00000072895;ENSSSCT00000016701;ENSSSCT00000029820;ENSSSCT00000091608;ENSSSCT00000045024;ENSSSCT00000070179;ENSSSCT00000076888;ENSSSCT00000045221;ENSSSCT00000045086;ENSSSCT00000069405	ENSSSCG00000015328
9	74435848	74436267	420	Ad2.6	7.226323515990405	Large	Day45	concensus_peak10575_support_4	Day_45_Large_Pig_Leg_Muscle	D45L220716	Litter220716	54123018	intron	ENSSSCT00000072895;ENSSSCT00000016701;ENSSSCT00000029820;ENSSSCT00000091608;ENSSSCT00000045024;ENSSSCT00000070179;ENSSSCT00000076888;ENSSSCT00000045221;ENSSSCT00000045086;ENSSSCT00000069405	ENSSSCG00000015328
9	74435848	74436267	420	Ad2.7	34.92209498768383	Small	Day60	concensus_peak10575_support_4	Day_60_Small_Pig	D60S120916	Litter120916	42879028	intron	ENSSSCT00000072895;ENSSSCT00000016701;ENSSSCT00000029820;ENSSSCT00000091608;ENSSSCT00000045024;ENSSSCT00000070179;ENSSSCT00000076888;ENSSSCT00000045221;ENSSSCT00000045086;ENSSSCT00000069405	ENSSSCG00000015328
9	74435848	74436267	420	Ad2.8	55.69726242453223	Large	Day60	concensus_peak10575_support_4	Day_60_Large_Pig	D60L120916	Litter120916	88897908	intron	ENSSSCT00000072895;ENSSSCT00000016701;ENSSSCT00000029820;ENSSSCT00000091608;ENSSSCT00000045024;ENSSSCT00000070179;ENSSSCT00000076888;ENSSSCT00000045221;ENSSSCT00000045086;ENSSSCT00000069405	ENSSSCG00000015328
9	74435848	74436267	420	Ad2.9	34.27877642750621	Small	Day90	concensus_peak10575_support_4	Day_90_Small_Pig	D90S231115	Litter231115	114863556	intron	ENSSSCT00000072895;ENSSSCT00000016701;ENSSSCT00000029820;ENSSSCT00000091608;ENSSSCT00000045024;ENSSSCT00000070179;ENSSSCT00000076888;ENSSSCT00000045221;ENSSSCT00000045086;ENSSSCT00000069405	ENSSSCG00000015328
9	75919065	75919444	380	Ad2.1	6.052224251554655	Average	Day45	concensus_peak10582_support_3	Day_45_Average_Pig_Leg_Muscle	D45A220716	Litter220716	60194128	intron	ENSSSCT00000073836;ENSSSCT00000069430;ENSSSCT00000041734;ENSSSCT00000065631;ENSSSCT00000076251;ENSSSCT00000046151;ENSSSCT00000066333;ENSSSCT00000016709	ENSSSCG00000015336
9	75919065	75919444	380	Ad2.10	23.041584009473898	Small	Day90	concensus_peak10582_support_3	Day_90_Small_Pig	D90S251016	Litter251016	52012720	intron	ENSSSCT00000073836;ENSSSCT00000069430;ENSSSCT00000041734;ENSSSCT00000065631;ENSSSCT00000076251;ENSSSCT00000046151;ENSSSCT00000066333;ENSSSCT00000016709	ENSSSCG00000015336
9	75919065	75919444	380	Ad2.11	8.346004383778435	Average	Day90	concensus_peak10582_support_3	Day_90_Average_Pig	D90A251016	Litter251016	89460398	intron	ENSSSCT00000073836;ENSSSCT00000069430;ENSSSCT00000041734;ENSSSCT00000065631;ENSSSCT00000076251;ENSSSCT00000046151;ENSSSCT00000066333;ENSSSCT00000016709	ENSSSCG00000015336
9	75919065	75919444	380	Ad2.12	38.77169974820994	Large	Day90	concensus_peak10582_support_3	Day_90_Large_Pig	D90L251016	Litter251016	82830708	intron	ENSSSCT00000073836;ENSSSCT00000069430;ENSSSCT00000041734;ENSSSCT00000065631;ENSSSCT00000076251;ENSSSCT00000046151;ENSSSCT00000066333;ENSSSCT00000016709	ENSSSCG00000015336
9	75919065	75919444	380	Ad2.13	9.94647898284304	Small	Day90	concensus_peak10582_support_3	Day_90_Small_Pig	D90S111016	Litter111016	101841546	intron	ENSSSCT00000073836;ENSSSCT00000069430;ENSSSCT00000041734;ENSSSCT00000065631;ENSSSCT00000076251;ENSSSCT00000046151;ENSSSCT00000066333;ENSSSCT00000016709	ENSSSCG00000015336
9	75919065	75919444	380	Ad2.14	25.016497632986688	Average	Day90	concensus_peak10582_support_3	Day_90_Average_Pig	D90A111016	Litter111016	88960752	intron	ENSSSCT00000073836;ENSSSCT00000069430;ENSSSCT00000041734;ENSSSCT00000065631;ENSSSCT00000076251;ENSSSCT00000046151;ENSSSCT00000066333;ENSSSCT00000016709	ENSSSCG00000015336
9	75919065	75919444	380	Ad2.15	20.191013881246434	Large	Day90	concensus_peak10582_support_3	Day_90_Large_Pig	D90L111016	Litter111016	111821934	intron	ENSSSCT00000073836;ENSSSCT00000069430;ENSSSCT00000041734;ENSSSCT00000065631;ENSSSCT00000076251;ENSSSCT00000046151;ENSSSCT00000066333;ENSSSCT00000016709	ENSSSCG00000015336
9	75919065	75919444	380	Ad2.16	31.80519437096666	Small	6week	concensus_peak10582_support_3	6_week_old_smallest_pig_cryo_nuclei	6WKS050219CN	Litter050219	75392010	intron	ENSSSCT00000073836;ENSSSCT00000069430;ENSSSCT00000041734;ENSSSCT00000065631;ENSSSCT00000076251;ENSSSCT00000046151;ENSSSCT00000066333;ENSSSCT00000016709	ENSSSCG00000015336
9	75919065	75919444	380	Ad2.17	30.208174954304212	Average	6week	concensus_peak10582_support_3	6_week_old_average_pig_cryo_nuclei	6WKA050219CN	Litter050219	89656516	intron	ENSSSCT00000073836;ENSSSCT00000069430;ENSSSCT00000041734;ENSSSCT00000065631;ENSSSCT00000076251;ENSSSCT00000046151;ENSSSCT00000066333;ENSSSCT00000016709	ENSSSCG00000015336
9	75919065	75919444	380	Ad2.19	16.01887690271942	Large	Day90	concensus_peak10582_support_3	Day_90_Large_Pig	D90L121016	Litter121016	41125666	intron	ENSSSCT00000073836;ENSSSCT00000069430;ENSSSCT00000041734;ENSSSCT00000065631;ENSSSCT00000076251;ENSSSCT00000046151;ENSSSCT00000066333;ENSSSCT00000016709	ENSSSCG00000015336
9	75919065	75919444	380	Ad2.2	17.831430224122396	Average	Day60	concensus_peak10582_support_3	Day_60_Average_Pig	D60A120916	Litter120916	77013370	intron	ENSSSCT00000073836;ENSSSCT00000069430;ENSSSCT00000041734;ENSSSCT00000065631;ENSSSCT00000076251;ENSSSCT00000046151;ENSSSCT00000066333;ENSSSCT00000016709	ENSSSCG00000015336
9	75919065	75919444	380	Ad2.20	13.376709308317785	Average	Day90	concensus_peak10582_support_3	Day_90_Average_Pig	D90A121016	Litter121016	76858674	intron	ENSSSCT00000073836;ENSSSCT00000069430;ENSSSCT00000041734;ENSSSCT00000065631;ENSSSCT00000076251;ENSSSCT00000046151;ENSSSCT00000066333;ENSSSCT00000016709	ENSSSCG00000015336
9	75919065	75919444	380	Ad2.21	32.06547713183846	Small	Day90	concensus_peak10582_support_3	Day_90_Small_Pig	D90S121016	Litter121016	106012282	intron	ENSSSCT00000073836;ENSSSCT00000069430;ENSSSCT00000041734;ENSSSCT00000065631;ENSSSCT00000076251;ENSSSCT00000046151;ENSSSCT00000066333;ENSSSCT00000016709	ENSSSCG00000015336
9	75919065	75919444	380	Ad2.22	137.43503020528226	Small	6week	concensus_peak10582_support_3	6_week_old_smallest_pig	6WKS050219	Litter050219	65342688	intron	ENSSSCT00000073836;ENSSSCT00000069430;ENSSSCT00000041734;ENSSSCT00000065631;ENSSSCT00000076251;ENSSSCT00000046151;ENSSSCT00000066333;ENSSSCT00000016709	ENSSSCG00000015336
9	75919065	75919444	380	Ad2.23	97.19147778181065	Average	6week	concensus_peak10582_support_3	6_week_old_average_pig	6WKA050219	Litter050219	107153458	intron	ENSSSCT00000073836;ENSSSCT00000069430;ENSSSCT00000041734;ENSSSCT00000065631;ENSSSCT00000076251;ENSSSCT00000046151;ENSSSCT00000066333;ENSSSCT00000016709	ENSSSCG00000015336
9	75919065	75919444	380	Ad2.24	14.58425181406047	Average	Day90	concensus_peak10582_support_3	Day_90_Average_Pig	D90A231115	Litter231115	129098746	intron	ENSSSCT00000073836;ENSSSCT00000069430;ENSSSCT00000041734;ENSSSCT00000065631;ENSSSCT00000076251;ENSSSCT00000046151;ENSSSCT00000066333;ENSSSCT00000016709	ENSSSCG00000015336
9	75919065	75919444	380	Ad2.3	49.072489747654394	Small	1week	concensus_peak10582_support_3	One_Week_Small_Pig	1WKS100918	Litter100918	46831884	intron	ENSSSCT00000073836;ENSSSCT00000069430;ENSSSCT00000041734;ENSSSCT00000065631;ENSSSCT00000076251;ENSSSCT00000046151;ENSSSCT00000066333;ENSSSCT00000016709	ENSSSCG00000015336
9	75919065	75919444	380	Ad2.4	78.17036575769535	Large	1week	concensus_peak10582_support_3	One_Week_Large_Pig	1WKL100918	Litter100918	31350002	intron	ENSSSCT00000073836;ENSSSCT00000069430;ENSSSCT00000041734;ENSSSCT00000065631;ENSSSCT00000076251;ENSSSCT00000046151;ENSSSCT00000066333;ENSSSCT00000016709	ENSSSCG00000015336
9	75919065	75919444	380	Ad2.5	7.407928948950825	Small	Day45	concensus_peak10582_support_3	Day_45_Small_Pig_Leg_Muscle	D45S220716	Litter220716	40178902	intron	ENSSSCT00000073836;ENSSSCT00000069430;ENSSSCT00000041734;ENSSSCT00000065631;ENSSSCT00000076251;ENSSSCT00000046151;ENSSSCT00000066333;ENSSSCT00000016709	ENSSSCG00000015336
9	75919065	75919444	380	Ad2.6	5.208426461193284	Large	Day45	concensus_peak10582_support_3	Day_45_Large_Pig_Leg_Muscle	D45L220716	Litter220716	54123018	intron	ENSSSCT00000073836;ENSSSCT00000069430;ENSSSCT00000041734;ENSSSCT00000065631;ENSSSCT00000076251;ENSSSCT00000046151;ENSSSCT00000066333;ENSSSCT00000016709	ENSSSCG00000015336
9	75919065	75919444	380	Ad2.7	13.181824469146672	Small	Day60	concensus_peak10582_support_3	Day_60_Small_Pig	D60S120916	Litter120916	42879028	intron	ENSSSCT00000073836;ENSSSCT00000069430;ENSSSCT00000041734;ENSSSCT00000065631;ENSSSCT00000076251;ENSSSCT00000046151;ENSSSCT00000066333;ENSSSCT00000016709	ENSSSCG00000015336
9	75919065	75919444	380	Ad2.8	14.67227008197449	Large	Day60	concensus_peak10582_support_3	Day_60_Large_Pig	D60L120916	Litter120916	88897908	intron	ENSSSCT00000073836;ENSSSCT00000069430;ENSSSCT00000041734;ENSSSCT00000065631;ENSSSCT00000076251;ENSSSCT00000046151;ENSSSCT00000066333;ENSSSCT00000016709	ENSSSCG00000015336
9	75919065	75919444	380	Ad2.9	14.011510571002484	Small	Day90	concensus_peak10582_support_3	Day_90_Small_Pig	D90S231115	Litter231115	114863556	intron	ENSSSCT00000073836;ENSSSCT00000069430;ENSSSCT00000041734;ENSSSCT00000065631;ENSSSCT00000076251;ENSSSCT00000046151;ENSSSCT00000066333;ENSSSCT00000016709	ENSSSCG00000015336
9	76360268	76360476	209	Ad2.1	2.5820840943329957	Average	Day45	concensus_peak10586_support_9	Day_45_Average_Pig_Leg_Muscle	D45A220716	Litter220716	60194128	promoter	ENSSSCT00000076900	ENSSSCG00000047552
9	76360268	76360476	209	Ad2.10	166.96092806996108	Small	Day90	concensus_peak10586_support_9	Day_90_Small_Pig	D90S251016	Litter251016	52012720	promoter	ENSSSCT00000076900	ENSSSCG00000047552
9	76360268	76360476	209	Ad2.11	122.11306794856574	Average	Day90	concensus_peak10586_support_9	Day_90_Average_Pig	D90A251016	Litter251016	89460398	promoter	ENSSSCT00000076900	ENSSSCG00000047552
9	76360268	76360476	209	Ad2.12	164.74937808606768	Large	Day90	concensus_peak10586_support_9	Day_90_Large_Pig	D90L251016	Litter251016	82830708	promoter	ENSSSCT00000076900	ENSSSCG00000047552
9	76360268	76360476	209	Ad2.13	4.278591593137216	Small	Day90	concensus_peak10586_support_9	Day_90_Small_Pig	D90S111016	Litter111016	101841546	promoter	ENSSSCT00000076900	ENSSSCG00000047552
9	76360268	76360476	209	Ad2.14	8.043537733226673	Average	Day90	concensus_peak10586_support_9	Day_90_Average_Pig	D90A111016	Litter111016	88960752	promoter	ENSSSCT00000076900	ENSSSCG00000047552
9	76360268	76360476	209	Ad2.15	6.718214909867295	Large	Day90	concensus_peak10586_support_9	Day_90_Large_Pig	D90L111016	Litter111016	111821934	promoter	ENSSSCT00000076900	ENSSSCG00000047552
9	76360268	76360476	209	Ad2.16	0.5	Small	6week	concensus_peak10586_support_9	6_week_old_smallest_pig_cryo_nuclei	6WKS050219CN	Litter050219	75392010	promoter	ENSSSCT00000076900	ENSSSCG00000047552
9	76360268	76360476	209	Ad2.17	78.01976902138756	Average	6week	concensus_peak10586_support_9	6_week_old_average_pig_cryo_nuclei	6WKA050219CN	Litter050219	89656516	promoter	ENSSSCT00000076900	ENSSSCG00000047552
9	76360268	76360476	209	Ad2.19	3.08647948378657	Large	Day90	concensus_peak10586_support_9	Day_90_Large_Pig	D90L121016	Litter121016	41125666	promoter	ENSSSCT00000076900	ENSSSCG00000047552
9	76360268	76360476	209	Ad2.2	5.451837206892113	Average	Day60	concensus_peak10586_support_9	Day_60_Average_Pig	D60A120916	Litter120916	77013370	promoter	ENSSSCT00000076900	ENSSSCG00000047552
9	76360268	76360476	209	Ad2.20	2.8412198742395973	Average	Day90	concensus_peak10586_support_9	Day_90_Average_Pig	D90A121016	Litter121016	76858674	promoter	ENSSSCT00000076900	ENSSSCG00000047552
9	76360268	76360476	209	Ad2.21	15.651429023282462	Small	Day90	concensus_peak10586_support_9	Day_90_Small_Pig	D90S121016	Litter121016	106012282	promoter	ENSSSCT00000076900	ENSSSCG00000047552
9	76360268	76360476	209	Ad2.22	77.82107309005161	Small	6week	concensus_peak10586_support_9	6_week_old_smallest_pig	6WKS050219	Litter050219	65342688	promoter	ENSSSCT00000076900	ENSSSCG00000047552
9	76360268	76360476	209	Ad2.23	3.9948726909088186	Average	6week	concensus_peak10586_support_9	6_week_old_average_pig	6WKA050219	Litter050219	107153458	promoter	ENSSSCT00000076900	ENSSSCG00000047552
9	76360268	76360476	209	Ad2.24	59.65385761905397	Average	Day90	concensus_peak10586_support_9	Day_90_Average_Pig	D90A231115	Litter231115	129098746	promoter	ENSSSCT00000076900	ENSSSCG00000047552
9	76360268	76360476	209	Ad2.3	152.78131920886244	Small	1week	concensus_peak10586_support_9	One_Week_Small_Pig	1WKS100918	Litter100918	46831884	promoter	ENSSSCT00000076900	ENSSSCG00000047552
9	76360268	76360476	209	Ad2.4	104.47807028852765	Large	1week	concensus_peak10586_support_9	One_Week_Large_Pig	1WKL100918	Litter100918	31350002	promoter	ENSSSCT00000076900	ENSSSCG00000047552
9	76360268	76360476	209	Ad2.5	2.2269822372377064	Small	Day45	concensus_peak10586_support_9	Day_45_Small_Pig_Leg_Muscle	D45S220716	Litter220716	40178902	promoter	ENSSSCT00000076900	ENSSSCG00000047552
9	76360268	76360476	209	Ad2.6	1.8452647031980811	Large	Day45	concensus_peak10586_support_9	Day_45_Large_Pig_Leg_Muscle	D45L220716	Litter220716	54123018	promoter	ENSSSCT00000076900	ENSSSCG00000047552
9	76360268	76360476	209	Ad2.7	11.370135259268578	Small	Day60	concensus_peak10586_support_9	Day_60_Small_Pig	D60S120916	Litter120916	42879028	promoter	ENSSSCT00000076900	ENSSSCG00000047552
9	76360268	76360476	209	Ad2.8	4.22954475841434	Large	Day60	concensus_peak10586_support_9	Day_60_Large_Pig	D60L120916	Litter120916	88897908	promoter	ENSSSCT00000076900	ENSSSCG00000047552
9	76360268	76360476	209	Ad2.9	3.033408232062966	Small	Day90	concensus_peak10586_support_9	Day_90_Small_Pig	D90S231115	Litter231115	114863556	promoter	ENSSSCT00000076900	ENSSSCG00000047552
9	83350765	83351290	526	Ad2.1	46.3058500753259	Average	Day45	concensus_peak10598_support_3	Day_45_Average_Pig_Leg_Muscle	D45A220716	Litter220716	60194128	intron	ENSSSCT00000029225;ENSSSCT00000057205;ENSSSCT00000046137;ENSSSCT00000051948	ENSSSCG00000024591
9	83350765	83351290	526	Ad2.10	38.64729601603275	Small	Day90	concensus_peak10598_support_3	Day_90_Small_Pig	D90S251016	Litter251016	52012720	intron	ENSSSCT00000029225;ENSSSCT00000057205;ENSSSCT00000046137;ENSSSCT00000051948	ENSSSCG00000024591
9	83350765	83351290	526	Ad2.11	60.65270027563467	Average	Day90	concensus_peak10598_support_3	Day_90_Average_Pig	D90A251016	Litter251016	89460398	intron	ENSSSCT00000029225;ENSSSCT00000057205;ENSSSCT00000046137;ENSSSCT00000051948	ENSSSCG00000024591
9	83350765	83351290	526	Ad2.12	38.77169974820994	Large	Day90	concensus_peak10598_support_3	Day_90_Large_Pig	D90L251016	Litter251016	82830708	intron	ENSSSCT00000029225;ENSSSCT00000057205;ENSSSCT00000046137;ENSSSCT00000051948	ENSSSCG00000024591
9	83350765	83351290	526	Ad2.13	53.400282303921024	Small	Day90	concensus_peak10598_support_3	Day_90_Small_Pig	D90S111016	Litter111016	101841546	intron	ENSSSCT00000029225;ENSSSCT00000057205;ENSSSCT00000046137;ENSSSCT00000051948	ENSSSCG00000024591
9	83350765	83351290	526	Ad2.14	24.073555416333352	Average	Day90	concensus_peak10598_support_3	Day_90_Average_Pig	D90A111016	Litter111016	88960752	intron	ENSSSCT00000029225;ENSSSCT00000057205;ENSSSCT00000046137;ENSSSCT00000051948	ENSSSCG00000024591
9	83350765	83351290	526	Ad2.15	32.627443700981026	Large	Day90	concensus_peak10598_support_3	Day_90_Large_Pig	D90L111016	Litter111016	111821934	intron	ENSSSCT00000029225;ENSSSCT00000057205;ENSSSCT00000046137;ENSSSCT00000051948	ENSSSCG00000024591
9	83350765	83351290	526	Ad2.16	7.305477037166665	Small	6week	concensus_peak10598_support_3	6_week_old_smallest_pig_cryo_nuclei	6WKS050219CN	Litter050219	75392010	intron	ENSSSCT00000029225;ENSSSCT00000057205;ENSSSCT00000046137;ENSSSCT00000051948	ENSSSCG00000024591
9	83350765	83351290	526	Ad2.17	14.4257070098301	Average	6week	concensus_peak10598_support_3	6_week_old_average_pig_cryo_nuclei	6WKA050219CN	Litter050219	89656516	intron	ENSSSCT00000029225;ENSSSCT00000057205;ENSSSCT00000046137;ENSSSCT00000051948	ENSSSCG00000024591
9	83350765	83351290	526	Ad2.19	28.95127432165227	Large	Day90	concensus_peak10598_support_3	Day_90_Large_Pig	D90L121016	Litter121016	41125666	intron	ENSSSCT00000029225;ENSSSCT00000057205;ENSSSCT00000046137;ENSSSCT00000051948	ENSSSCG00000024591
9	83350765	83351290	526	Ad2.2	90.87102902578107	Average	Day60	concensus_peak10598_support_3	Day_60_Average_Pig	D60A120916	Litter120916	77013370	intron	ENSSSCT00000029225;ENSSSCT00000057205;ENSSSCT00000046137;ENSSSCT00000051948	ENSSSCG00000024591
9	83350765	83351290	526	Ad2.20	33.27707823935437	Average	Day90	concensus_peak10598_support_3	Day_90_Average_Pig	D90A121016	Litter121016	76858674	intron	ENSSSCT00000029225;ENSSSCT00000057205;ENSSSCT00000046137;ENSSSCT00000051948	ENSSSCG00000024591
9	83350765	83351290	526	Ad2.21	56.055239752035696	Small	Day90	concensus_peak10598_support_3	Day_90_Small_Pig	D90S121016	Litter121016	106012282	intron	ENSSSCT00000029225;ENSSSCT00000057205;ENSSSCT00000046137;ENSSSCT00000051948	ENSSSCG00000024591
9	83350765	83351290	526	Ad2.22	8.763320788249791	Small	6week	concensus_peak10598_support_3	6_week_old_smallest_pig	6WKS050219	Litter050219	65342688	intron	ENSSSCT00000029225;ENSSSCT00000057205;ENSSSCT00000046137;ENSSSCT00000051948	ENSSSCG00000024591
9	83350765	83351290	526	Ad2.23	24.96410883636173	Average	6week	concensus_peak10598_support_3	6_week_old_average_pig	6WKA050219	Litter050219	107153458	intron	ENSSSCT00000029225;ENSSSCT00000057205;ENSSSCT00000046137;ENSSSCT00000051948	ENSSSCG00000024591
9	83350765	83351290	526	Ad2.24	37.11905471655722	Average	Day90	concensus_peak10598_support_3	Day_90_Average_Pig	D90A231115	Litter231115	129098746	intron	ENSSSCT00000029225;ENSSSCT00000057205;ENSSSCT00000046137;ENSSSCT00000051948	ENSSSCG00000024591
9	83350765	83351290	526	Ad2.3	83.20450957033046	Small	1week	concensus_peak10598_support_3	One_Week_Small_Pig	1WKS100918	Litter100918	46831884	intron	ENSSSCT00000029225;ENSSSCT00000057205;ENSSSCT00000046137;ENSSSCT00000051948	ENSSSCG00000024591
9	83350765	83351290	526	Ad2.4	25.554956696030757	Large	1week	concensus_peak10598_support_3	One_Week_Large_Pig	1WKL100918	Litter100918	31350002	intron	ENSSSCT00000029225;ENSSSCT00000057205;ENSSSCT00000046137;ENSSSCT00000051948	ENSSSCG00000024591
9	83350765	83351290	526	Ad2.5	86.8491118618853	Small	Day45	concensus_peak10598_support_3	Day_45_Small_Pig_Leg_Muscle	D45S220716	Litter220716	40178902	intron	ENSSSCT00000029225;ENSSSCT00000057205;ENSSSCT00000046137;ENSSSCT00000051948	ENSSSCG00000024591
9	83350765	83351290	526	Ad2.6	78.5253527854887	Large	Day45	concensus_peak10598_support_3	Day_45_Large_Pig_Leg_Muscle	D45L220716	Litter220716	54123018	intron	ENSSSCT00000029225;ENSSSCT00000057205;ENSSSCT00000046137;ENSSSCT00000051948	ENSSSCG00000024591
9	83350765	83351290	526	Ad2.7	149.0585152100039	Small	Day60	concensus_peak10598_support_3	Day_60_Small_Pig	D60S120916	Litter120916	42879028	intron	ENSSSCT00000029225;ENSSSCT00000057205;ENSSSCT00000046137;ENSSSCT00000051948	ENSSSCG00000024591
9	83350765	83351290	526	Ad2.8	96.72225476708996	Large	Day60	concensus_peak10598_support_3	Day_60_Large_Pig	D60L120916	Litter120916	88897908	intron	ENSSSCT00000029225;ENSSSCT00000057205;ENSSSCT00000046137;ENSSSCT00000051948	ENSSSCG00000024591
9	83350765	83351290	526	Ad2.9	63.83520580157414	Small	Day90	concensus_peak10598_support_3	Day_90_Small_Pig	D90S231115	Litter231115	114863556	intron	ENSSSCT00000029225;ENSSSCT00000057205;ENSSSCT00000046137;ENSSSCT00000051948	ENSSSCG00000024591
9	103062682	103063046	365	Ad2.1	61.57446676710121	Average	Day45	concensus_peak10637_support_3	Day_45_Average_Pig_Leg_Muscle	D45A220716	Litter220716	60194128	promoter	ENSSSCT00000065787;ENSSSCT00000063048;ENSSSCT00000038399;ENSSSCT00000069590;ENSSSCT00000071456;ENSSSCT00000082463	ENSSSCG00000036452
9	103062682	103063046	365	Ad2.10	35.179360014575224	Small	Day90	concensus_peak10637_support_3	Day_90_Small_Pig	D90S251016	Litter251016	52012720	promoter	ENSSSCT00000065787;ENSSSCT00000063048;ENSSSCT00000038399;ENSSSCT00000069590;ENSSSCT00000071456;ENSSSCT00000082463	ENSSSCG00000036452
9	103062682	103063046	365	Ad2.11	44.9606915080778	Average	Day90	concensus_peak10637_support_3	Day_90_Average_Pig	D90A251016	Litter251016	89460398	promoter	ENSSSCT00000065787;ENSSSCT00000063048;ENSSSCT00000038399;ENSSSCT00000069590;ENSSSCT00000071456;ENSSSCT00000082463	ENSSSCG00000036452
9	103062682	103063046	365	Ad2.12	51.52893299761325	Large	Day90	concensus_peak10637_support_3	Day_90_Large_Pig	D90L251016	Litter251016	82830708	promoter	ENSSSCT00000065787;ENSSSCT00000063048;ENSSSCT00000038399;ENSSSCT00000069590;ENSSSCT00000071456;ENSSSCT00000082463	ENSSSCG00000036452
9	103062682	103063046	365	Ad2.13	37.65615066584929	Small	Day90	concensus_peak10637_support_3	Day_90_Small_Pig	D90S111016	Litter111016	101841546	promoter	ENSSSCT00000065787;ENSSSCT00000063048;ENSSSCT00000038399;ENSSSCT00000069590;ENSSSCT00000071456;ENSSSCT00000082463	ENSSSCG00000036452
9	103062682	103063046	365	Ad2.14	24.073555416333352	Average	Day90	concensus_peak10637_support_3	Day_90_Average_Pig	D90A111016	Litter111016	88960752	promoter	ENSSSCT00000065787;ENSSSCT00000063048;ENSSSCT00000038399;ENSSSCT00000069590;ENSSSCT00000071456;ENSSSCT00000082463	ENSSSCG00000036452
9	103062682	103063046	365	Ad2.15	46.10024267236017	Large	Day90	concensus_peak10637_support_3	Day_90_Large_Pig	D90L111016	Litter111016	111821934	promoter	ENSSSCT00000065787;ENSSSCT00000063048;ENSSSCT00000038399;ENSSSCT00000069590;ENSSSCT00000071456;ENSSSCT00000082463	ENSSSCG00000036452
9	103062682	103063046	365	Ad2.16	13.430406370616664	Small	6week	concensus_peak10637_support_3	6_week_old_smallest_pig_cryo_nuclei	6WKS050219CN	Litter050219	75392010	promoter	ENSSSCT00000065787;ENSSSCT00000063048;ENSSSCT00000038399;ENSSSCT00000069590;ENSSSCT00000071456;ENSSSCT00000082463	ENSSSCG00000036452
9	103062682	103063046	365	Ad2.17	13.033136308847089	Average	6week	concensus_peak10637_support_3	6_week_old_average_pig_cryo_nuclei	6WKA050219CN	Litter050219	89656516	promoter	ENSSSCT00000065787;ENSSSCT00000063048;ENSSSCT00000038399;ENSSSCT00000069590;ENSSSCT00000071456;ENSSSCT00000082463	ENSSSCG00000036452
9	103062682	103063046	365	Ad2.19	28.95127432165227	Large	Day90	concensus_peak10637_support_3	Day_90_Large_Pig	D90L121016	Litter121016	41125666	promoter	ENSSSCT00000065787;ENSSSCT00000063048;ENSSSCT00000038399;ENSSSCT00000069590;ENSSSCT00000071456;ENSSSCT00000082463	ENSSSCG00000036452
9	103062682	103063046	365	Ad2.2	77.25347670682775	Average	Day60	concensus_peak10637_support_3	Day_60_Average_Pig	D60A120916	Litter120916	77013370	promoter	ENSSSCT00000065787;ENSSSCT00000063048;ENSSSCT00000038399;ENSSSCT00000069590;ENSSSCT00000071456;ENSSSCT00000082463	ENSSSCG00000036452
9	103062682	103063046	365	Ad2.20	23.912198742395972	Average	Day90	concensus_peak10637_support_3	Day_90_Average_Pig	D90A121016	Litter121016	76858674	promoter	ENSSSCT00000065787;ENSSSCT00000063048;ENSSSCT00000038399;ENSSSCT00000069590;ENSSSCT00000071456;ENSSSCT00000082463	ENSSSCG00000036452
9	103062682	103063046	365	Ad2.21	42.16642981402677	Small	Day90	concensus_peak10637_support_3	Day_90_Small_Pig	D90S121016	Litter121016	106012282	promoter	ENSSSCT00000065787;ENSSSCT00000063048;ENSSSCT00000038399;ENSSSCT00000069590;ENSSSCT00000071456;ENSSSCT00000082463	ENSSSCG00000036452
9	103062682	103063046	365	Ad2.22	8.763320788249791	Small	6week	concensus_peak10637_support_3	6_week_old_smallest_pig	6WKS050219	Litter050219	65342688	promoter	ENSSSCT00000065787;ENSSSCT00000063048;ENSSSCT00000038399;ENSSSCT00000069590;ENSSSCT00000071456;ENSSSCT00000082463	ENSSSCG00000036452
9	103062682	103063046	365	Ad2.23	12.149575636362728	Average	6week	concensus_peak10637_support_3	6_week_old_average_pig	6WKA050219	Litter050219	107153458	promoter	ENSSSCT00000065787;ENSSSCT00000063048;ENSSSCT00000038399;ENSSSCT00000069590;ENSSSCT00000071456;ENSSSCT00000082463	ENSSSCG00000036452
9	103062682	103063046	365	Ad2.24	43.22223050265009	Average	Day90	concensus_peak10637_support_3	Day_90_Average_Pig	D90A231115	Litter231115	129098746	promoter	ENSSSCT00000065787;ENSSSCT00000063048;ENSSSCT00000038399;ENSSSCT00000069590;ENSSSCT00000071456;ENSSSCT00000082463	ENSSSCG00000036452
9	103062682	103063046	365	Ad2.3	37.25755980903576	Small	1week	concensus_peak10637_support_3	One_Week_Small_Pig	1WKS100918	Litter100918	46831884	promoter	ENSSSCT00000065787;ENSSSCT00000063048;ENSSSCT00000038399;ENSSSCT00000069590;ENSSSCT00000071456;ENSSSCT00000082463	ENSSSCG00000036452
9	103062682	103063046	365	Ad2.4	23.049461026427682	Large	1week	concensus_peak10637_support_3	One_Week_Large_Pig	1WKL100918	Litter100918	31350002	promoter	ENSSSCT00000065787;ENSSSCT00000063048;ENSSSCT00000038399;ENSSSCT00000069590;ENSSSCT00000071456;ENSSSCT00000082463	ENSSSCG00000036452
9	103062682	103063046	365	Ad2.5	66.12532501503283	Small	Day45	concensus_peak10637_support_3	Day_45_Small_Pig_Leg_Muscle	D45S220716	Litter220716	40178902	promoter	ENSSSCT00000065787;ENSSSCT00000063048;ENSSSCT00000038399;ENSSSCT00000069590;ENSSSCT00000071456;ENSSSCT00000082463	ENSSSCG00000036452
9	103062682	103063046	365	Ad2.6	68.43586751150309	Large	Day45	concensus_peak10637_support_3	Day_45_Large_Pig_Leg_Muscle	D45L220716	Litter220716	54123018	promoter	ENSSSCT00000065787;ENSSSCT00000063048;ENSSSCT00000038399;ENSSSCT00000069590;ENSSSCT00000071456;ENSSSCT00000082463	ENSSSCG00000036452
9	103062682	103063046	365	Ad2.7	82.02601444451433	Small	Day60	concensus_peak10637_support_3	Day_60_Small_Pig	D60S120916	Litter120916	42879028	promoter	ENSSSCT00000065787;ENSSSCT00000063048;ENSSSCT00000038399;ENSSSCT00000069590;ENSSSCT00000071456;ENSSSCT00000082463	ENSSSCG00000036452
9	103062682	103063046	365	Ad2.8	110.89452484906445	Large	Day60	concensus_peak10637_support_3	Day_60_Large_Pig	D60L120916	Litter120916	88897908	promoter	ENSSSCT00000065787;ENSSSCT00000063048;ENSSSCT00000038399;ENSSSCT00000069590;ENSSSCT00000071456;ENSSSCT00000082463	ENSSSCG00000036452
9	103062682	103063046	365	Ad2.9	42.72347053438276	Small	Day90	concensus_peak10637_support_3	Day_90_Small_Pig	D90S231115	Litter231115	114863556	promoter	ENSSSCT00000065787;ENSSSCT00000063048;ENSSSCT00000038399;ENSSSCT00000069590;ENSSSCT00000071456;ENSSSCT00000082463	ENSSSCG00000036452
9	120409314	120409817	504	Ad2.1	24.096953069107283	Average	Day45	concensus_peak10702_support_7	Day_45_Average_Pig_Leg_Muscle	D45A220716	Litter220716	60194128	intron	ENSSSCT00000016910	ENSSSCG00000015523
9	120409314	120409817	504	Ad2.10	61.18888002550664	Small	Day90	concensus_peak10702_support_7	Day_90_Small_Pig	D90S251016	Litter251016	52012720	intron	ENSSSCT00000016910	ENSSSCG00000015523
9	120409314	120409817	504	Ad2.11	80.26771123508075	Average	Day90	concensus_peak10702_support_7	Day_90_Average_Pig	D90A251016	Litter251016	89460398	intron	ENSSSCT00000016910	ENSSSCG00000015523
9	120409314	120409817	504	Ad2.12	62.69151209084116	Large	Day90	concensus_peak10702_support_7	Day_90_Large_Pig	D90L251016	Litter251016	82830708	intron	ENSSSCT00000016910	ENSSSCG00000015523
9	120409314	120409817	504	Ad2.13	105.04103407679631	Small	Day90	concensus_peak10702_support_7	Day_90_Small_Pig	D90S111016	Litter111016	101841546	intron	ENSSSCT00000016910	ENSSSCG00000015523
9	120409314	120409817	504	Ad2.14	63.67712851577339	Average	Day90	concensus_peak10702_support_7	Day_90_Average_Pig	D90A111016	Litter111016	88960752	intron	ENSSSCT00000016910	ENSSSCG00000015523
9	120409314	120409817	504	Ad2.15	109.31876092267767	Large	Day90	concensus_peak10702_support_7	Day_90_Large_Pig	D90L111016	Litter111016	111821934	intron	ENSSSCT00000016910	ENSSSCG00000015523
9	120409314	120409817	504	Ad2.16	78.08243822369998	Small	6week	concensus_peak10702_support_7	6_week_old_smallest_pig_cryo_nuclei	6WKS050219CN	Litter050219	75392010	intron	ENSSSCT00000016910	ENSSSCG00000015523
9	120409314	120409817	504	Ad2.17	123.97460215382688	Average	6week	concensus_peak10702_support_7	6_week_old_average_pig_cryo_nuclei	6WKA050219CN	Litter050219	89656516	intron	ENSSSCT00000016910	ENSSSCG00000015523
9	120409314	120409817	504	Ad2.19	103.9591793514628	Large	Day90	concensus_peak10702_support_7	Day_90_Large_Pig	D90L121016	Litter121016	41125666	intron	ENSSSCT00000016910	ENSSSCG00000015523
9	120409314	120409817	504	Ad2.2	78.49143600855078	Average	Day60	concensus_peak10702_support_7	Day_60_Average_Pig	D60A120916	Litter120916	77013370	intron	ENSSSCT00000016910	ENSSSCG00000015523
9	120409314	120409817	504	Ad2.20	85.9545254097453	Average	Day90	concensus_peak10702_support_7	Day_90_Average_Pig	D90A121016	Litter121016	76858674	intron	ENSSSCT00000016910	ENSSSCG00000015523
9	120409314	120409817	504	Ad2.21	77.51976420168585	Small	Day90	concensus_peak10702_support_7	Day_90_Small_Pig	D90S121016	Litter121016	106012282	intron	ENSSSCT00000016910	ENSSSCG00000015523
9	120409314	120409817	504	Ad2.22	166.94689016331722	Small	6week	concensus_peak10702_support_7	6_week_old_smallest_pig	6WKS050219	Litter050219	65342688	intron	ENSSSCT00000016910	ENSSSCG00000015523
9	120409314	120409817	504	Ad2.23	119.32567149089984	Average	6week	concensus_peak10702_support_7	6_week_old_average_pig	6WKA050219	Litter050219	107153458	intron	ENSSSCT00000016910	ENSSSCG00000015523
9	120409314	120409817	504	Ad2.24	46.97803098639955	Average	Day90	concensus_peak10702_support_7	Day_90_Average_Pig	D90A231115	Litter231115	129098746	intron	ENSSSCT00000016910	ENSSSCG00000015523
9	120409314	120409817	504	Ad2.3	146.2174692429632	Small	1week	concensus_peak10702_support_7	One_Week_Small_Pig	1WKS100918	Litter100918	46831884	intron	ENSSSCT00000016910	ENSSSCG00000015523
9	120409314	120409817	504	Ad2.4	118.25829647134456	Large	1week	concensus_peak10702_support_7	One_Week_Large_Pig	1WKL100918	Litter100918	31350002	intron	ENSSSCT00000016910	ENSSSCG00000015523
9	120409314	120409817	504	Ad2.5	41.947573693704946	Small	Day45	concensus_peak10702_support_7	Day_45_Small_Pig_Leg_Muscle	D45S220716	Litter220716	40178902	intron	ENSSSCT00000016910	ENSSSCG00000015523
9	120409314	120409817	504	Ad2.6	29.423191118758744	Large	Day45	concensus_peak10702_support_7	Day_45_Large_Pig_Leg_Muscle	D45L220716	Litter220716	54123018	intron	ENSSSCT00000016910	ENSSSCG00000015523
9	120409314	120409817	504	Ad2.7	85.64939286427052	Small	Day60	concensus_peak10702_support_7	Day_60_Small_Pig	D60S120916	Litter120916	42879028	intron	ENSSSCT00000016910	ENSSSCG00000015523
9	120409314	120409817	504	Ad2.8	95.23043686372424	Large	Day60	concensus_peak10702_support_7	Day_60_Large_Pig	D60L120916	Litter120916	88897908	intron	ENSSSCT00000016910	ENSSSCG00000015523
9	120409314	120409817	504	Ad2.9	53.70157287332228	Small	Day90	concensus_peak10702_support_7	Day_90_Small_Pig	D90S231115	Litter231115	114863556	intron	ENSSSCT00000016910	ENSSSCG00000015523
9	124525973	124526866	894	Ad2.1	17.156672754663965	Average	Day45	concensus_peak10721_support_3	Day_45_Average_Pig_Leg_Muscle	D45A220716	Litter220716	60194128	intron	ENSSSCT00000045323;ENSSSCT00000016947;ENSSSCT00000073935	ENSSSCG00000015557
9	124525973	124526866	894	Ad2.10	54.2530080225916	Small	Day90	concensus_peak10721_support_3	Day_90_Small_Pig	D90S251016	Litter251016	52012720	intron	ENSSSCT00000045323;ENSSSCT00000016947;ENSSSCT00000073935	ENSSSCG00000015557
9	124525973	124526866	894	Ad2.11	73.72937424859873	Average	Day90	concensus_peak10721_support_3	Day_90_Average_Pig	D90A251016	Litter251016	89460398	intron	ENSSSCT00000045323;ENSSSCT00000016947;ENSSSCT00000073935	ENSSSCG00000015557
9	124525973	124526866	894	Ad2.12	59.502203778490326	Large	Day90	concensus_peak10721_support_3	Day_90_Large_Pig	D90L251016	Litter251016	82830708	intron	ENSSSCT00000045323;ENSSSCT00000016947;ENSSSCT00000073935	ENSSSCG00000015557
9	124525973	124526866	894	Ad2.13	54.030047569443894	Small	Day90	concensus_peak10721_support_3	Day_90_Small_Pig	D90S111016	Litter111016	101841546	intron	ENSSSCT00000045323;ENSSSCT00000016947;ENSSSCT00000073935	ENSSSCG00000015557
9	124525973	124526866	894	Ad2.14	63.67712851577339	Average	Day90	concensus_peak10721_support_3	Day_90_Average_Pig	D90A111016	Litter111016	88960752	intron	ENSSSCT00000045323;ENSSSCT00000016947;ENSSSCT00000073935	ENSSSCG00000015557
9	124525973	124526866	894	Ad2.15	63.7185182503175	Large	Day90	concensus_peak10721_support_3	Day_90_Large_Pig	D90L111016	Litter111016	111821934	intron	ENSSSCT00000045323;ENSSSCT00000016947;ENSSSCT00000073935	ENSSSCG00000015557
9	124525973	124526866	894	Ad2.16	78.76298592741665	Small	6week	concensus_peak10721_support_3	6_week_old_smallest_pig_cryo_nuclei	6WKS050219CN	Litter050219	75392010	intron	ENSSSCT00000045323;ENSSSCT00000016947;ENSSSCT00000073935	ENSSSCG00000015557
9	124525973	124526866	894	Ad2.17	101.69347093809873	Average	6week	concensus_peak10721_support_3	6_week_old_average_pig_cryo_nuclei	6WKA050219CN	Litter050219	89656516	intron	ENSSSCT00000045323;ENSSSCT00000016947;ENSSSCT00000073935	ENSSSCG00000015557
9	124525973	124526866	894	Ad2.19	78.0943845135971	Large	Day90	concensus_peak10721_support_3	Day_90_Large_Pig	D90L121016	Litter121016	41125666	intron	ENSSSCT00000045323;ENSSSCT00000016947;ENSSSCT00000073935	ENSSSCG00000015557
9	124525973	124526866	894	Ad2.2	45.066534862029016	Average	Day60	concensus_peak10721_support_3	Day_60_Average_Pig	D60A120916	Litter120916	77013370	intron	ENSSSCT00000045323;ENSSSCT00000016947;ENSSSCT00000073935	ENSSSCG00000015557
9	124525973	124526866	894	Ad2.20	75.41903597566711	Average	Day90	concensus_peak10721_support_3	Day_90_Average_Pig	D90A121016	Litter121016	76858674	intron	ENSSSCT00000045323;ENSSSCT00000016947;ENSSSCT00000073935	ENSSSCG00000015557
9	124525973	124526866	894	Ad2.21	72.46928786059169	Small	Day90	concensus_peak10721_support_3	Day_90_Small_Pig	D90S121016	Litter121016	106012282	intron	ENSSSCT00000045323;ENSSSCT00000016947;ENSSSCT00000073935	ENSSSCG00000015557
9	124525973	124526866	894	Ad2.22	99.6598494589975	Small	6week	concensus_peak10721_support_3	6_week_old_smallest_pig	6WKS050219	Litter050219	65342688	intron	ENSSSCT00000045323;ENSSSCT00000016947;ENSSSCT00000073935	ENSSSCG00000015557
9	124525973	124526866	894	Ad2.23	80.88207189090282	Average	6week	concensus_peak10721_support_3	6_week_old_average_pig	6WKA050219	Litter050219	107153458	intron	ENSSSCT00000045323;ENSSSCT00000016947;ENSSSCT00000073935	ENSSSCG00000015557
9	124525973	124526866	894	Ad2.24	43.691705563118774	Average	Day90	concensus_peak10721_support_3	Day_90_Average_Pig	D90A231115	Litter231115	129098746	intron	ENSSSCT00000045323;ENSSSCT00000016947;ENSSSCT00000073935	ENSSSCG00000015557
9	124525973	124526866	894	Ad2.3	74.01511961807152	Small	1week	concensus_peak10721_support_3	One_Week_Small_Pig	1WKS100918	Litter100918	46831884	intron	ENSSSCT00000045323;ENSSSCT00000016947;ENSSSCT00000073935	ENSSSCG00000015557
9	124525973	124526866	894	Ad2.4	100.71982678412303	Large	1week	concensus_peak10721_support_3	One_Week_Large_Pig	1WKL100918	Litter100918	31350002	intron	ENSSSCT00000045323;ENSSSCT00000016947;ENSSSCT00000073935	ENSSSCG00000015557
9	124525973	124526866	894	Ad2.5	40.22059145646724	Small	Day45	concensus_peak10721_support_3	Day_45_Small_Pig_Leg_Muscle	D45S220716	Litter220716	40178902	intron	ENSSSCT00000045323;ENSSSCT00000016947;ENSSSCT00000073935	ENSSSCG00000015557
9	124525973	124526866	894	Ad2.6	10.589485273985607	Large	Day45	concensus_peak10721_support_3	Day_45_Large_Pig_Leg_Muscle	D45L220716	Litter220716	54123018	intron	ENSSSCT00000045323;ENSSSCT00000016947;ENSSSCT00000073935	ENSSSCG00000015557
9	124525973	124526866	894	Ad2.7	67.53250076548956	Small	Day60	concensus_peak10721_support_3	Day_60_Small_Pig	D60S120916	Litter120916	42879028	intron	ENSSSCT00000045323;ENSSSCT00000016947;ENSSSCT00000073935	ENSSSCG00000015557
9	124525973	124526866	894	Ad2.8	70.6154414581896	Large	Day60	concensus_peak10721_support_3	Day_60_Large_Pig	D60L120916	Litter120916	88897908	intron	ENSSSCT00000045323;ENSSSCT00000016947;ENSSSCT00000073935	ENSSSCG00000015557
9	124525973	124526866	894	Ad2.9	56.234981105385245	Small	Day90	concensus_peak10721_support_3	Day_90_Small_Pig	D90S231115	Litter231115	114863556	intron	ENSSSCT00000045323;ENSSSCT00000016947;ENSSSCT00000073935	ENSSSCG00000015557
9	126007215	126007796	582	Ad2.1	11.60444850310931	Average	Day45	concensus_peak10727_support_3	Day_45_Average_Pig_Leg_Muscle	D45A220716	Litter220716	60194128	threeUTR	ENSSSCT00000035845	ENSSSCG00000015567
9	126007215	126007796	582	Ad2.10	35.179360014575224	Small	Day90	concensus_peak10727_support_3	Day_90_Small_Pig	D90S251016	Litter251016	52012720	threeUTR	ENSSSCT00000035845	ENSSSCG00000015567
9	126007215	126007796	582	Ad2.11	41.03768931618858	Average	Day90	concensus_peak10727_support_3	Day_90_Average_Pig	D90A251016	Litter251016	89460398	threeUTR	ENSSSCT00000035845	ENSSSCG00000015567
9	126007215	126007796	582	Ad2.12	43.55566221673619	Large	Day90	concensus_peak10727_support_3	Day_90_Large_Pig	D90L251016	Litter251016	82830708	threeUTR	ENSSSCT00000035845	ENSSSCG00000015567
9	126007215	126007796	582	Ad2.13	30.728732745097727	Small	Day90	concensus_peak10727_support_3	Day_90_Small_Pig	D90S111016	Litter111016	101841546	threeUTR	ENSSSCT00000035845	ENSSSCG00000015567
9	126007215	126007796	582	Ad2.14	20.301786549720017	Average	Day90	concensus_peak10727_support_3	Day_90_Average_Pig	D90A111016	Litter111016	88960752	threeUTR	ENSSSCT00000035845	ENSSSCG00000015567
9	126007215	126007796	582	Ad2.15	48.17298097564926	Large	Day90	concensus_peak10727_support_3	Day_90_Large_Pig	D90L111016	Litter111016	111821934	threeUTR	ENSSSCT00000035845	ENSSSCG00000015567
9	126007215	126007796	582	Ad2.16	50.860530075033324	Small	6week	concensus_peak10727_support_3	6_week_old_smallest_pig_cryo_nuclei	6WKS050219CN	Litter050219	75392010	threeUTR	ENSSSCT00000035845	ENSSSCG00000015567
9	126007215	126007796	582	Ad2.17	81.73329089067558	Average	6week	concensus_peak10727_support_3	6_week_old_average_pig_cryo_nuclei	6WKA050219CN	Litter050219	89656516	threeUTR	ENSSSCT00000035845	ENSSSCG00000015567
9	126007215	126007796	582	Ad2.19	34.12423328922541	Large	Day90	concensus_peak10727_support_3	Day_90_Large_Pig	D90L121016	Litter121016	41125666	threeUTR	ENSSSCT00000035845	ENSSSCG00000015567
9	126007215	126007796	582	Ad2.2	25.259186034460566	Average	Day60	concensus_peak10727_support_3	Day_60_Average_Pig	D60A120916	Litter120916	77013370	threeUTR	ENSSSCT00000035845	ENSSSCG00000015567
9	126007215	126007796	582	Ad2.20	29.76524842799497	Average	Day90	concensus_peak10727_support_3	Day_90_Average_Pig	D90A121016	Litter121016	76858674	threeUTR	ENSSSCT00000035845	ENSSSCG00000015567
9	126007215	126007796	582	Ad2.21	47.216906155120924	Small	Day90	concensus_peak10727_support_3	Day_90_Small_Pig	D90S121016	Litter121016	106012282	threeUTR	ENSSSCT00000035845	ENSSSCG00000015567
9	126007215	126007796	582	Ad2.22	97.2989006623547	Small	6week	concensus_peak10727_support_3	6_week_old_smallest_pig	6WKS050219	Litter050219	65342688	threeUTR	ENSSSCT00000035845	ENSSSCG00000015567
9	126007215	126007796	582	Ad2.23	93.11412630908369	Average	6week	concensus_peak10727_support_3	6_week_old_average_pig	6WKA050219	Litter050219	107153458	threeUTR	ENSSSCT00000035845	ENSSSCG00000015567
9	126007215	126007796	582	Ad2.24	21.156902660622023	Average	Day90	concensus_peak10727_support_3	Day_90_Average_Pig	D90A231115	Litter231115	129098746	threeUTR	ENSSSCT00000035845	ENSSSCG00000015567
9	126007215	126007796	582	Ad2.3	70.07680963853197	Small	1week	concensus_peak10727_support_3	One_Week_Small_Pig	1WKS100918	Litter100918	46831884	threeUTR	ENSSSCT00000035845	ENSSSCG00000015567
9	126007215	126007796	582	Ad2.4	74.41212225329073	Large	1week	concensus_peak10727_support_3	One_Week_Large_Pig	1WKL100918	Litter100918	31350002	threeUTR	ENSSSCT00000035845	ENSSSCG00000015567
9	126007215	126007796	582	Ad2.5	26.404733558565592	Small	Day45	concensus_peak10727_support_3	Day_45_Small_Pig_Leg_Muscle	D45S220716	Litter220716	40178902	threeUTR	ENSSSCT00000035845	ENSSSCG00000015567
9	126007215	126007796	582	Ad2.6	7.898955867589446	Large	Day45	concensus_peak10727_support_3	Day_45_Large_Pig_Leg_Muscle	D45L220716	Litter220716	54123018	threeUTR	ENSSSCT00000035845	ENSSSCG00000015567
9	126007215	126007796	582	Ad2.7	16.805202888902866	Small	Day60	concensus_peak10727_support_3	Day_60_Small_Pig	D60S120916	Litter120916	42879028	threeUTR	ENSSSCT00000035845	ENSSSCG00000015567
9	126007215	126007796	582	Ad2.8	18.40181484038883	Large	Day60	concensus_peak10727_support_3	Day_60_Large_Pig	D60L120916	Litter120916	88897908	threeUTR	ENSSSCT00000035845	ENSSSCG00000015567
9	126007215	126007796	582	Ad2.9	30.056429374067932	Small	Day90	concensus_peak10727_support_3	Day_90_Small_Pig	D90S231115	Litter231115	114863556	threeUTR	ENSSSCT00000035845	ENSSSCG00000015567
9	133323749	133324364	616	Ad2.1	15.768616691775302	Average	Day45	concensus_peak10759_support_3	Day_45_Average_Pig_Leg_Muscle	D45A220716	Litter220716	60194128	intron	ENSSSCT00000017012	ENSSSCG00000015618
9	133323749	133324364	616	Ad2.10	38.64729601603275	Small	Day90	concensus_peak10759_support_3	Day_90_Small_Pig	D90S251016	Litter251016	52012720	intron	ENSSSCT00000017012	ENSSSCG00000015618
9	133323749	133324364	616	Ad2.11	47.57602630267061	Average	Day90	concensus_peak10759_support_3	Day_90_Average_Pig	D90A251016	Litter251016	89460398	intron	ENSSSCT00000017012	ENSSSCG00000015618
9	133323749	133324364	616	Ad2.12	72.25943702789364	Large	Day90	concensus_peak10759_support_3	Day_90_Large_Pig	D90L251016	Litter251016	82830708	intron	ENSSSCT00000017012	ENSSSCG00000015618
9	133323749	133324364	616	Ad2.13	31.988263276143467	Small	Day90	concensus_peak10759_support_3	Day_90_Small_Pig	D90S111016	Litter111016	101841546	intron	ENSSSCT00000017012	ENSSSCG00000015618
9	133323749	133324364	616	Ad2.14	78.76420398222673	Average	Day90	concensus_peak10759_support_3	Day_90_Average_Pig	D90A111016	Litter111016	88960752	intron	ENSSSCT00000017012	ENSSSCG00000015618
9	133323749	133324364	616	Ad2.15	45.06387352071562	Large	Day90	concensus_peak10759_support_3	Day_90_Large_Pig	D90L111016	Litter111016	111821934	intron	ENSSSCT00000017012	ENSSSCG00000015618
9	133323749	133324364	616	Ad2.16	56.98545940848332	Small	6week	concensus_peak10759_support_3	6_week_old_smallest_pig_cryo_nuclei	6WKS050219CN	Litter050219	75392010	intron	ENSSSCT00000017012	ENSSSCG00000015618
9	133323749	133324364	616	Ad2.17	97.0515686014887	Average	6week	concensus_peak10759_support_3	6_week_old_average_pig_cryo_nuclei	6WKA050219CN	Litter050219	89656516	intron	ENSSSCT00000017012	ENSSSCG00000015618
9	133323749	133324364	616	Ad2.19	41.88367174058512	Large	Day90	concensus_peak10759_support_3	Day_90_Large_Pig	D90L121016	Litter121016	41125666	intron	ENSSSCT00000017012	ENSSSCG00000015618
9	133323749	133324364	616	Ad2.2	24.02122673273754	Average	Day60	concensus_peak10759_support_3	Day_60_Average_Pig	D60A120916	Litter120916	77013370	intron	ENSSSCT00000017012	ENSSSCG00000015618
9	133323749	133324364	616	Ad2.20	30.935858365114765	Average	Day90	concensus_peak10759_support_3	Day_90_Average_Pig	D90A121016	Litter121016	76858674	intron	ENSSSCT00000017012	ENSSSCG00000015618
9	133323749	133324364	616	Ad2.21	45.95428706984739	Small	Day90	concensus_peak10759_support_3	Day_90_Small_Pig	D90S121016	Litter121016	106012282	intron	ENSSSCT00000017012	ENSSSCG00000015618
9	133323749	133324364	616	Ad2.22	110.87435624305078	Small	6week	concensus_peak10759_support_3	6_week_old_smallest_pig	6WKS050219	Litter050219	65342688	intron	ENSSSCT00000017012	ENSSSCG00000015618
9	133323749	133324364	616	Ad2.23	88.4542960545386	Average	6week	concensus_peak10759_support_3	6_week_old_average_pig	6WKA050219	Litter050219	107153458	intron	ENSSSCT00000017012	ENSSSCG00000015618
9	133323749	133324364	616	Ad2.24	25.382178204840162	Average	Day90	concensus_peak10759_support_3	Day_90_Average_Pig	D90A231115	Litter231115	129098746	intron	ENSSSCT00000017012	ENSSSCG00000015618
9	133323749	133324364	616	Ad2.3	80.57896958397076	Small	1week	concensus_peak10759_support_3	One_Week_Small_Pig	1WKS100918	Litter100918	46831884	intron	ENSSSCT00000017012	ENSSSCG00000015618
9	133323749	133324364	616	Ad2.4	76.91761792289381	Large	1week	concensus_peak10759_support_3	One_Week_Large_Pig	1WKL100918	Litter100918	31350002	intron	ENSSSCT00000017012	ENSSSCG00000015618
9	133323749	133324364	616	Ad2.5	19.496804609614767	Small	Day45	concensus_peak10759_support_3	Day_45_Small_Pig_Leg_Muscle	D45S220716	Litter220716	40178902	intron	ENSSSCT00000017012	ENSSSCG00000015618
9	133323749	133324364	616	Ad2.6	27.40529406396162	Large	Day45	concensus_peak10759_support_3	Day_45_Large_Pig_Leg_Muscle	D45L220716	Litter220716	54123018	intron	ENSSSCT00000017012	ENSSSCG00000015618
9	133323749	133324364	616	Ad2.7	34.92209498768383	Small	Day60	concensus_peak10759_support_3	Day_60_Small_Pig	D60S120916	Litter120916	42879028	intron	ENSSSCT00000017012	ENSSSCG00000015618
9	133323749	133324364	616	Ad2.8	16.164087985340228	Large	Day60	concensus_peak10759_support_3	Day_60_Large_Pig	D60L120916	Litter120916	88897908	intron	ENSSSCT00000017012	ENSSSCG00000015618
9	133323749	133324364	616	Ad2.9	41.03453171300745	Small	Day90	concensus_peak10759_support_3	Day_90_Small_Pig	D90S231115	Litter231115	114863556	intron	ENSSSCT00000017012	ENSSSCG00000015618
9	133369388	133369934	547	Ad2.1	12.298476534553641	Average	Day45	concensus_peak10760_support_3	Day_45_Average_Pig_Leg_Muscle	D45A220716	Litter220716	60194128	intron	ENSSSCT00000017013;ENSSSCT00000057678;ENSSSCT00000062169	ENSSSCG00000015619
9	133369388	133369934	547	Ad2.10	23.041584009473898	Small	Day90	concensus_peak10760_support_3	Day_90_Small_Pig	D90S251016	Litter251016	52012720	intron	ENSSSCT00000017013;ENSSSCT00000057678;ENSSSCT00000062169	ENSSSCG00000015619
9	133369388	133369934	547	Ad2.11	65.8833698648203	Average	Day90	concensus_peak10760_support_3	Day_90_Average_Pig	D90A251016	Litter251016	89460398	intron	ENSSSCT00000017013;ENSSSCT00000057678;ENSSSCT00000062169	ENSSSCG00000015619
9	133369388	133369934	547	Ad2.12	85.01667027729695	Large	Day90	concensus_peak10760_support_3	Day_90_Large_Pig	D90L251016	Litter251016	82830708	intron	ENSSSCT00000017013;ENSSSCT00000057678;ENSSSCT00000062169	ENSSSCG00000015619
9	133369388	133369934	547	Ad2.13	55.289578100489635	Small	Day90	concensus_peak10760_support_3	Day_90_Small_Pig	D90S111016	Litter111016	101841546	intron	ENSSSCT00000017013;ENSSSCT00000057678;ENSSSCT00000062169	ENSSSCG00000015619
9	133369388	133369934	547	Ad2.14	58.01947521585338	Average	Day90	concensus_peak10760_support_3	Day_90_Average_Pig	D90A111016	Litter111016	88960752	intron	ENSSSCT00000017013;ENSSSCT00000057678;ENSSSCT00000062169	ENSSSCG00000015619
9	133369388	133369934	547	Ad2.15	78.22768637334119	Large	Day90	concensus_peak10760_support_3	Day_90_Large_Pig	D90L111016	Litter111016	111821934	intron	ENSSSCT00000017013;ENSSSCT00000057678;ENSSSCT00000062169	ENSSSCG00000015619
9	133369388	133369934	547	Ad2.16	74.67969970511665	Small	6week	concensus_peak10760_support_3	6_week_old_smallest_pig_cryo_nuclei	6WKS050219CN	Litter050219	75392010	intron	ENSSSCT00000017013;ENSSSCT00000057678;ENSSSCT00000062169	ENSSSCG00000015619
9	133369388	133369934	547	Ad2.17	75.69881785308255	Average	6week	concensus_peak10760_support_3	6_week_old_average_pig_cryo_nuclei	6WKA050219CN	Litter050219	89656516	intron	ENSSSCT00000017013;ENSSSCT00000057678;ENSSSCT00000062169	ENSSSCG00000015619
9	133369388	133369934	547	Ad2.19	70.33494606223739	Large	Day90	concensus_peak10760_support_3	Day_90_Large_Pig	D90L121016	Litter121016	41125666	intron	ENSSSCT00000017013;ENSSSCT00000057678;ENSSSCT00000062169	ENSSSCG00000015619
9	133369388	133369934	547	Ad2.2	59.922046482705355	Average	Day60	concensus_peak10760_support_3	Day_60_Average_Pig	D60A120916	Litter120916	77013370	intron	ENSSSCT00000017013;ENSSSCT00000057678;ENSSSCT00000062169	ENSSSCG00000015619
9	133369388	133369934	547	Ad2.20	48.495007421911744	Average	Day90	concensus_peak10760_support_3	Day_90_Average_Pig	D90A121016	Litter121016	76858674	intron	ENSSSCT00000017013;ENSSSCT00000057678;ENSSSCT00000062169	ENSSSCG00000015619
9	133369388	133369934	547	Ad2.21	45.95428706984739	Small	Day90	concensus_peak10760_support_3	Day_90_Small_Pig	D90S121016	Litter121016	106012282	intron	ENSSSCT00000017013;ENSSSCT00000057678;ENSSSCT00000062169	ENSSSCG00000015619
9	133369388	133369934	547	Ad2.22	126.22052342122896	Small	6week	concensus_peak10760_support_3	6_week_old_smallest_pig	6WKS050219	Litter050219	65342688	intron	ENSSSCT00000017013;ENSSSCT00000057678;ENSSSCT00000062169	ENSSSCG00000015619
9	133369388	133369934	547	Ad2.23	91.94916874544742	Average	6week	concensus_peak10760_support_3	6_week_old_average_pig	6WKA050219	Litter050219	107153458	intron	ENSSSCT00000017013;ENSSSCT00000057678;ENSSSCT00000062169	ENSSSCG00000015619
9	133369388	133369934	547	Ad2.24	37.11905471655722	Average	Day90	concensus_peak10760_support_3	Day_90_Average_Pig	D90A231115	Litter231115	129098746	intron	ENSSSCT00000017013;ENSSSCT00000057678;ENSSSCT00000062169	ENSSSCG00000015619
9	133369388	133369934	547	Ad2.3	66.13849965899243	Small	1week	concensus_peak10760_support_3	One_Week_Small_Pig	1WKS100918	Litter100918	46831884	intron	ENSSSCT00000017013;ENSSSCT00000057678;ENSSSCT00000062169	ENSSSCG00000015619
9	133369388	133369934	547	Ad2.4	84.43410493170305	Large	1week	concensus_peak10760_support_3	One_Week_Large_Pig	1WKL100918	Litter100918	31350002	intron	ENSSSCT00000017013;ENSSSCT00000057678;ENSSSCT00000062169	ENSSSCG00000015619
9	133369388	133369934	547	Ad2.5	36.76662698199183	Small	Day45	concensus_peak10760_support_3	Day_45_Small_Pig_Leg_Muscle	D45S220716	Litter220716	40178902	intron	ENSSSCT00000017013;ENSSSCT00000057678;ENSSSCT00000062169	ENSSSCG00000015619
9	133369388	133369934	547	Ad2.6	13.28001468038177	Large	Day45	concensus_peak10760_support_3	Day_45_Large_Pig_Leg_Muscle	D45L220716	Litter220716	54123018	intron	ENSSSCT00000017013;ENSSSCT00000057678;ENSSSCT00000062169	ENSSSCG00000015619
9	133369388	133369934	547	Ad2.7	27.67533814817144	Small	Day60	concensus_peak10760_support_3	Day_60_Small_Pig	D60S120916	Litter120916	42879028	intron	ENSSSCT00000017013;ENSSSCT00000057678;ENSSSCT00000062169	ENSSSCG00000015619
9	133369388	133369934	547	Ad2.8	52.713626617800756	Large	Day60	concensus_peak10760_support_3	Day_60_Large_Pig	D60L120916	Litter120916	88897908	intron	ENSSSCT00000017013;ENSSSCT00000057678;ENSSSCT00000062169	ENSSSCG00000015619
9	133369388	133369934	547	Ad2.9	50.32369523057166	Small	Day90	concensus_peak10760_support_3	Day_90_Small_Pig	D90S231115	Litter231115	114863556	intron	ENSSSCT00000017013;ENSSSCT00000057678;ENSSSCT00000062169	ENSSSCG00000015619
9	136526762	136527327	566	Ad2.1	14.380560628886638	Average	Day45	concensus_peak10768_support_5	Day_45_Average_Pig_Leg_Muscle	D45A220716	Litter220716	60194128	intron	ENSSSCT00000071353;ENSSSCT00000079002;ENSSSCT00000017024;ENSSSCT00000036762;ENSSSCT00000054015;ENSSSCT00000065463;ENSSSCT00000028029;ENSSSCT00000025860;ENSSSCT00000087381	ENSSSCG00000022009
9	136526762	136527327	566	Ad2.10	92.40030403862434	Small	Day90	concensus_peak10768_support_5	Day_90_Small_Pig	D90S251016	Litter251016	52012720	intron	ENSSSCT00000071353;ENSSSCT00000079002;ENSSSCT00000017024;ENSSSCT00000036762;ENSSSCT00000054015;ENSSSCT00000065463;ENSSSCT00000028029;ENSSSCT00000025860;ENSSSCT00000087381	ENSSSCG00000022009
9	136526762	136527327	566	Ad2.11	81.57537863237717	Average	Day90	concensus_peak10768_support_5	Day_90_Average_Pig	D90A251016	Litter251016	89460398	intron	ENSSSCT00000071353;ENSSSCT00000079002;ENSSSCT00000017024;ENSSSCT00000036762;ENSSSCT00000054015;ENSSSCT00000065463;ENSSSCT00000028029;ENSSSCT00000025860;ENSSSCT00000087381	ENSSSCG00000022009
9	136526762	136527327	566	Ad2.12	97.77390352670027	Large	Day90	concensus_peak10768_support_5	Day_90_Large_Pig	D90L251016	Litter251016	82830708	intron	ENSSSCT00000071353;ENSSSCT00000079002;ENSSSCT00000017024;ENSSSCT00000036762;ENSSSCT00000054015;ENSSSCT00000065463;ENSSSCT00000028029;ENSSSCT00000025860;ENSSSCT00000087381	ENSSSCG00000022009
9	136526762	136527327	566	Ad2.13	74.18253606617571	Small	Day90	concensus_peak10768_support_5	Day_90_Small_Pig	D90S111016	Litter111016	101841546	intron	ENSSSCT00000071353;ENSSSCT00000079002;ENSSSCT00000017024;ENSSSCT00000036762;ENSSSCT00000054015;ENSSSCT00000065463;ENSSSCT00000028029;ENSSSCT00000025860;ENSSSCT00000087381	ENSSSCG00000022009
9	136526762	136527327	566	Ad2.14	54.24770634924005	Average	Day90	concensus_peak10768_support_5	Day_90_Average_Pig	D90A111016	Litter111016	88960752	intron	ENSSSCT00000071353;ENSSSCT00000079002;ENSSSCT00000017024;ENSSSCT00000036762;ENSSSCT00000054015;ENSSSCT00000065463;ENSSSCT00000028029;ENSSSCT00000025860;ENSSSCT00000087381	ENSSSCG00000022009
9	136526762	136527327	566	Ad2.15	104.13691516445492	Large	Day90	concensus_peak10768_support_5	Day_90_Large_Pig	D90L111016	Litter111016	111821934	intron	ENSSSCT00000071353;ENSSSCT00000079002;ENSSSCT00000017024;ENSSSCT00000036762;ENSSSCT00000054015;ENSSSCT00000065463;ENSSSCT00000028029;ENSSSCT00000025860;ENSSSCT00000087381	ENSSSCG00000022009
9	136526762	136527327	566	Ad2.16	103.26270326121664	Small	6week	concensus_peak10768_support_5	6_week_old_smallest_pig_cryo_nuclei	6WKS050219CN	Litter050219	75392010	intron	ENSSSCT00000071353;ENSSSCT00000079002;ENSSSCT00000017024;ENSSSCT00000036762;ENSSSCT00000054015;ENSSSCT00000065463;ENSSSCT00000028029;ENSSSCT00000025860;ENSSSCT00000087381	ENSSSCG00000022009
9	136526762	136527327	566	Ad2.17	94.73061743318368	Average	6week	concensus_peak10768_support_5	6_week_old_average_pig_cryo_nuclei	6WKA050219CN	Litter050219	89656516	intron	ENSSSCT00000071353;ENSSSCT00000079002;ENSSSCT00000017024;ENSSSCT00000036762;ENSSSCT00000054015;ENSSSCT00000065463;ENSSSCT00000028029;ENSSSCT00000025860;ENSSSCT00000087381	ENSSSCG00000022009
9	136526762	136527327	566	Ad2.19	72.92142554602395	Large	Day90	concensus_peak10768_support_5	Day_90_Large_Pig	D90L121016	Litter121016	41125666	intron	ENSSSCT00000071353;ENSSSCT00000079002;ENSSSCT00000017024;ENSSSCT00000036762;ENSSSCT00000054015;ENSSSCT00000065463;ENSSSCT00000028029;ENSSSCT00000025860;ENSSSCT00000087381	ENSSSCG00000022009
9	136526762	136527327	566	Ad2.2	42.59061625858296	Average	Day60	concensus_peak10768_support_5	Day_60_Average_Pig	D60A120916	Litter120916	77013370	intron	ENSSSCT00000071353;ENSSSCT00000079002;ENSSSCT00000017024;ENSSSCT00000036762;ENSSSCT00000054015;ENSSSCT00000065463;ENSSSCT00000028029;ENSSSCT00000025860;ENSSSCT00000087381	ENSSSCG00000022009
9	136526762	136527327	566	Ad2.20	54.34805710751074	Average	Day90	concensus_peak10768_support_5	Day_90_Average_Pig	D90A121016	Litter121016	76858674	intron	ENSSSCT00000071353;ENSSSCT00000079002;ENSSSCT00000017024;ENSSSCT00000036762;ENSSSCT00000054015;ENSSSCT00000065463;ENSSSCT00000028029;ENSSSCT00000025860;ENSSSCT00000087381	ENSSSCG00000022009
9	136526762	136527327	566	Ad2.21	54.792620666762154	Small	Day90	concensus_peak10768_support_5	Day_90_Small_Pig	D90S121016	Litter121016	106012282	intron	ENSSSCT00000071353;ENSSSCT00000079002;ENSSSCT00000017024;ENSSSCT00000036762;ENSSSCT00000054015;ENSSSCT00000065463;ENSSSCT00000028029;ENSSSCT00000025860;ENSSSCT00000087381	ENSSSCG00000022009
9	136526762	136527327	566	Ad2.22	153.96167178178183	Small	6week	concensus_peak10768_support_5	6_week_old_smallest_pig	6WKS050219	Litter050219	65342688	intron	ENSSSCT00000071353;ENSSSCT00000079002;ENSSSCT00000017024;ENSSSCT00000036762;ENSSSCT00000054015;ENSSSCT00000065463;ENSSSCT00000028029;ENSSSCT00000025860;ENSSSCT00000087381	ENSSSCG00000022009
9	136526762	136527327	566	Ad2.23	140.8773864181709	Average	6week	concensus_peak10768_support_5	6_week_old_average_pig	6WKA050219	Litter050219	107153458	intron	ENSSSCT00000071353;ENSSSCT00000079002;ENSSSCT00000017024;ENSSSCT00000036762;ENSSSCT00000054015;ENSSSCT00000065463;ENSSSCT00000028029;ENSSSCT00000025860;ENSSSCT00000087381	ENSSSCG00000022009
9	136526762	136527327	566	Ad2.24	41.344330260775365	Average	Day90	concensus_peak10768_support_5	Day_90_Average_Pig	D90A231115	Litter231115	129098746	intron	ENSSSCT00000071353;ENSSSCT00000079002;ENSSSCT00000017024;ENSSSCT00000036762;ENSSSCT00000054015;ENSSSCT00000065463;ENSSSCT00000028029;ENSSSCT00000025860;ENSSSCT00000087381	ENSSSCG00000022009
9	136526762	136527327	566	Ad2.3	77.95342959761106	Small	1week	concensus_peak10768_support_5	One_Week_Small_Pig	1WKS100918	Litter100918	46831884	intron	ENSSSCT00000071353;ENSSSCT00000079002;ENSSSCT00000017024;ENSSSCT00000036762;ENSSSCT00000054015;ENSSSCT00000065463;ENSSSCT00000028029;ENSSSCT00000025860;ENSSSCT00000087381	ENSSSCG00000022009
9	136526762	136527327	566	Ad2.4	132.03852265416148	Large	1week	concensus_peak10768_support_5	One_Week_Large_Pig	1WKL100918	Litter100918	31350002	intron	ENSSSCT00000071353;ENSSSCT00000079002;ENSSSCT00000017024;ENSSSCT00000036762;ENSSSCT00000054015;ENSSSCT00000065463;ENSSSCT00000028029;ENSSSCT00000025860;ENSSSCT00000087381	ENSSSCG00000022009
9	136526762	136527327	566	Ad2.5	38.49360921922953	Small	Day45	concensus_peak10768_support_5	Day_45_Small_Pig_Leg_Muscle	D45S220716	Litter220716	40178902	intron	ENSSSCT00000071353;ENSSSCT00000079002;ENSSSCT00000017024;ENSSSCT00000036762;ENSSSCT00000054015;ENSSSCT00000065463;ENSSSCT00000028029;ENSSSCT00000025860;ENSSSCT00000087381	ENSSSCG00000022009
9	136526762	136527327	566	Ad2.6	19.333705844773135	Large	Day45	concensus_peak10768_support_5	Day_45_Large_Pig_Leg_Muscle	D45L220716	Litter220716	54123018	intron	ENSSSCT00000071353;ENSSSCT00000079002;ENSSSCT00000017024;ENSSSCT00000036762;ENSSSCT00000054015;ENSSSCT00000065463;ENSSSCT00000028029;ENSSSCT00000025860;ENSSSCT00000087381	ENSSSCG00000022009
9	136526762	136527327	566	Ad2.7	49.41560866670859	Small	Day60	concensus_peak10768_support_5	Day_60_Small_Pig	D60S120916	Litter120916	42879028	intron	ENSSSCT00000071353;ENSSSCT00000079002;ENSSSCT00000017024;ENSSSCT00000036762;ENSSSCT00000054015;ENSSSCT00000065463;ENSSSCT00000028029;ENSSSCT00000025860;ENSSSCT00000087381	ENSSSCG00000022009
9	136526762	136527327	566	Ad2.8	65.39407879640952	Large	Day60	concensus_peak10768_support_5	Day_60_Large_Pig	D60L120916	Litter120916	88897908	intron	ENSSSCT00000071353;ENSSSCT00000079002;ENSSSCT00000017024;ENSSSCT00000036762;ENSSSCT00000054015;ENSSSCT00000065463;ENSSSCT00000028029;ENSSSCT00000025860;ENSSSCT00000087381	ENSSSCG00000022009
9	136526762	136527327	566	Ad2.9	70.59096108707539	Small	Day90	concensus_peak10768_support_5	Day_90_Small_Pig	D90S231115	Litter231115	114863556	intron	ENSSSCT00000071353;ENSSSCT00000079002;ENSSSCT00000017024;ENSSSCT00000036762;ENSSSCT00000054015;ENSSSCT00000065463;ENSSSCT00000028029;ENSSSCT00000025860;ENSSSCT00000087381	ENSSSCG00000022009
9	136531306	136531980	675	Ad2.1	14.380560628886638	Average	Day45	concensus_peak10769_support_5	Day_45_Average_Pig_Leg_Muscle	D45A220716	Litter220716	60194128	intron	ENSSSCT00000071353;ENSSSCT00000079002;ENSSSCT00000017024;ENSSSCT00000036762;ENSSSCT00000054015;ENSSSCT00000065463;ENSSSCT00000028029;ENSSSCT00000025860;ENSSSCT00000087381	ENSSSCG00000022009
9	136531306	136531980	675	Ad2.10	50.78507202113408	Small	Day90	concensus_peak10769_support_5	Day_90_Small_Pig	D90S251016	Litter251016	52012720	intron	ENSSSCT00000071353;ENSSSCT00000079002;ENSSSCT00000017024;ENSSSCT00000036762;ENSSSCT00000054015;ENSSSCT00000065463;ENSSSCT00000028029;ENSSSCT00000025860;ENSSSCT00000087381	ENSSSCG00000022009
9	136531306	136531980	675	Ad2.11	65.8833698648203	Average	Day90	concensus_peak10769_support_5	Day_90_Average_Pig	D90A251016	Litter251016	89460398	intron	ENSSSCT00000071353;ENSSSCT00000079002;ENSSSCT00000017024;ENSSSCT00000036762;ENSSSCT00000054015;ENSSSCT00000065463;ENSSSCT00000028029;ENSSSCT00000025860;ENSSSCT00000087381	ENSSSCG00000022009
9	136531306	136531980	675	Ad2.12	59.502203778490326	Large	Day90	concensus_peak10769_support_5	Day_90_Large_Pig	D90L251016	Litter251016	82830708	intron	ENSSSCT00000071353;ENSSSCT00000079002;ENSSSCT00000017024;ENSSSCT00000036762;ENSSSCT00000054015;ENSSSCT00000065463;ENSSSCT00000028029;ENSSSCT00000025860;ENSSSCT00000087381	ENSSSCG00000022009
9	136531306	136531980	675	Ad2.13	59.06816969362685	Small	Day90	concensus_peak10769_support_5	Day_90_Small_Pig	D90S111016	Litter111016	101841546	intron	ENSSSCT00000071353;ENSSSCT00000079002;ENSSSCT00000017024;ENSSSCT00000036762;ENSSSCT00000054015;ENSSSCT00000065463;ENSSSCT00000028029;ENSSSCT00000025860;ENSSSCT00000087381	ENSSSCG00000022009
9	136531306	136531980	675	Ad2.14	69.33478181569339	Average	Day90	concensus_peak10769_support_5	Day_90_Average_Pig	D90A111016	Litter111016	88960752	intron	ENSSSCT00000071353;ENSSSCT00000079002;ENSSSCT00000017024;ENSSSCT00000036762;ENSSSCT00000054015;ENSSSCT00000065463;ENSSSCT00000028029;ENSSSCT00000025860;ENSSSCT00000087381	ENSSSCG00000022009
9	136531306	136531980	675	Ad2.15	92.73685449636488	Large	Day90	concensus_peak10769_support_5	Day_90_Large_Pig	D90L111016	Litter111016	111821934	intron	ENSSSCT00000071353;ENSSSCT00000079002;ENSSSCT00000017024;ENSSSCT00000036762;ENSSSCT00000054015;ENSSSCT00000065463;ENSSSCT00000028029;ENSSSCT00000025860;ENSSSCT00000087381	ENSSSCG00000022009
9	136531306	136531980	675	Ad2.16	98.49886933519997	Small	6week	concensus_peak10769_support_5	6_week_old_smallest_pig_cryo_nuclei	6WKS050219CN	Litter050219	75392010	intron	ENSSSCT00000071353;ENSSSCT00000079002;ENSSSCT00000017024;ENSSSCT00000036762;ENSSSCT00000054015;ENSSSCT00000065463;ENSSSCT00000028029;ENSSSCT00000025860;ENSSSCT00000087381	ENSSSCG00000022009
9	136531306	136531980	675	Ad2.17	142.54221150026703	Average	6week	concensus_peak10769_support_5	6_week_old_average_pig_cryo_nuclei	6WKA050219CN	Litter050219	89656516	intron	ENSSSCT00000071353;ENSSSCT00000079002;ENSSSCT00000017024;ENSSSCT00000036762;ENSSSCT00000054015;ENSSSCT00000065463;ENSSSCT00000028029;ENSSSCT00000025860;ENSSSCT00000087381	ENSSSCG00000022009
9	136531306	136531980	675	Ad2.19	134.99693315690163	Large	Day90	concensus_peak10769_support_5	Day_90_Large_Pig	D90L121016	Litter121016	41125666	intron	ENSSSCT00000071353;ENSSSCT00000079002;ENSSSCT00000017024;ENSSSCT00000036762;ENSSSCT00000054015;ENSSSCT00000065463;ENSSSCT00000028029;ENSSSCT00000025860;ENSSSCT00000087381	ENSSSCG00000022009
9	136531306	136531980	675	Ad2.2	35.16286044824479	Average	Day60	concensus_peak10769_support_5	Day_60_Average_Pig	D60A120916	Litter120916	77013370	intron	ENSSSCT00000071353;ENSSSCT00000079002;ENSSSCT00000017024;ENSSSCT00000036762;ENSSSCT00000054015;ENSSSCT00000065463;ENSSSCT00000028029;ENSSSCT00000025860;ENSSSCT00000087381	ENSSSCG00000022009
9	136531306	136531980	675	Ad2.20	64.88354654158893	Average	Day90	concensus_peak10769_support_5	Day_90_Average_Pig	D90A121016	Litter121016	76858674	intron	ENSSSCT00000071353;ENSSSCT00000079002;ENSSSCT00000017024;ENSSSCT00000036762;ENSSSCT00000054015;ENSSSCT00000065463;ENSSSCT00000028029;ENSSSCT00000025860;ENSSSCT00000087381	ENSSSCG00000022009
9	136531306	136531980	675	Ad2.21	97.72166956606246	Small	Day90	concensus_peak10769_support_5	Day_90_Small_Pig	D90S121016	Litter121016	106012282	intron	ENSSSCT00000071353;ENSSSCT00000079002;ENSSSCT00000017024;ENSSSCT00000036762;ENSSSCT00000054015;ENSSSCT00000065463;ENSSSCT00000028029;ENSSSCT00000025860;ENSSSCT00000087381	ENSSSCG00000022009
9	136531306	136531980	675	Ad2.22	116.18649103549708	Small	6week	concensus_peak10769_support_5	6_week_old_smallest_pig	6WKS050219	Litter050219	65342688	intron	ENSSSCT00000071353;ENSSSCT00000079002;ENSSSCT00000017024;ENSSSCT00000036762;ENSSSCT00000054015;ENSSSCT00000065463;ENSSSCT00000028029;ENSSSCT00000025860;ENSSSCT00000087381	ENSSSCG00000022009
9	136531306	136531980	675	Ad2.23	122.23806539999052	Average	6week	concensus_peak10769_support_5	6_week_old_average_pig	6WKA050219	Litter050219	107153458	intron	ENSSSCT00000071353;ENSSSCT00000079002;ENSSSCT00000017024;ENSSSCT00000036762;ENSSSCT00000054015;ENSSSCT00000065463;ENSSSCT00000028029;ENSSSCT00000025860;ENSSSCT00000087381	ENSSSCG00000022009
9	136531306	136531980	675	Ad2.24	38.058004837494586	Average	Day90	concensus_peak10769_support_5	Day_90_Average_Pig	D90A231115	Litter231115	129098746	intron	ENSSSCT00000071353;ENSSSCT00000079002;ENSSSCT00000017024;ENSSSCT00000036762;ENSSSCT00000054015;ENSSSCT00000065463;ENSSSCT00000028029;ENSSSCT00000025860;ENSSSCT00000087381	ENSSSCG00000022009
9	136531306	136531980	675	Ad2.3	59.574649693093185	Small	1week	concensus_peak10769_support_5	One_Week_Small_Pig	1WKS100918	Litter100918	46831884	intron	ENSSSCT00000071353;ENSSSCT00000079002;ENSSSCT00000017024;ENSSSCT00000036762;ENSSSCT00000054015;ENSSSCT00000065463;ENSSSCT00000028029;ENSSSCT00000025860;ENSSSCT00000087381	ENSSSCG00000022009
9	136531306	136531980	675	Ad2.4	59.37914823567228	Large	1week	concensus_peak10769_support_5	One_Week_Large_Pig	1WKL100918	Litter100918	31350002	intron	ENSSSCT00000071353;ENSSSCT00000079002;ENSSSCT00000017024;ENSSSCT00000036762;ENSSSCT00000054015;ENSSSCT00000065463;ENSSSCT00000028029;ENSSSCT00000025860;ENSSSCT00000087381	ENSSSCG00000022009
9	136531306	136531980	675	Ad2.5	38.49360921922953	Small	Day45	concensus_peak10769_support_5	Day_45_Small_Pig_Leg_Muscle	D45S220716	Litter220716	40178902	intron	ENSSSCT00000071353;ENSSSCT00000079002;ENSSSCT00000017024;ENSSSCT00000036762;ENSSSCT00000054015;ENSSSCT00000065463;ENSSSCT00000028029;ENSSSCT00000025860;ENSSSCT00000087381	ENSSSCG00000022009
9	136531306	136531980	675	Ad2.6	13.28001468038177	Large	Day45	concensus_peak10769_support_5	Day_45_Large_Pig_Leg_Muscle	D45L220716	Litter220716	54123018	intron	ENSSSCT00000071353;ENSSSCT00000079002;ENSSSCT00000017024;ENSSSCT00000036762;ENSSSCT00000054015;ENSSSCT00000065463;ENSSSCT00000028029;ENSSSCT00000025860;ENSSSCT00000087381	ENSSSCG00000022009
9	136531306	136531980	675	Ad2.7	43.98054103707431	Small	Day60	concensus_peak10769_support_5	Day_60_Small_Pig	D60S120916	Litter120916	42879028	intron	ENSSSCT00000071353;ENSSSCT00000079002;ENSSSCT00000017024;ENSSSCT00000036762;ENSSSCT00000054015;ENSSSCT00000065463;ENSSSCT00000028029;ENSSSCT00000025860;ENSSSCT00000087381	ENSSSCG00000022009
9	136531306	136531980	675	Ad2.8	43.01681024592347	Large	Day60	concensus_peak10769_support_5	Day_60_Large_Pig	D60L120916	Litter120916	88897908	intron	ENSSSCT00000071353;ENSSSCT00000079002;ENSSSCT00000017024;ENSSSCT00000036762;ENSSSCT00000054015;ENSSSCT00000065463;ENSSSCT00000028029;ENSSSCT00000025860;ENSSSCT00000087381	ENSSSCG00000022009
9	136531306	136531980	675	Ad2.9	62.14626698019883	Small	Day90	concensus_peak10769_support_5	Day_90_Small_Pig	D90S231115	Litter231115	114863556	intron	ENSSSCT00000071353;ENSSSCT00000079002;ENSSSCT00000017024;ENSSSCT00000036762;ENSSSCT00000054015;ENSSSCT00000065463;ENSSSCT00000028029;ENSSSCT00000025860;ENSSSCT00000087381	ENSSSCG00000022009
10	23607299	23608180	882	Ad2.1	28.955149289217605	Average	Day45	concensus_peak1120_support_5	Day_45_Average_Pig_Leg_Muscle	D45A220716	Litter220716	60194128	intron	ENSSSCT00000036783	ENSSSCG00000027928
10	23607299	23608180	882	Ad2.10	52.519040021862835	Small	Day90	concensus_peak1120_support_5	Day_90_Small_Pig	D90S251016	Litter251016	52012720	intron	ENSSSCT00000036783	ENSSSCG00000027928
10	23607299	23608180	882	Ad2.11	78.96004383778435	Average	Day90	concensus_peak1120_support_5	Day_90_Average_Pig	D90A251016	Litter251016	89460398	intron	ENSSSCT00000036783	ENSSSCG00000027928
10	23607299	23608180	882	Ad2.12	97.77390352670027	Large	Day90	concensus_peak1120_support_5	Day_90_Large_Pig	D90L251016	Litter251016	82830708	intron	ENSSSCT00000036783	ENSSSCG00000027928
10	23607299	23608180	882	Ad2.13	67.25511814542415	Small	Day90	concensus_peak1120_support_5	Day_90_Small_Pig	D90S111016	Litter111016	101841546	intron	ENSSSCT00000036783	ENSSSCG00000027928
10	23607299	23608180	882	Ad2.14	46.704168616013376	Average	Day90	concensus_peak1120_support_5	Day_90_Average_Pig	D90A111016	Litter111016	88960752	intron	ENSSSCT00000036783	ENSSSCG00000027928
10	23607299	23608180	882	Ad2.15	102.06417686116582	Large	Day90	concensus_peak1120_support_5	Day_90_Large_Pig	D90L111016	Litter111016	111821934	intron	ENSSSCT00000036783	ENSSSCG00000027928
10	23607299	23608180	882	Ad2.16	131.16515911359997	Small	6week	concensus_peak1120_support_5	6_week_old_smallest_pig_cryo_nuclei	6WKS050219CN	Litter050219	75392010	intron	ENSSSCT00000036783	ENSSSCG00000027928
10	23607299	23608180	882	Ad2.17	152.29020640714808	Average	6week	concensus_peak1120_support_5	6_week_old_average_pig_cryo_nuclei	6WKA050219CN	Litter050219	89656516	intron	ENSSSCT00000036783	ENSSSCG00000027928
10	23607299	23608180	882	Ad2.19	52.2295896757314	Large	Day90	concensus_peak1120_support_5	Day_90_Large_Pig	D90L121016	Litter121016	41125666	intron	ENSSSCT00000036783	ENSSSCG00000027928
10	23607299	23608180	882	Ad2.2	46.30449416375205	Average	Day60	concensus_peak1120_support_5	Day_60_Average_Pig	D60A120916	Litter120916	77013370	intron	ENSSSCT00000036783	ENSSSCG00000027928
10	23607299	23608180	882	Ad2.20	94.14879496958389	Average	Day90	concensus_peak1120_support_5	Day_90_Average_Pig	D90A121016	Litter121016	76858674	intron	ENSSSCT00000036783	ENSSSCG00000027928
10	23607299	23608180	882	Ad2.21	54.792620666762154	Small	Day90	concensus_peak1120_support_5	Day_90_Small_Pig	D90S121016	Litter121016	106012282	intron	ENSSSCT00000036783	ENSSSCG00000027928
10	23607299	23608180	882	Ad2.22	156.91285777758534	Small	6week	concensus_peak1120_support_5	6_week_old_smallest_pig	6WKS050219	Litter050219	65342688	intron	ENSSSCT00000036783	ENSSSCG00000027928
10	23607299	23608180	882	Ad2.23	136.2175561636258	Average	6week	concensus_peak1120_support_5	6_week_old_average_pig	6WKA050219	Litter050219	107153458	intron	ENSSSCT00000036783	ENSSSCG00000027928
10	23607299	23608180	882	Ad2.24	39.46643001890063	Average	Day90	concensus_peak1120_support_5	Day_90_Average_Pig	D90A231115	Litter231115	129098746	intron	ENSSSCT00000036783	ENSSSCG00000027928
10	23607299	23608180	882	Ad2.3	81.89173957715062	Small	1week	concensus_peak1120_support_5	One_Week_Small_Pig	1WKS100918	Litter100918	46831884	intron	ENSSSCT00000036783	ENSSSCG00000027928
10	23607299	23608180	882	Ad2.4	86.93960060130611	Large	1week	concensus_peak1120_support_5	One_Week_Large_Pig	1WKL100918	Litter100918	31350002	intron	ENSSSCT00000036783	ENSSSCG00000027928
10	23607299	23608180	882	Ad2.5	64.39834277779514	Small	Day45	concensus_peak1120_support_5	Day_45_Small_Pig_Leg_Muscle	D45S220716	Litter220716	40178902	intron	ENSSSCT00000036783	ENSSSCG00000027928
10	23607299	23608180	882	Ad2.6	24.71476465756546	Large	Day45	concensus_peak1120_support_5	Day_45_Large_Pig_Leg_Muscle	D45L220716	Litter220716	54123018	intron	ENSSSCT00000036783	ENSSSCG00000027928
10	23607299	23608180	882	Ad2.7	43.98054103707431	Small	Day60	concensus_peak1120_support_5	Day_60_Small_Pig	D60S120916	Litter120916	42879028	intron	ENSSSCT00000036783	ENSSSCG00000027928
10	23607299	23608180	882	Ad2.8	46.746355004337815	Large	Day60	concensus_peak1120_support_5	Day_60_Large_Pig	D60L120916	Litter120916	88897908	intron	ENSSSCT00000036783	ENSSSCG00000027928
10	23607299	23608180	882	Ad2.9	72.27989990845069	Small	Day90	concensus_peak1120_support_5	Day_90_Small_Pig	D90S231115	Litter231115	114863556	intron	ENSSSCT00000036783	ENSSSCG00000027928
10	24154841	24155680	840	Ad2.1	31.037233383550603	Average	Day45	concensus_peak1122_support_3	Day_45_Average_Pig_Leg_Muscle	D45A220716	Litter220716	60194128	intergenic	NA	Novel231
10	24154841	24155680	840	Ad2.10	81.99649603425178	Small	Day90	concensus_peak1122_support_3	Day_90_Small_Pig	D90S251016	Litter251016	52012720	intergenic	NA	Novel232
10	24154841	24155680	840	Ad2.11	78.96004383778435	Average	Day90	concensus_peak1122_support_3	Day_90_Average_Pig	D90A251016	Litter251016	89460398	intergenic	NA	Novel233
10	24154841	24155680	840	Ad2.12	72.25943702789364	Large	Day90	concensus_peak1122_support_3	Day_90_Large_Pig	D90L251016	Litter251016	82830708	intergenic	NA	Novel234
10	24154841	24155680	840	Ad2.13	48.36216017973807	Small	Day90	concensus_peak1122_support_3	Day_90_Small_Pig	D90S111016	Litter111016	101841546	intergenic	NA	Novel235
10	24154841	24155680	840	Ad2.14	71.22066624900006	Average	Day90	concensus_peak1122_support_3	Day_90_Average_Pig	D90A111016	Litter111016	88960752	intergenic	NA	Novel236
10	24154841	24155680	840	Ad2.15	75.11857891840754	Large	Day90	concensus_peak1122_support_3	Day_90_Large_Pig	D90L111016	Litter111016	111821934	intergenic	NA	Novel237
10	24154841	24155680	840	Ad2.16	78.08243822369998	Small	6week	concensus_peak1122_support_3	6_week_old_smallest_pig_cryo_nuclei	6WKS050219CN	Litter050219	75392010	intergenic	NA	Novel238
10	24154841	24155680	840	Ad2.17	155.0753478091141	Average	6week	concensus_peak1122_support_3	6_week_old_average_pig_cryo_nuclei	6WKA050219CN	Litter050219	89656516	intergenic	NA	Novel239
10	24154841	24155680	840	Ad2.19	75.50790502981053	Large	Day90	concensus_peak1122_support_3	Day_90_Large_Pig	D90L121016	Litter121016	41125666	intergenic	NA	Novel240
10	24154841	24155680	840	Ad2.2	63.63592438787444	Average	Day60	concensus_peak1122_support_3	Day_60_Average_Pig	D60A120916	Litter120916	77013370	intergenic	NA	Novel241
10	24154841	24155680	840	Ad2.20	95.3194049067037	Average	Day90	concensus_peak1122_support_3	Day_90_Average_Pig	D90A121016	Litter121016	76858674	intergenic	NA	Novel242
10	24154841	24155680	840	Ad2.21	57.31785883730923	Small	Day90	concensus_peak1122_support_3	Day_90_Small_Pig	D90S121016	Litter121016	106012282	intergenic	NA	Novel243
10	24154841	24155680	840	Ad2.22	118.54743983213987	Small	6week	concensus_peak1122_support_3	6_week_old_smallest_pig	6WKS050219	Litter050219	65342688	intergenic	NA	Novel244
10	24154841	24155680	840	Ad2.23	98.93891412726505	Average	6week	concensus_peak1122_support_3	6_week_old_average_pig	6WKA050219	Litter050219	107153458	intergenic	NA	Novel245
10	24154841	24155680	840	Ad2.24	45.10013074452482	Average	Day90	concensus_peak1122_support_3	Day_90_Average_Pig	D90A231115	Litter231115	129098746	intergenic	NA	Novel246
10	24154841	24155680	840	Ad2.3	67.45126965217227	Small	1week	concensus_peak1122_support_3	One_Week_Small_Pig	1WKS100918	Litter100918	46831884	intergenic	NA	Novel247
10	24154841	24155680	840	Ad2.4	71.90662658368767	Large	1week	concensus_peak1122_support_3	One_Week_Large_Pig	1WKL100918	Litter100918	31350002	intergenic	NA	Novel248
10	24154841	24155680	840	Ad2.5	29.858698033041005	Small	Day45	concensus_peak1122_support_3	Day_45_Small_Pig_Leg_Muscle	D45S220716	Litter220716	40178902	intergenic	NA	Novel249
10	24154841	24155680	840	Ad2.6	20.006338196372177	Large	Day45	concensus_peak1122_support_3	Day_45_Large_Pig_Leg_Muscle	D45L220716	Litter220716	54123018	intergenic	NA	Novel250
10	24154841	24155680	840	Ad2.7	31.298716567927634	Small	Day60	concensus_peak1122_support_3	Day_60_Small_Pig	D60S120916	Litter120916	42879028	intergenic	NA	Novel251
10	24154841	24155680	840	Ad2.8	48.984081859386414	Large	Day60	concensus_peak1122_support_3	Day_60_Large_Pig	D60L120916	Litter120916	88897908	intergenic	NA	Novel252
10	24154841	24155680	840	Ad2.9	41.879001123695105	Small	Day90	concensus_peak1122_support_3	Day_90_Small_Pig	D90S231115	Litter231115	114863556	intergenic	NA	Novel253
X	22064580	22064734	155	Ad2.1	0.5	Average	Day45	concensus_peak11768_support_8	Day_45_Average_Pig_Leg_Muscle	D45A220716	Litter220716	60194128	promoter	ENSSSCT00000081161	ENSSSCG00000045321
X	22064580	22064734	155	Ad2.10	137.48347205757213	Small	Day90	concensus_peak11768_support_8	Day_90_Small_Pig	D90S251016	Litter251016	52012720	promoter	ENSSSCT00000081161	ENSSSCG00000045321
X	22064580	22064734	155	Ad2.11	107.72872657830528	Average	Day90	concensus_peak11768_support_8	Day_90_Average_Pig	D90A251016	Litter251016	89460398	promoter	ENSSSCT00000081161	ENSSSCG00000045321
X	22064580	22064734	155	Ad2.12	113.72044508845441	Large	Day90	concensus_peak11768_support_8	Day_90_Large_Pig	D90L251016	Litter251016	82830708	promoter	ENSSSCT00000081161	ENSSSCG00000045321
X	22064580	22064734	155	Ad2.13	1.1297652655228694	Small	Day90	concensus_peak11768_support_8	Day_90_Small_Pig	D90S111016	Litter111016	101841546	promoter	ENSSSCT00000081161	ENSSSCG00000045321
X	22064580	22064734	155	Ad2.14	0.5	Average	Day90	concensus_peak11768_support_8	Day_90_Average_Pig	D90A111016	Litter111016	88960752	promoter	ENSSSCT00000081161	ENSSSCG00000045321
X	22064580	22064734	155	Ad2.15	1.5363691516445492	Large	Day90	concensus_peak11768_support_8	Day_90_Large_Pig	D90L111016	Litter111016	111821934	promoter	ENSSSCT00000081161	ENSSSCG00000045321
X	22064580	22064734	155	Ad2.16	0.5	Small	6week	concensus_peak11768_support_8	6_week_old_smallest_pig_cryo_nuclei	6WKS050219CN	Litter050219	75392010	promoter	ENSSSCT00000081161	ENSSSCG00000045321
X	22064580	22064734	155	Ad2.17	75.69881785308255	Average	6week	concensus_peak11768_support_8	6_week_old_average_pig_cryo_nuclei	6WKA050219CN	Litter050219	89656516	promoter	ENSSSCT00000081161	ENSSSCG00000045321
X	22064580	22064734	155	Ad2.19	3.08647948378657	Large	Day90	concensus_peak11768_support_8	Day_90_Large_Pig	D90L121016	Litter121016	41125666	promoter	ENSSSCT00000081161	ENSSSCG00000045321
X	22064580	22064734	155	Ad2.2	2.9759186034460563	Average	Day60	concensus_peak11768_support_8	Day_60_Average_Pig	D60A120916	Litter120916	77013370	promoter	ENSSSCT00000081161	ENSSSCG00000045321
X	22064580	22064734	155	Ad2.20	1.6706099371197987	Average	Day90	concensus_peak11768_support_8	Day_90_Average_Pig	D90A121016	Litter121016	76858674	promoter	ENSSSCT00000081161	ENSSSCG00000045321
X	22064580	22064734	155	Ad2.21	4.287857255820615	Small	Day90	concensus_peak11768_support_8	Day_90_Small_Pig	D90S121016	Litter121016	106012282	promoter	ENSSSCT00000081161	ENSSSCG00000045321
X	22064580	22064734	155	Ad2.22	79.59178468753372	Small	6week	concensus_peak11768_support_8	6_week_old_smallest_pig	6WKS050219	Litter050219	65342688	promoter	ENSSSCT00000081161	ENSSSCG00000045321
X	22064580	22064734	155	Ad2.23	1.0824787818181365	Average	6week	concensus_peak11768_support_8	6_week_old_average_pig	6WKA050219	Litter050219	107153458	promoter	ENSSSCT00000081161	ENSSSCG00000045321
X	22064580	22064734	155	Ad2.24	59.65385761905397	Average	Day90	concensus_peak11768_support_8	Day_90_Average_Pig	D90A231115	Litter231115	129098746	promoter	ENSSSCT00000081161	ENSSSCG00000045321
X	22064580	22064734	155	Ad2.3	119.96206937936623	Small	1week	concensus_peak11768_support_8	One_Week_Small_Pig	1WKS100918	Litter100918	46831884	promoter	ENSSSCT00000081161	ENSSSCG00000045321
X	22064580	22064734	155	Ad2.4	96.96158327971843	Large	1week	concensus_peak11768_support_8	One_Week_Large_Pig	1WKL100918	Litter100918	31350002	promoter	ENSSSCT00000081161	ENSSSCG00000045321
X	22064580	22064734	155	Ad2.5	0.5	Small	Day45	concensus_peak11768_support_8	Day_45_Small_Pig_Leg_Muscle	D45S220716	Litter220716	40178902	promoter	ENSSSCT00000081161	ENSSSCG00000045321
X	22064580	22064734	155	Ad2.6	1.1726323515990407	Large	Day45	concensus_peak11768_support_8	Day_45_Large_Pig_Leg_Muscle	D45L220716	Litter220716	54123018	promoter	ENSSSCT00000081161	ENSSSCG00000045321
X	22064580	22064734	155	Ad2.7	4.123378419756192	Small	Day60	concensus_peak11768_support_8	Day_60_Small_Pig	D60S120916	Litter120916	42879028	promoter	ENSSSCT00000081161	ENSSSCG00000045321
X	22064580	22064734	155	Ad2.8	1.991817903365736	Large	Day60	concensus_peak11768_support_8	Day_60_Large_Pig	D60L120916	Litter120916	88897908	promoter	ENSSSCT00000081161	ENSSSCG00000045321
X	22064580	22064734	155	Ad2.9	3.877877642750621	Small	Day90	concensus_peak11768_support_8	Day_90_Small_Pig	D90S231115	Litter231115	114863556	promoter	ENSSSCT00000081161	ENSSSCG00000045321
X	22068670	22069588	919	Ad2.1	20.626812911885622	Average	Day45	concensus_peak11772_support_24	Day_45_Average_Pig_Leg_Muscle	D45A220716	Litter220716	60194128	intergenic	NA	Novel254
X	22068670	22069588	919	Ad2.10	3773.6143695857845	Small	Day90	concensus_peak11772_support_24	Day_90_Small_Pig	D90S251016	Litter251016	52012720	intergenic	NA	Novel255
X	22068670	22069588	919	Ad2.11	4646.64226259413	Average	Day90	concensus_peak11772_support_24	Day_90_Average_Pig	D90A251016	Litter251016	89460398	intergenic	NA	Novel256
X	22068670	22069588	919	Ad2.12	5412.756206059356	Large	Day90	concensus_peak11772_support_24	Day_90_Large_Pig	D90L251016	Litter251016	82830708	intergenic	NA	Novel257
X	22068670	22069588	919	Ad2.13	26.950141151960512	Small	Day90	concensus_peak11772_support_24	Day_90_Small_Pig	D90S111016	Litter111016	101841546	intergenic	NA	Novel258
X	22068670	22069588	919	Ad2.14	34.44591979952003	Average	Day90	concensus_peak11772_support_24	Day_90_Average_Pig	D90A111016	Litter111016	88960752	intergenic	NA	Novel259
X	22068670	22069588	919	Ad2.15	61.6457799470284	Large	Day90	concensus_peak11772_support_24	Day_90_Large_Pig	D90L111016	Litter111016	111821934	intergenic	NA	Novel260
X	22068670	22069588	919	Ad2.16	22.27752651893333	Small	6week	concensus_peak11772_support_24	6_week_old_smallest_pig_cryo_nuclei	6WKS050219CN	Litter050219	75392010	intergenic	NA	Novel261
X	22068670	22069588	919	Ad2.17	2254.143584424171	Average	6week	concensus_peak11772_support_24	6_week_old_average_pig_cryo_nuclei	6WKA050219CN	Litter050219	89656516	intergenic	NA	Novel262
X	22068670	22069588	919	Ad2.19	83.26734348117024	Large	Day90	concensus_peak11772_support_24	Day_90_Large_Pig	D90L121016	Litter121016	41125666	intergenic	NA	Novel263
X	22068670	22069588	919	Ad2.2	40.1146976551369	Average	Day60	concensus_peak11772_support_24	Day_60_Average_Pig	D60A120916	Litter120916	77013370	intergenic	NA	Novel264
X	22068670	22069588	919	Ad2.20	80.10147572414631	Average	Day90	concensus_peak11772_support_24	Day_90_Average_Pig	D90A121016	Litter121016	76858674	intergenic	NA	Novel265
X	22068670	22069588	919	Ad2.21	100.24690773660954	Small	Day90	concensus_peak11772_support_24	Day_90_Small_Pig	D90S121016	Litter121016	106012282	intergenic	NA	Novel266
X	22068670	22069588	919	Ad2.22	1839.0888753855786	Small	6week	concensus_peak11772_support_24	6_week_old_smallest_pig	6WKS050219	Litter050219	65342688	intergenic	NA	Novel267
X	22068670	22069588	919	Ad2.23	31.953854218179366	Average	6week	concensus_peak11772_support_24	6_week_old_average_pig	6WKA050219	Litter050219	107153458	intergenic	NA	Novel268
X	22068670	22069588	919	Ad2.24	1988.257406024401	Average	Day90	concensus_peak11772_support_24	Day_90_Average_Pig	D90A231115	Litter231115	129098746	intergenic	NA	Novel269
X	22068670	22069588	919	Ad2.3	5657.2259006119675	Small	1week	concensus_peak11772_support_24	One_Week_Small_Pig	1WKS100918	Litter100918	46831884	intergenic	NA	Novel270
X	22068670	22069588	919	Ad2.4	5636.612508772119	Large	1week	concensus_peak11772_support_24	One_Week_Large_Pig	1WKL100918	Litter100918	31350002	intergenic	NA	Novel271
X	22068670	22069588	919	Ad2.5	31.58568027027871	Small	Day45	concensus_peak11772_support_24	Day_45_Small_Pig_Leg_Muscle	D45S220716	Litter220716	40178902	intergenic	NA	Novel272
X	22068670	22069588	919	Ad2.6	44.22110285393764	Large	Day45	concensus_peak11772_support_24	Day_45_Large_Pig_Leg_Muscle	D45L220716	Litter220716	54123018	intergenic	NA	Novel273
X	22068670	22069588	919	Ad2.7	118.25979864207625	Small	Day60	concensus_peak11772_support_24	Day_60_Small_Pig	D60S120916	Litter120916	42879028	intergenic	NA	Novel274
X	22068670	22069588	919	Ad2.8	26.606813308900378	Large	Day60	concensus_peak11772_support_24	Day_60_Large_Pig	D60L120916	Litter120916	88897908	intergenic	NA	Novel275
X	22068670	22069588	919	Ad2.9	48.63475640919635	Small	Day90	concensus_peak11772_support_24	Day_90_Small_Pig	D90S231115	Litter231115	114863556	intergenic	NA	Novel276
X	47615982	47616517	536	Ad2.1	81.70127967898682	Average	Day45	concensus_peak11826_support_6	Day_45_Average_Pig_Leg_Muscle	D45A220716	Litter220716	60194128	intergenic	NA	Novel277
X	47615982	47616517	536	Ad2.10	73.32665603060798	Small	Day90	concensus_peak11826_support_6	Day_90_Small_Pig	D90S251016	Litter251016	52012720	intergenic	NA	Novel278
X	47615982	47616517	536	Ad2.11	34.499352329706554	Average	Day90	concensus_peak11826_support_6	Day_90_Average_Pig	D90A251016	Litter251016	89460398	intergenic	NA	Novel279
X	47615982	47616517	536	Ad2.12	69.07012871554281	Large	Day90	concensus_peak11826_support_6	Day_90_Large_Pig	D90L251016	Litter251016	82830708	intergenic	NA	Novel280
X	47615982	47616517	536	Ad2.13	72.92300553512997	Small	Day90	concensus_peak11826_support_6	Day_90_Small_Pig	D90S111016	Litter111016	101841546	intergenic	NA	Novel281
X	47615982	47616517	536	Ad2.14	76.87831954892006	Average	Day90	concensus_peak11826_support_6	Day_90_Average_Pig	D90A111016	Litter111016	88960752	intergenic	NA	Novel282
X	47615982	47616517	536	Ad2.15	63.7185182503175	Large	Day90	concensus_peak11826_support_6	Day_90_Large_Pig	D90L111016	Litter111016	111821934	intergenic	NA	Novel283
X	47615982	47616517	536	Ad2.16	16.15259718548333	Small	6week	concensus_peak11826_support_6	6_week_old_smallest_pig_cryo_nuclei	6WKS050219CN	Litter050219	75392010	intergenic	NA	Novel284
X	47615982	47616517	536	Ad2.17	23.245321449389163	Average	6week	concensus_peak11826_support_6	6_week_old_average_pig_cryo_nuclei	6WKA050219CN	Litter050219	89656516	intergenic	NA	Novel285
X	47615982	47616517	536	Ad2.19	41.88367174058512	Large	Day90	concensus_peak11826_support_6	Day_90_Large_Pig	D90L121016	Litter121016	41125666	intergenic	NA	Novel286
X	47615982	47616517	536	Ad2.2	66.1118429913205	Average	Day60	concensus_peak11826_support_6	Day_60_Average_Pig	D60A120916	Litter120916	77013370	intergenic	NA	Novel287
X	47615982	47616517	536	Ad2.20	41.471347799192955	Average	Day90	concensus_peak11826_support_6	Day_90_Average_Pig	D90A121016	Litter121016	76858674	intergenic	NA	Novel288
X	47615982	47616517	536	Ad2.21	53.53000158148862	Small	Day90	concensus_peak11826_support_6	Day_90_Small_Pig	D90S121016	Litter121016	106012282	intergenic	NA	Novel289
X	47615982	47616517	536	Ad2.22	17.616878775660282	Small	6week	concensus_peak11826_support_6	6_week_old_smallest_pig	6WKS050219	Litter050219	65342688	intergenic	NA	Novel290
X	47615982	47616517	536	Ad2.23	19.139321018180365	Average	6week	concensus_peak11826_support_6	6_week_old_average_pig	6WKA050219	Litter050219	107153458	intergenic	NA	Novel291
X	47615982	47616517	536	Ad2.24	34.77167941421381	Average	Day90	concensus_peak11826_support_6	Day_90_Average_Pig	D90A231115	Litter231115	129098746	intergenic	NA	Novel292
X	47615982	47616517	536	Ad2.3	25.44262987041712	Small	1week	concensus_peak11826_support_6	One_Week_Small_Pig	1WKS100918	Litter100918	46831884	intergenic	NA	Novel293
X	47615982	47616517	536	Ad2.4	30.56594803523691	Large	1week	concensus_peak11826_support_6	One_Week_Large_Pig	1WKL100918	Litter100918	31350002	intergenic	NA	Novel294
X	47615982	47616517	536	Ad2.5	60.944378303319716	Small	Day45	concensus_peak11826_support_6	Day_45_Small_Pig_Leg_Muscle	D45S220716	Litter220716	40178902	intergenic	NA	Novel295
X	47615982	47616517	536	Ad2.6	113.50223506863881	Large	Day45	concensus_peak11826_support_6	Day_45_Large_Pig_Leg_Muscle	D45L220716	Litter220716	54123018	intergenic	NA	Novel296
X	47615982	47616517	536	Ad2.7	82.02601444451433	Small	Day60	concensus_peak11826_support_6	Day_60_Small_Pig	D60S120916	Litter120916	42879028	intergenic	NA	Novel297
X	47615982	47616517	536	Ad2.8	91.50089210530989	Large	Day60	concensus_peak11826_support_6	Day_60_Large_Pig	D60L120916	Litter120916	88897908	intergenic	NA	Novel298
X	47615982	47616517	536	Ad2.9	68.05755285501242	Small	Day90	concensus_peak11826_support_6	Day_90_Small_Pig	D90S231115	Litter231115	114863556	intergenic	NA	Novel299
X	83092364	83093016	653	Ad2.1	105.99226077953844	Average	Day45	concensus_peak11863_support_3	Day_45_Average_Pig_Leg_Muscle	D45A220716	Litter220716	60194128	promoter	ENSSSCT00000042908	ENSSSCG00000034821
X	83092364	83093016	653	Ad2.10	66.39078402769293	Small	Day90	concensus_peak11863_support_3	Day_90_Small_Pig	D90S251016	Litter251016	52012720	promoter	ENSSSCT00000042908	ENSSSCG00000034821
X	83092364	83093016	653	Ad2.11	54.11436328915264	Average	Day90	concensus_peak11863_support_3	Day_90_Average_Pig	D90A251016	Litter251016	89460398	promoter	ENSSSCT00000042908	ENSSSCG00000034821
X	83092364	83093016	653	Ad2.12	62.69151209084116	Large	Day90	concensus_peak11863_support_3	Day_90_Large_Pig	D90L251016	Litter251016	82830708	promoter	ENSSSCT00000042908	ENSSSCG00000034821
X	83092364	83093016	653	Ad2.13	57.80863916258111	Small	Day90	concensus_peak11863_support_3	Day_90_Small_Pig	D90S111016	Litter111016	101841546	promoter	ENSSSCT00000042908	ENSSSCG00000034821
X	83092364	83093016	653	Ad2.14	48.59005304932004	Average	Day90	concensus_peak11863_support_3	Day_90_Average_Pig	D90A111016	Litter111016	88960752	promoter	ENSSSCT00000042908	ENSSSCG00000034821
X	83092364	83093016	653	Ad2.15	52.31845758222746	Large	Day90	concensus_peak11863_support_3	Day_90_Large_Pig	D90L111016	Litter111016	111821934	promoter	ENSSSCT00000042908	ENSSSCG00000034821
X	83092364	83093016	653	Ad2.16	16.15259718548333	Small	6week	concensus_peak11863_support_3	6_week_old_smallest_pig_cryo_nuclei	6WKS050219CN	Litter050219	75392010	promoter	ENSSSCT00000042908	ENSSSCG00000034821
X	83092364	83093016	653	Ad2.17	32.993316356270235	Average	6week	concensus_peak11863_support_3	6_week_old_average_pig_cryo_nuclei	6WKA050219CN	Litter050219	89656516	promoter	ENSSSCT00000042908	ENSSSCG00000034821
X	83092364	83093016	653	Ad2.19	57.40254864330454	Large	Day90	concensus_peak11863_support_3	Day_90_Large_Pig	D90L121016	Litter121016	41125666	promoter	ENSSSCT00000042908	ENSSSCG00000034821
X	83092364	83093016	653	Ad2.2	61.160005784428385	Average	Day60	concensus_peak11863_support_3	Day_60_Average_Pig	D60A120916	Litter120916	77013370	promoter	ENSSSCT00000042908	ENSSSCG00000034821
X	83092364	83093016	653	Ad2.20	62.54232666734933	Average	Day90	concensus_peak11863_support_3	Day_90_Average_Pig	D90A121016	Litter121016	76858674	promoter	ENSSSCT00000042908	ENSSSCG00000034821
X	83092364	83093016	653	Ad2.21	69.94404969004462	Small	Day90	concensus_peak11863_support_3	Day_90_Small_Pig	D90S121016	Litter121016	106012282	promoter	ENSSSCT00000042908	ENSSSCG00000034821
X	83092364	83093016	653	Ad2.22	19.97782757230308	Small	6week	concensus_peak11863_support_3	6_week_old_smallest_pig	6WKS050219	Litter050219	65342688	promoter	ENSSSCT00000042908	ENSSSCG00000034821
X	83092364	83093016	653	Ad2.23	20.886757363634775	Average	6week	concensus_peak11863_support_3	6_week_old_average_pig	6WKA050219	Litter050219	107153458	promoter	ENSSSCT00000042908	ENSSSCG00000034821
X	83092364	83093016	653	Ad2.24	44.161180623587455	Average	Day90	concensus_peak11863_support_3	Day_90_Average_Pig	D90A231115	Litter231115	129098746	promoter	ENSSSCT00000042908	ENSSSCG00000034821
X	83092364	83093016	653	Ad2.3	42.50863978175516	Small	1week	concensus_peak11863_support_3	One_Week_Small_Pig	1WKS100918	Litter100918	46831884	promoter	ENSSSCT00000042908	ENSSSCG00000034821
X	83092364	83093016	653	Ad2.4	41.840678548450754	Large	1week	concensus_peak11863_support_3	One_Week_Large_Pig	1WKL100918	Litter100918	31350002	promoter	ENSSSCT00000042908	ENSSSCG00000034821
X	83092364	83093016	653	Ad2.5	83.39514738740989	Small	Day45	concensus_peak11863_support_3	Day_45_Small_Pig_Leg_Muscle	D45S220716	Litter220716	40178902	promoter	ENSSSCT00000042908	ENSSSCG00000034821
X	83092364	83093016	653	Ad2.6	105.43064684945033	Large	Day45	concensus_peak11863_support_3	Day_45_Large_Pig_Leg_Muscle	D45L220716	Litter220716	54123018	promoter	ENSSSCT00000042908	ENSSSCG00000034821
X	83092364	83093016	653	Ad2.7	58.474054716099076	Small	Day60	concensus_peak11863_support_3	Day_60_Small_Pig	D60S120916	Litter120916	42879028	promoter	ENSSSCT00000042908	ENSSSCG00000034821
X	83092364	83093016	653	Ad2.8	45.25453710097208	Large	Day60	concensus_peak11863_support_3	Day_60_Large_Pig	D60L120916	Litter120916	88897908	promoter	ENSSSCT00000042908	ENSSSCG00000034821
X	83092364	83093016	653	Ad2.9	46.10134817713338	Small	Day90	concensus_peak11863_support_3	Day_90_Small_Pig	D90S231115	Litter231115	114863556	promoter	ENSSSCT00000042908	ENSSSCG00000034821
10	44002556	44002819	264	Ad2.1	8.828336377331983	Average	Day45	concensus_peak1221_support_4	Day_45_Average_Pig_Leg_Muscle	D45A220716	Litter220716	60194128	intron	ENSSSCT00000076904;ENSSSCT00000012079;ENSSSCT00000028575	ENSSSCG00000011036
10	44002556	44002819	264	Ad2.10	21.307616008745136	Small	Day90	concensus_peak1221_support_4	Day_90_Small_Pig	D90S251016	Litter251016	52012720	intron	ENSSSCT00000076904;ENSSSCT00000012079;ENSSSCT00000028575	ENSSSCG00000011036
10	44002556	44002819	264	Ad2.11	22.7303457540389	Average	Day90	concensus_peak1221_support_4	Day_90_Average_Pig	D90A251016	Litter251016	89460398	intron	ENSSSCT00000076904;ENSSSCT00000012079;ENSSSCT00000028575	ENSSSCG00000011036
10	44002556	44002819	264	Ad2.12	18.041195717929558	Large	Day90	concensus_peak1221_support_4	Day_90_Large_Pig	D90L251016	Litter251016	82830708	intron	ENSSSCT00000076904;ENSSSCT00000012079;ENSSSCT00000028575	ENSSSCG00000011036
10	44002556	44002819	264	Ad2.13	53.400282303921024	Small	Day90	concensus_peak1221_support_4	Day_90_Small_Pig	D90S111016	Litter111016	101841546	intron	ENSSSCT00000076904;ENSSSCT00000012079;ENSSSCT00000028575	ENSSSCG00000011036
10	44002556	44002819	264	Ad2.14	11.81530659984001	Average	Day90	concensus_peak1221_support_4	Day_90_Average_Pig	D90A111016	Litter111016	88960752	intron	ENSSSCT00000076904;ENSSSCT00000012079;ENSSSCT00000028575	ENSSSCG00000011036
10	44002556	44002819	264	Ad2.15	36.772920307559225	Large	Day90	concensus_peak1221_support_4	Day_90_Large_Pig	D90L111016	Litter111016	111821934	intron	ENSSSCT00000076904;ENSSSCT00000012079;ENSSSCT00000028575	ENSSSCG00000011036
10	44002556	44002819	264	Ad2.16	29.76355125981666	Small	6week	concensus_peak1221_support_4	6_week_old_smallest_pig_cryo_nuclei	6WKS050219CN	Litter050219	75392010	intron	ENSSSCT00000076904;ENSSSCT00000012079;ENSSSCT00000028575	ENSSSCG00000011036
10	44002556	44002819	264	Ad2.17	52.02511593637137	Average	6week	concensus_peak1221_support_4	6_week_old_average_pig_cryo_nuclei	6WKA050219CN	Litter050219	89656516	intron	ENSSSCT00000076904;ENSSSCT00000012079;ENSSSCT00000028575	ENSSSCG00000011036
10	44002556	44002819	264	Ad2.19	13.43239741893285	Large	Day90	concensus_peak1221_support_4	Day_90_Large_Pig	D90L121016	Litter121016	41125666	intron	ENSSSCT00000076904;ENSSSCT00000012079;ENSSSCT00000028575	ENSSSCG00000011036
10	44002556	44002819	264	Ad2.2	71.06368019821261	Average	Day60	concensus_peak1221_support_4	Day_60_Average_Pig	D60A120916	Litter120916	77013370	intron	ENSSSCT00000076904;ENSSSCT00000012079;ENSSSCT00000028575	ENSSSCG00000011036
10	44002556	44002819	264	Ad2.20	37.95951798783356	Average	Day90	concensus_peak1221_support_4	Day_90_Average_Pig	D90A121016	Litter121016	76858674	intron	ENSSSCT00000076904;ENSSSCT00000012079;ENSSSCT00000028575	ENSSSCG00000011036
10	44002556	44002819	264	Ad2.21	42.16642981402677	Small	Day90	concensus_peak1221_support_4	Day_90_Small_Pig	D90S121016	Litter121016	106012282	intron	ENSSSCT00000076904;ENSSSCT00000012079;ENSSSCT00000028575	ENSSSCG00000011036
10	44002556	44002819	264	Ad2.22	66.01632910683763	Small	6week	concensus_peak1221_support_4	6_week_old_smallest_pig	6WKS050219	Litter050219	65342688	intron	ENSSSCT00000076904;ENSSSCT00000012079;ENSSSCT00000028575	ENSSSCG00000011036
10	44002556	44002819	264	Ad2.23	45.93334498181464	Average	6week	concensus_peak1221_support_4	6_week_old_average_pig	6WKA050219	Litter050219	107153458	intron	ENSSSCT00000076904;ENSSSCT00000012079;ENSSSCT00000028575	ENSSSCG00000011036
10	44002556	44002819	264	Ad2.24	22.56532784202807	Average	Day90	concensus_peak1221_support_4	Day_90_Average_Pig	D90A231115	Litter231115	129098746	intron	ENSSSCT00000076904;ENSSSCT00000012079;ENSSSCT00000028575	ENSSSCG00000011036
10	44002556	44002819	264	Ad2.3	80.57896958397076	Small	1week	concensus_peak1221_support_4	One_Week_Small_Pig	1WKS100918	Litter100918	46831884	intron	ENSSSCT00000076904;ENSSSCT00000012079;ENSSSCT00000028575	ENSSSCG00000011036
10	44002556	44002819	264	Ad2.4	50.609913392061515	Large	1week	concensus_peak1221_support_4	One_Week_Large_Pig	1WKL100918	Litter100918	31350002	intron	ENSSSCT00000076904;ENSSSCT00000012079;ENSSSCT00000028575	ENSSSCG00000011036
10	44002556	44002819	264	Ad2.5	12.588875660663943	Small	Day45	concensus_peak1221_support_4	Day_45_Small_Pig_Leg_Muscle	D45S220716	Litter220716	40178902	intron	ENSSSCT00000076904;ENSSSCT00000012079;ENSSSCT00000028575	ENSSSCG00000011036
10	44002556	44002819	264	Ad2.6	11.934749977183689	Large	Day45	concensus_peak1221_support_4	Day_45_Large_Pig_Leg_Muscle	D45L220716	Litter220716	54123018	intron	ENSSSCT00000076904;ENSSSCT00000012079;ENSSSCT00000028575	ENSSSCG00000011036
10	44002556	44002819	264	Ad2.7	38.54547340744002	Small	Day60	concensus_peak1221_support_4	Day_60_Small_Pig	D60S120916	Litter120916	42879028	intron	ENSSSCT00000076904;ENSSSCT00000012079;ENSSSCT00000028575	ENSSSCG00000011036
10	44002556	44002819	264	Ad2.8	72.85316831323819	Large	Day60	concensus_peak1221_support_4	Day_60_Large_Pig	D60L120916	Litter120916	88897908	intron	ENSSSCT00000076904;ENSSSCT00000012079;ENSSSCT00000028575	ENSSSCG00000011036
10	44002556	44002819	264	Ad2.9	25.83408232062966	Small	Day90	concensus_peak1221_support_4	Day_90_Small_Pig	D90S231115	Litter231115	114863556	intron	ENSSSCT00000076904;ENSSSCT00000012079;ENSSSCT00000028575	ENSSSCG00000011036
10	44082161	44082879	719	Ad2.1	8.828336377331983	Average	Day45	concensus_peak1222_support_6	Day_45_Average_Pig_Leg_Muscle	D45A220716	Litter220716	60194128	intron	ENSSSCT00000012080	ENSSSCG00000011037
10	44082161	44082879	719	Ad2.10	68.12475202842168	Small	Day90	concensus_peak1222_support_6	Day_90_Small_Pig	D90S251016	Litter251016	52012720	intron	ENSSSCT00000012080	ENSSSCG00000011037
10	44082161	44082879	719	Ad2.11	80.26771123508075	Average	Day90	concensus_peak1222_support_6	Day_90_Average_Pig	D90A251016	Litter251016	89460398	intron	ENSSSCT00000012080	ENSSSCG00000011037
10	44082161	44082879	719	Ad2.12	75.44874534024447	Large	Day90	concensus_peak1222_support_6	Day_90_Large_Pig	D90L251016	Litter251016	82830708	intron	ENSSSCT00000012080	ENSSSCG00000011037
10	44082161	44082879	719	Ad2.13	86.14807611111023	Small	Day90	concensus_peak1222_support_6	Day_90_Small_Pig	D90S111016	Litter111016	101841546	intron	ENSSSCT00000012080	ENSSSCG00000011037
10	44082161	44082879	719	Ad2.14	45.76122639936004	Average	Day90	concensus_peak1222_support_6	Day_90_Average_Pig	D90A111016	Litter111016	88960752	intron	ENSSSCT00000012080	ENSSSCG00000011037
10	44082161	44082879	719	Ad2.15	76.15494807005209	Large	Day90	concensus_peak1222_support_6	Day_90_Large_Pig	D90L111016	Litter111016	111821934	intron	ENSSSCT00000012080	ENSSSCG00000011037
10	44082161	44082879	719	Ad2.16	86.24901066829997	Small	6week	concensus_peak1222_support_6	6_week_old_smallest_pig_cryo_nuclei	6WKS050219CN	Litter050219	75392010	intron	ENSSSCT00000012080	ENSSSCG00000011037
10	44082161	44082879	719	Ad2.17	112.3698463123018	Average	6week	concensus_peak1222_support_6	6_week_old_average_pig_cryo_nuclei	6WKA050219CN	Litter050219	89656516	intron	ENSSSCT00000012080	ENSSSCG00000011037
10	44082161	44082879	719	Ad2.19	96.1997409001031	Large	Day90	concensus_peak1222_support_6	Day_90_Large_Pig	D90L121016	Litter121016	41125666	intron	ENSSSCT00000012080	ENSSSCG00000011037
10	44082161	44082879	719	Ad2.2	38.87673835341388	Average	Day60	concensus_peak1222_support_6	Day_60_Average_Pig	D60A120916	Litter120916	77013370	intron	ENSSSCT00000012080	ENSSSCG00000011037
10	44082161	44082879	719	Ad2.20	89.4663552211047	Average	Day90	concensus_peak1222_support_6	Day_90_Average_Pig	D90A121016	Litter121016	76858674	intron	ENSSSCT00000012080	ENSSSCG00000011037
10	44082161	44082879	719	Ad2.21	78.78238328695939	Small	Day90	concensus_peak1222_support_6	Day_90_Small_Pig	D90S121016	Litter121016	106012282	intron	ENSSSCT00000012080	ENSSSCG00000011037
10	44082161	44082879	719	Ad2.22	106.74269584892589	Small	6week	concensus_peak1222_support_6	6_week_old_smallest_pig	6WKS050219	Litter050219	65342688	intron	ENSSSCT00000012080	ENSSSCG00000011037
10	44082161	44082879	719	Ad2.23	107.67609585453711	Average	6week	concensus_peak1222_support_6	6_week_old_average_pig	6WKA050219	Litter050219	107153458	intron	ENSSSCT00000012080	ENSSSCG00000011037
10	44082161	44082879	719	Ad2.24	49.79488134921164	Average	Day90	concensus_peak1222_support_6	Day_90_Average_Pig	D90A231115	Litter231115	129098746	intron	ENSSSCT00000012080	ENSSSCG00000011037
10	44082161	44082879	719	Ad2.3	113.39821941346698	Small	1week	concensus_peak1222_support_6	One_Week_Small_Pig	1WKS100918	Litter100918	46831884	intron	ENSSSCT00000012080	ENSSSCG00000011037
10	44082161	44082879	719	Ad2.4	158.34622718499378	Large	1week	concensus_peak1222_support_6	One_Week_Large_Pig	1WKL100918	Litter100918	31350002	intron	ENSSSCT00000012080	ENSSSCG00000011037
10	44082161	44082879	719	Ad2.5	21.223786846852473	Small	Day45	concensus_peak1222_support_6	Day_45_Small_Pig_Leg_Muscle	D45S220716	Litter220716	40178902	intron	ENSSSCT00000012080	ENSSSCG00000011037
10	44082161	44082879	719	Ad2.6	17.988441141575052	Large	Day45	concensus_peak1222_support_6	Day_45_Large_Pig_Leg_Muscle	D45L220716	Litter220716	54123018	intron	ENSSSCT00000012080	ENSSSCG00000011037
10	44082161	44082879	719	Ad2.7	40.35716261731812	Small	Day60	concensus_peak1222_support_6	Day_60_Small_Pig	D60S120916	Litter120916	42879028	intron	ENSSSCT00000012080	ENSSSCG00000011037
10	44082161	44082879	719	Ad2.8	54.20544452116649	Large	Day60	concensus_peak1222_support_6	Day_60_Large_Pig	D60L120916	Litter120916	88897908	intron	ENSSSCT00000012080	ENSSSCG00000011037
10	44082161	44082879	719	Ad2.9	80.72459401532724	Small	Day90	concensus_peak1222_support_6	Day_90_Small_Pig	D90S231115	Litter231115	114863556	intron	ENSSSCT00000012080	ENSSSCG00000011037
10	51650609	51651073	465	Ad2.1	8.828336377331983	Average	Day45	concensus_peak1254_support_3	Day_45_Average_Pig_Leg_Muscle	D45A220716	Litter220716	60194128	intergenic	NA	Novel300
10	51650609	51651073	465	Ad2.10	29.97745601238894	Small	Day90	concensus_peak1254_support_3	Day_90_Small_Pig	D90S251016	Litter251016	52012720	intergenic	NA	Novel301
10	51650609	51651073	465	Ad2.11	33.19168493241015	Average	Day90	concensus_peak1254_support_3	Day_90_Average_Pig	D90A251016	Litter251016	89460398	intergenic	NA	Novel302
10	51650609	51651073	465	Ad2.12	33.9877372796837	Large	Day90	concensus_peak1254_support_3	Day_90_Large_Pig	D90L251016	Litter251016	82830708	intergenic	NA	Novel303
10	51650609	51651073	465	Ad2.13	37.02638540032642	Small	Day90	concensus_peak1254_support_3	Day_90_Small_Pig	D90S111016	Litter111016	101841546	intergenic	NA	Novel304
10	51650609	51651073	465	Ad2.14	22.187670983026685	Average	Day90	concensus_peak1254_support_3	Day_90_Average_Pig	D90A111016	Litter111016	88960752	intergenic	NA	Novel305
10	51650609	51651073	465	Ad2.15	36.772920307559225	Large	Day90	concensus_peak1254_support_3	Day_90_Large_Pig	D90L111016	Litter111016	111821934	intergenic	NA	Novel306
10	51650609	51651073	465	Ad2.16	55.62436400104998	Small	6week	concensus_peak1254_support_3	6_week_old_smallest_pig_cryo_nuclei	6WKS050219CN	Litter050219	75392010	intergenic	NA	Novel307
10	51650609	51651073	465	Ad2.17	104.01442210640374	Average	6week	concensus_peak1254_support_3	6_week_old_average_pig_cryo_nuclei	6WKA050219CN	Litter050219	89656516	intergenic	NA	Novel308
10	51650609	51651073	465	Ad2.19	44.47015122437169	Large	Day90	concensus_peak1254_support_3	Day_90_Large_Pig	D90L121016	Litter121016	41125666	intergenic	NA	Novel309
10	51650609	51651073	465	Ad2.2	27.735104637906623	Average	Day60	concensus_peak1254_support_3	Day_60_Average_Pig	D60A120916	Litter120916	77013370	intergenic	NA	Novel310
10	51650609	51651073	465	Ad2.20	37.95951798783356	Average	Day90	concensus_peak1254_support_3	Day_90_Average_Pig	D90A121016	Litter121016	76858674	intergenic	NA	Novel311
10	51650609	51651073	465	Ad2.21	40.903810728753236	Small	Day90	concensus_peak1254_support_3	Day_90_Small_Pig	D90S121016	Litter121016	106012282	intergenic	NA	Novel312
10	51650609	51651073	465	Ad2.22	101.43056105647959	Small	6week	concensus_peak1254_support_3	6_week_old_smallest_pig	6WKS050219	Litter050219	65342688	intergenic	NA	Novel313
10	51650609	51651073	465	Ad2.23	77.38719919999401	Average	6week	concensus_peak1254_support_3	6_week_old_average_pig	6WKA050219	Litter050219	107153458	intergenic	NA	Novel314
10	51650609	51651073	465	Ad2.24	19.279002418747293	Average	Day90	concensus_peak1254_support_3	Day_90_Average_Pig	D90A231115	Litter231115	129098746	intergenic	NA	Novel315
10	51650609	51651073	465	Ad2.3	68.76403964535213	Small	1week	concensus_peak1254_support_3	One_Week_Small_Pig	1WKS100918	Litter100918	46831884	intergenic	NA	Novel316
10	51650609	51651073	465	Ad2.4	117.00554863654303	Large	1week	concensus_peak1254_support_3	One_Week_Large_Pig	1WKL100918	Litter100918	31350002	intergenic	NA	Novel317
10	51650609	51651073	465	Ad2.5	19.496804609614767	Small	Day45	concensus_peak1254_support_3	Day_45_Small_Pig_Leg_Muscle	D45S220716	Litter220716	40178902	intergenic	NA	Novel318
10	51650609	51651073	465	Ad2.6	7.226323515990405	Large	Day45	concensus_peak1254_support_3	Day_45_Large_Pig_Leg_Muscle	D45L220716	Litter220716	54123018	intergenic	NA	Novel319
10	51650609	51651073	465	Ad2.7	36.733784197561924	Small	Day60	concensus_peak1254_support_3	Day_60_Small_Pig	D60S120916	Litter120916	42879028	intergenic	NA	Novel320
10	51650609	51651073	465	Ad2.8	21.3854506471203	Large	Day60	concensus_peak1254_support_3	Day_60_Large_Pig	D60L120916	Litter120916	88897908	intergenic	NA	Novel321
10	51650609	51651073	465	Ad2.9	26.678551731317313	Small	Day90	concensus_peak1254_support_3	Day_90_Small_Pig	D90S231115	Litter231115	114863556	intergenic	NA	Novel322
10	56765852	56766352	501	Ad2.1	6.746252282998987	Average	Day45	concensus_peak1268_support_3	Day_45_Average_Pig_Leg_Muscle	D45A220716	Litter220716	60194128	promoter	ENSSSCT00000077252;ENSSSCT00000084186;ENSSSCT00000079790	ENSSSCG00000043159
10	56765852	56766352	501	Ad2.10	21.307616008745136	Small	Day90	concensus_peak1268_support_3	Day_90_Small_Pig	D90S251016	Litter251016	52012720	promoter	ENSSSCT00000077252;ENSSSCT00000084186;ENSSSCT00000079790	ENSSSCG00000043159
10	56765852	56766352	501	Ad2.11	39.73002191889218	Average	Day90	concensus_peak1268_support_3	Day_90_Average_Pig	D90A251016	Litter251016	89460398	promoter	ENSSSCT00000077252;ENSSSCT00000084186;ENSSSCT00000079790	ENSSSCG00000043159
10	56765852	56766352	501	Ad2.12	41.96100806056077	Large	Day90	concensus_peak1268_support_3	Day_90_Large_Pig	D90L251016	Litter251016	82830708	promoter	ENSSSCT00000077252;ENSSSCT00000084186;ENSSSCT00000079790	ENSSSCG00000043159
10	56765852	56766352	501	Ad2.13	23.801314824346164	Small	Day90	concensus_peak1268_support_3	Day_90_Small_Pig	D90S111016	Litter111016	101841546	promoter	ENSSSCT00000077252;ENSSSCT00000084186;ENSSSCT00000079790	ENSSSCG00000043159
10	56765852	56766352	501	Ad2.14	35.38886201617336	Average	Day90	concensus_peak1268_support_3	Day_90_Average_Pig	D90A111016	Litter111016	88960752	promoter	ENSSSCT00000077252;ENSSSCT00000084186;ENSSSCT00000079790	ENSSSCG00000043159
10	56765852	56766352	501	Ad2.15	30.554705397691926	Large	Day90	concensus_peak1268_support_3	Day_90_Large_Pig	D90L111016	Litter111016	111821934	promoter	ENSSSCT00000077252;ENSSSCT00000084186;ENSSSCT00000079790	ENSSSCG00000043159
10	56765852	56766352	501	Ad2.16	32.48574207468333	Small	6week	concensus_peak1268_support_3	6_week_old_smallest_pig_cryo_nuclei	6WKS050219CN	Litter050219	75392010	promoter	ENSSSCT00000077252;ENSSSCT00000084186;ENSSSCT00000079790	ENSSSCG00000043159
10	56765852	56766352	501	Ad2.17	60.84473037593043	Average	6week	concensus_peak1268_support_3	6_week_old_average_pig_cryo_nuclei	6WKA050219CN	Litter050219	89656516	promoter	ENSSSCT00000077252;ENSSSCT00000084186;ENSSSCT00000079790	ENSSSCG00000043159
10	56765852	56766352	501	Ad2.19	49.64311019194483	Large	Day90	concensus_peak1268_support_3	Day_90_Large_Pig	D90L121016	Litter121016	41125666	promoter	ENSSSCT00000077252;ENSSSCT00000084186;ENSSSCT00000079790	ENSSSCG00000043159
10	56765852	56766352	501	Ad2.2	17.831430224122396	Average	Day60	concensus_peak1268_support_3	Day_60_Average_Pig	D60A120916	Litter120916	77013370	promoter	ENSSSCT00000077252;ENSSSCT00000084186;ENSSSCT00000079790	ENSSSCG00000043159
10	56765852	56766352	501	Ad2.20	36.78890805071376	Average	Day90	concensus_peak1268_support_3	Day_90_Average_Pig	D90A121016	Litter121016	76858674	promoter	ENSSSCT00000077252;ENSSSCT00000084186;ENSSSCT00000079790	ENSSSCG00000043159
10	56765852	56766352	501	Ad2.21	24.489762620197233	Small	Day90	concensus_peak1268_support_3	Day_90_Small_Pig	D90S121016	Litter121016	106012282	promoter	ENSSSCT00000077252;ENSSSCT00000084186;ENSSSCT00000079790	ENSSSCG00000043159
10	56765852	56766352	501	Ad2.22	87.8551054757835	Small	6week	concensus_peak1268_support_3	6_week_old_smallest_pig	6WKS050219	Litter050219	65342688	promoter	ENSSSCT00000077252;ENSSSCT00000084186;ENSSSCT00000079790	ENSSSCG00000043159
10	56765852	56766352	501	Ad2.23	68.06753869090383	Average	6week	concensus_peak1268_support_3	6_week_old_average_pig	6WKA050219	Litter050219	107153458	promoter	ENSSSCT00000077252;ENSSSCT00000084186;ENSSSCT00000079790	ENSSSCG00000043159
10	56765852	56766352	501	Ad2.24	21.156902660622023	Average	Day90	concensus_peak1268_support_3	Day_90_Average_Pig	D90A231115	Litter231115	129098746	promoter	ENSSSCT00000077252;ENSSSCT00000084186;ENSSSCT00000079790	ENSSSCG00000043159
10	56765852	56766352	501	Ad2.3	37.25755980903576	Small	1week	concensus_peak1268_support_3	One_Week_Small_Pig	1WKS100918	Litter100918	46831884	promoter	ENSSSCT00000077252;ENSSSCT00000084186;ENSSSCT00000079790	ENSSSCG00000043159
10	56765852	56766352	501	Ad2.4	55.62090473126767	Large	1week	concensus_peak1268_support_3	One_Week_Large_Pig	1WKL100918	Litter100918	31350002	promoter	ENSSSCT00000077252;ENSSSCT00000084186;ENSSSCT00000079790	ENSSSCG00000043159
10	56765852	56766352	501	Ad2.5	16.042840135139357	Small	Day45	concensus_peak1268_support_3	Day_45_Small_Pig_Leg_Muscle	D45S220716	Litter220716	40178902	promoter	ENSSSCT00000077252;ENSSSCT00000084186;ENSSSCT00000079790	ENSSSCG00000043159
10	56765852	56766352	501	Ad2.6	2.5178970547971216	Large	Day45	concensus_peak1268_support_3	Day_45_Large_Pig_Leg_Muscle	D45L220716	Litter220716	54123018	promoter	ENSSSCT00000077252;ENSSSCT00000084186;ENSSSCT00000079790	ENSSSCG00000043159
10	56765852	56766352	501	Ad2.7	22.240270518537155	Small	Day60	concensus_peak1268_support_3	Day_60_Small_Pig	D60S120916	Litter120916	42879028	promoter	ENSSSCT00000077252;ENSSSCT00000084186;ENSSSCT00000079790	ENSSSCG00000043159
10	56765852	56766352	501	Ad2.8	11.68863427524302	Large	Day60	concensus_peak1268_support_3	Day_60_Large_Pig	D60L120916	Litter120916	88897908	promoter	ENSSSCT00000077252;ENSSSCT00000084186;ENSSSCT00000079790	ENSSSCG00000043159
10	56765852	56766352	501	Ad2.9	41.03453171300745	Small	Day90	concensus_peak1268_support_3	Day_90_Small_Pig	D90S231115	Litter231115	114863556	promoter	ENSSSCT00000077252;ENSSSCT00000084186;ENSSSCT00000079790	ENSSSCG00000043159
10	57897062	57897574	513	Ad2.1	12.298476534553641	Average	Day45	concensus_peak1273_support_5	Day_45_Average_Pig_Leg_Muscle	D45A220716	Litter220716	60194128	intergenic	NA	Novel323
10	57897062	57897574	513	Ad2.10	31.711424013117703	Small	Day90	concensus_peak1273_support_5	Day_90_Small_Pig	D90S251016	Litter251016	52012720	intergenic	NA	Novel324
10	57897062	57897574	513	Ad2.11	44.9606915080778	Average	Day90	concensus_peak1273_support_5	Day_90_Average_Pig	D90A251016	Litter251016	89460398	intergenic	NA	Novel325
10	57897062	57897574	513	Ad2.12	38.77169974820994	Large	Day90	concensus_peak1273_support_5	Day_90_Large_Pig	D90L251016	Litter251016	82830708	intergenic	NA	Novel326
10	57897062	57897574	513	Ad2.13	84.25878031454162	Small	Day90	concensus_peak1273_support_5	Day_90_Small_Pig	D90S111016	Litter111016	101841546	intergenic	NA	Novel327
10	57897062	57897574	513	Ad2.14	40.103573099440034	Average	Day90	concensus_peak1273_support_5	Day_90_Average_Pig	D90A111016	Litter111016	88960752	intergenic	NA	Novel328
10	57897062	57897574	513	Ad2.15	61.6457799470284	Large	Day90	concensus_peak1273_support_5	Day_90_Large_Pig	D90L111016	Litter111016	111821934	intergenic	NA	Novel329
10	57897062	57897574	513	Ad2.16	69.91586577909999	Small	6week	concensus_peak1273_support_5	6_week_old_smallest_pig_cryo_nuclei	6WKS050219CN	Litter050219	75392010	intergenic	NA	Novel330
10	57897062	57897574	513	Ad2.17	74.30624715209953	Average	6week	concensus_peak1273_support_5	6_week_old_average_pig_cryo_nuclei	6WKA050219CN	Litter050219	89656516	intergenic	NA	Novel331
10	57897062	57897574	513	Ad2.19	44.47015122437169	Large	Day90	concensus_peak1273_support_5	Day_90_Large_Pig	D90L121016	Litter121016	41125666	intergenic	NA	Novel332
10	57897062	57897574	513	Ad2.2	54.97020927581325	Average	Day60	concensus_peak1273_support_5	Day_60_Average_Pig	D60A120916	Litter120916	77013370	intergenic	NA	Novel333
10	57897062	57897574	513	Ad2.20	62.54232666734933	Average	Day90	concensus_peak1273_support_5	Day_90_Average_Pig	D90A121016	Litter121016	76858674	intergenic	NA	Novel334
10	57897062	57897574	513	Ad2.21	54.792620666762154	Small	Day90	concensus_peak1273_support_5	Day_90_Small_Pig	D90S121016	Litter121016	106012282	intergenic	NA	Novel335
10	57897062	57897574	513	Ad2.22	85.49415667914072	Small	6week	concensus_peak1273_support_5	6_week_old_smallest_pig	6WKS050219	Litter050219	65342688	intergenic	NA	Novel336
10	57897062	57897574	513	Ad2.23	70.39745381817637	Average	6week	concensus_peak1273_support_5	6_week_old_average_pig	6WKA050219	Litter050219	107153458	intergenic	NA	Novel337
10	57897062	57897574	513	Ad2.24	46.97803098639955	Average	Day90	concensus_peak1273_support_5	Day_90_Average_Pig	D90A231115	Litter231115	129098746	intergenic	NA	Novel338
10	57897062	57897574	513	Ad2.3	96.33220950212895	Small	1week	concensus_peak1273_support_5	One_Week_Small_Pig	1WKS100918	Litter100918	46831884	intergenic	NA	Novel339
10	57897062	57897574	513	Ad2.4	85.68685276650459	Large	1week	concensus_peak1273_support_5	One_Week_Large_Pig	1WKL100918	Litter100918	31350002	intergenic	NA	Novel340
10	57897062	57897574	513	Ad2.5	35.03964474475412	Small	Day45	concensus_peak1273_support_5	Day_45_Small_Pig_Leg_Muscle	D45S220716	Litter220716	40178902	intergenic	NA	Novel341
10	57897062	57897574	513	Ad2.6	8.571588219188486	Large	Day45	concensus_peak1273_support_5	Day_45_Large_Pig_Leg_Muscle	D45L220716	Litter220716	54123018	intergenic	NA	Novel342
10	57897062	57897574	513	Ad2.7	85.64939286427052	Small	Day60	concensus_peak1273_support_5	Day_60_Small_Pig	D60S120916	Litter120916	42879028	intergenic	NA	Novel343
10	57897062	57897574	513	Ad2.8	83.29589363679834	Large	Day60	concensus_peak1273_support_5	Day_60_Large_Pig	D60L120916	Litter120916	88897908	intergenic	NA	Novel344
10	57897062	57897574	513	Ad2.9	44.41240935575807	Small	Day90	concensus_peak1273_support_5	Day_90_Small_Pig	D90S231115	Litter231115	114863556	intergenic	NA	Novel345
10	64828507	64828967	461	Ad2.1	14.380560628886638	Average	Day45	concensus_peak1291_support_4	Day_45_Average_Pig_Leg_Muscle	D45A220716	Litter220716	60194128	intron	ENSSSCT00000040259	ENSSSCG00000011133
10	64828507	64828967	461	Ad2.10	66.39078402769293	Small	Day90	concensus_peak1291_support_4	Day_90_Small_Pig	D90S251016	Litter251016	52012720	intron	ENSSSCT00000040259	ENSSSCG00000011133
10	64828507	64828967	461	Ad2.11	69.8063720567095	Average	Day90	concensus_peak1291_support_4	Day_90_Average_Pig	D90A251016	Litter251016	89460398	intron	ENSSSCT00000040259	ENSSSCG00000011133
10	64828507	64828967	461	Ad2.12	62.69151209084116	Large	Day90	concensus_peak1291_support_4	Day_90_Large_Pig	D90L251016	Litter251016	82830708	intron	ENSSSCT00000040259	ENSSSCG00000011133
10	64828507	64828967	461	Ad2.13	65.99558761437841	Small	Day90	concensus_peak1291_support_4	Day_90_Small_Pig	D90S111016	Litter111016	101841546	intron	ENSSSCT00000040259	ENSSSCG00000011133
10	64828507	64828967	461	Ad2.14	73.10655068230673	Average	Day90	concensus_peak1291_support_4	Day_90_Average_Pig	D90A111016	Litter111016	88960752	intron	ENSSSCT00000040259	ENSSSCG00000011133
10	64828507	64828967	461	Ad2.15	63.7185182503175	Large	Day90	concensus_peak1291_support_4	Day_90_Large_Pig	D90L111016	Litter111016	111821934	intron	ENSSSCT00000040259	ENSSSCG00000011133
10	64828507	64828967	461	Ad2.16	67.19367496423332	Small	6week	concensus_peak1291_support_4	6_week_old_smallest_pig_cryo_nuclei	6WKS050219CN	Litter050219	75392010	intron	ENSSSCT00000040259	ENSSSCG00000011133
10	64828507	64828967	461	Ad2.17	89.62452486291264	Average	6week	concensus_peak1291_support_4	6_week_old_average_pig_cryo_nuclei	6WKA050219CN	Litter050219	89656516	intron	ENSSSCT00000040259	ENSSSCG00000011133
10	64828507	64828967	461	Ad2.19	83.26734348117024	Large	Day90	concensus_peak1291_support_4	Day_90_Large_Pig	D90L121016	Litter121016	41125666	intron	ENSSSCT00000040259	ENSSSCG00000011133
10	64828507	64828967	461	Ad2.2	38.87673835341388	Average	Day60	concensus_peak1291_support_4	Day_60_Average_Pig	D60A120916	Litter120916	77013370	intron	ENSSSCT00000040259	ENSSSCG00000011133
10	64828507	64828967	461	Ad2.20	75.41903597566711	Average	Day90	concensus_peak1291_support_4	Day_90_Average_Pig	D90A121016	Litter121016	76858674	intron	ENSSSCT00000040259	ENSSSCG00000011133
10	64828507	64828967	461	Ad2.21	69.94404969004462	Small	Day90	concensus_peak1291_support_4	Day_90_Small_Pig	D90S121016	Litter121016	106012282	intron	ENSSSCT00000040259	ENSSSCG00000011133
10	64828507	64828967	461	Ad2.22	89.03557987410491	Small	6week	concensus_peak1291_support_4	6_week_old_smallest_pig	6WKS050219	Litter050219	65342688	intron	ENSSSCT00000040259	ENSSSCG00000011133
10	64828507	64828967	461	Ad2.23	70.97993259999451	Average	6week	concensus_peak1291_support_4	6_week_old_average_pig	6WKA050219	Litter050219	107153458	intron	ENSSSCT00000040259	ENSSSCG00000011133
10	64828507	64828967	461	Ad2.24	40.405380139837995	Average	Day90	concensus_peak1291_support_4	Day_90_Average_Pig	D90A231115	Litter231115	129098746	intron	ENSSSCT00000040259	ENSSSCG00000011133
10	64828507	64828967	461	Ad2.3	70.07680963853197	Small	1week	concensus_peak1291_support_4	One_Week_Small_Pig	1WKS100918	Litter100918	46831884	intron	ENSSSCT00000040259	ENSSSCG00000011133
10	64828507	64828967	461	Ad2.4	79.42311359249689	Large	1week	concensus_peak1291_support_4	One_Week_Large_Pig	1WKL100918	Litter100918	31350002	intron	ENSSSCT00000040259	ENSSSCG00000011133
10	64828507	64828967	461	Ad2.5	31.58568027027871	Small	Day45	concensus_peak1291_support_4	Day_45_Small_Pig_Leg_Muscle	D45S220716	Litter220716	40178902	intron	ENSSSCT00000040259	ENSSSCG00000011133
10	64828507	64828967	461	Ad2.6	9.916852922386568	Large	Day45	concensus_peak1291_support_4	Day_45_Large_Pig_Leg_Muscle	D45L220716	Litter220716	54123018	intron	ENSSSCT00000040259	ENSSSCG00000011133
10	64828507	64828967	461	Ad2.7	34.92209498768383	Small	Day60	concensus_peak1291_support_4	Day_60_Small_Pig	D60S120916	Litter120916	42879028	intron	ENSSSCT00000040259	ENSSSCG00000011133
10	64828507	64828967	461	Ad2.8	49.729990811069285	Large	Day60	concensus_peak1291_support_4	Day_60_Large_Pig	D60L120916	Litter120916	88897908	intron	ENSSSCT00000040259	ENSSSCG00000011133
10	64828507	64828967	461	Ad2.9	58.76838933744821	Small	Day90	concensus_peak1291_support_4	Day_90_Small_Pig	D90S231115	Litter231115	114863556	intron	ENSSSCT00000040259	ENSSSCG00000011133
11	2345305	2345721	417	Ad2.1	11.60444850310931	Average	Day45	concensus_peak1326_support_4	Day_45_Average_Pig_Leg_Muscle	D45A220716	Litter220716	60194128	intron	ENSSSCT00000010165;ENSSSCT00000079080;ENSSSCT00000041718	ENSSSCG00000009281
11	2345305	2345721	417	Ad2.10	21.307616008745136	Small	Day90	concensus_peak1326_support_4	Day_90_Small_Pig	D90S251016	Litter251016	52012720	intron	ENSSSCT00000010165;ENSSSCT00000079080;ENSSSCT00000041718	ENSSSCG00000009281
11	2345305	2345721	417	Ad2.11	39.73002191889218	Average	Day90	concensus_peak1326_support_4	Day_90_Average_Pig	D90A251016	Litter251016	89460398	intron	ENSSSCT00000010165;ENSSSCT00000079080;ENSSSCT00000041718	ENSSSCG00000009281
11	2345305	2345721	417	Ad2.12	37.17704559203453	Large	Day90	concensus_peak1326_support_4	Day_90_Large_Pig	D90L251016	Litter251016	82830708	intron	ENSSSCT00000010165;ENSSSCT00000079080;ENSSSCT00000041718	ENSSSCG00000009281
11	2345305	2345721	417	Ad2.13	31.988263276143467	Small	Day90	concensus_peak1326_support_4	Day_90_Small_Pig	D90S111016	Litter111016	101841546	intron	ENSSSCT00000010165;ENSSSCT00000079080;ENSSSCT00000041718	ENSSSCG00000009281
11	2345305	2345721	417	Ad2.14	22.187670983026685	Average	Day90	concensus_peak1326_support_4	Day_90_Average_Pig	D90A111016	Litter111016	88960752	intron	ENSSSCT00000010165;ENSSSCT00000079080;ENSSSCT00000041718	ENSSSCG00000009281
11	2345305	2345721	417	Ad2.15	32.627443700981026	Large	Day90	concensus_peak1326_support_4	Day_90_Large_Pig	D90L111016	Litter111016	111821934	intron	ENSSSCT00000010165;ENSSSCT00000079080;ENSSSCT00000041718	ENSSSCG00000009281
11	2345305	2345721	417	Ad2.16	44.05505303786666	Small	6week	concensus_peak1326_support_4	6_week_old_smallest_pig_cryo_nuclei	6WKS050219CN	Litter050219	75392010	intron	ENSSSCT00000010165;ENSSSCT00000079080;ENSSSCT00000041718	ENSSSCG00000009281
11	2345305	2345721	417	Ad2.17	76.16300808674355	Average	6week	concensus_peak1326_support_4	6_week_old_average_pig_cryo_nuclei	6WKA050219CN	Litter050219	89656516	intron	ENSSSCT00000010165;ENSSSCT00000079080;ENSSSCT00000041718	ENSSSCG00000009281
11	2345305	2345721	417	Ad2.19	57.40254864330454	Large	Day90	concensus_peak1326_support_4	Day_90_Large_Pig	D90L121016	Litter121016	41125666	intron	ENSSSCT00000010165;ENSSSCT00000079080;ENSSSCT00000041718	ENSSSCG00000009281
11	2345305	2345721	417	Ad2.2	16.593470922399366	Average	Day60	concensus_peak1326_support_4	Day_60_Average_Pig	D60A120916	Litter120916	77013370	intron	ENSSSCT00000010165;ENSSSCT00000079080;ENSSSCT00000041718	ENSSSCG00000009281
11	2345305	2345721	417	Ad2.20	54.34805710751074	Average	Day90	concensus_peak1326_support_4	Day_90_Average_Pig	D90A121016	Litter121016	76858674	intron	ENSSSCT00000010165;ENSSSCT00000079080;ENSSSCT00000041718	ENSSSCG00000009281
11	2345305	2345721	417	Ad2.21	44.69166798457385	Small	Day90	concensus_peak1326_support_4	Day_90_Small_Pig	D90S121016	Litter121016	106012282	intron	ENSSSCT00000010165;ENSSSCT00000079080;ENSSSCT00000041718	ENSSSCG00000009281
11	2345305	2345721	417	Ad2.22	73.09917549676602	Small	6week	concensus_peak1326_support_4	6_week_old_smallest_pig	6WKS050219	Litter050219	65342688	intron	ENSSSCT00000010165;ENSSSCT00000079080;ENSSSCT00000041718	ENSSSCG00000009281
11	2345305	2345721	417	Ad2.23	86.70685970908418	Average	6week	concensus_peak1326_support_4	6_week_old_average_pig	6WKA050219	Litter050219	107153458	intron	ENSSSCT00000010165;ENSSSCT00000079080;ENSSSCT00000041718	ENSSSCG00000009281
11	2345305	2345721	417	Ad2.24	20.68742760015334	Average	Day90	concensus_peak1326_support_4	Day_90_Average_Pig	D90A231115	Litter231115	129098746	intron	ENSSSCT00000010165;ENSSSCT00000079080;ENSSSCT00000041718	ENSSSCG00000009281
11	2345305	2345721	417	Ad2.3	63.51295967263273	Small	1week	concensus_peak1326_support_4	One_Week_Small_Pig	1WKS100918	Litter100918	46831884	intron	ENSSSCT00000010165;ENSSSCT00000079080;ENSSSCT00000041718	ENSSSCG00000009281
11	2345305	2345721	417	Ad2.4	66.89563524448151	Large	1week	concensus_peak1326_support_4	One_Week_Large_Pig	1WKL100918	Litter100918	31350002	intron	ENSSSCT00000010165;ENSSSCT00000079080;ENSSSCT00000041718	ENSSSCG00000009281
11	2345305	2345721	417	Ad2.5	19.496804609614767	Small	Day45	concensus_peak1326_support_4	Day_45_Small_Pig_Leg_Muscle	D45S220716	Litter220716	40178902	intron	ENSSSCT00000010165;ENSSSCT00000079080;ENSSSCT00000041718	ENSSSCG00000009281
11	2345305	2345721	417	Ad2.6	5.8810588127923245	Large	Day45	concensus_peak1326_support_4	Day_45_Large_Pig_Leg_Muscle	D45L220716	Litter220716	54123018	intron	ENSSSCT00000010165;ENSSSCT00000079080;ENSSSCT00000041718	ENSSSCG00000009281
11	2345305	2345721	417	Ad2.7	34.92209498768383	Small	Day60	concensus_peak1326_support_4	Day_60_Small_Pig	D60S120916	Litter120916	42879028	intron	ENSSSCT00000010165;ENSSSCT00000079080;ENSSSCT00000041718	ENSSSCG00000009281
11	2345305	2345721	417	Ad2.8	38.54135653582627	Large	Day60	concensus_peak1326_support_4	Day_60_Large_Pig	D60L120916	Litter120916	88897908	intron	ENSSSCT00000010165;ENSSSCT00000079080;ENSSSCT00000041718	ENSSSCG00000009281
11	2345305	2345721	417	Ad2.9	35.96771524888152	Small	Day90	concensus_peak1326_support_4	Day_90_Small_Pig	D90S231115	Litter231115	114863556	intron	ENSSSCT00000010165;ENSSSCT00000079080;ENSSSCT00000041718	ENSSSCG00000009281
1	37725372	37725724	353	Ad2.1	10.216392440220647	Average	Day45	concensus_peak136_support_3	Day_45_Average_Pig_Leg_Muscle	D45A220716	Litter220716	60194128	intron	ENSSSCT00000069128;ENSSSCT00000044248;ENSSSCT00000084729;ENSSSCT00000004670;ENSSSCT00000086210;ENSSSCT00000072135;ENSSSCT00000058327	ENSSSCG00000004225
1	37725372	37725724	353	Ad2.10	21.307616008745136	Small	Day90	concensus_peak136_support_3	Day_90_Small_Pig	D90S251016	Litter251016	52012720	intron	ENSSSCT00000069128;ENSSSCT00000044248;ENSSSCT00000084729;ENSSSCT00000004670;ENSSSCT00000086210;ENSSSCT00000072135;ENSSSCT00000058327	ENSSSCG00000004225
1	37725372	37725724	353	Ad2.11	31.884017535113742	Average	Day90	concensus_peak136_support_3	Day_90_Average_Pig	D90A251016	Litter251016	89460398	intron	ENSSSCT00000069128;ENSSSCT00000044248;ENSSSCT00000084729;ENSSSCT00000004670;ENSSSCT00000086210;ENSSSCT00000072135;ENSSSCT00000058327	ENSSSCG00000004225
1	37725372	37725724	353	Ad2.12	35.582391435859115	Large	Day90	concensus_peak136_support_3	Day_90_Large_Pig	D90L251016	Litter251016	82830708	intron	ENSSSCT00000069128;ENSSSCT00000044248;ENSSSCT00000084729;ENSSSCT00000004670;ENSSSCT00000086210;ENSSSCT00000072135;ENSSSCT00000058327	ENSSSCG00000004225
1	37725372	37725724	353	Ad2.13	28.83943694852912	Small	Day90	concensus_peak136_support_3	Day_90_Small_Pig	D90S111016	Litter111016	101841546	intron	ENSSSCT00000069128;ENSSSCT00000044248;ENSSSCT00000084729;ENSSSCT00000004670;ENSSSCT00000086210;ENSSSCT00000072135;ENSSSCT00000058327	ENSSSCG00000004225
1	37725372	37725724	353	Ad2.14	17.472959899760014	Average	Day90	concensus_peak136_support_3	Day_90_Average_Pig	D90A111016	Litter111016	88960752	intron	ENSSSCT00000069128;ENSSSCT00000044248;ENSSSCT00000084729;ENSSSCT00000004670;ENSSSCT00000086210;ENSSSCT00000072135;ENSSSCT00000058327	ENSSSCG00000004225
1	37725372	37725724	353	Ad2.15	31.591074549336476	Large	Day90	concensus_peak136_support_3	Day_90_Large_Pig	D90L111016	Litter111016	111821934	intron	ENSSSCT00000069128;ENSSSCT00000044248;ENSSSCT00000084729;ENSSSCT00000004670;ENSSSCT00000086210;ENSSSCT00000072135;ENSSSCT00000058327	ENSSSCG00000004225
1	37725372	37725724	353	Ad2.16	44.73560074158332	Small	6week	concensus_peak136_support_3	6_week_old_smallest_pig_cryo_nuclei	6WKS050219CN	Litter050219	75392010	intron	ENSSSCT00000069128;ENSSSCT00000044248;ENSSSCT00000084729;ENSSSCT00000004670;ENSSSCT00000086210;ENSSSCT00000072135;ENSSSCT00000058327	ENSSSCG00000004225
1	37725372	37725724	353	Ad2.17	45.990642898778326	Average	6week	concensus_peak136_support_3	6_week_old_average_pig_cryo_nuclei	6WKA050219CN	Litter050219	89656516	intron	ENSSSCT00000069128;ENSSSCT00000044248;ENSSSCT00000084729;ENSSSCT00000004670;ENSSSCT00000086210;ENSSSCT00000072135;ENSSSCT00000058327	ENSSSCG00000004225
1	37725372	37725724	353	Ad2.19	67.74846657845082	Large	Day90	concensus_peak136_support_3	Day_90_Large_Pig	D90L121016	Litter121016	41125666	intron	ENSSSCT00000069128;ENSSSCT00000044248;ENSSSCT00000084729;ENSSSCT00000004670;ENSSSCT00000086210;ENSSSCT00000072135;ENSSSCT00000058327	ENSSSCG00000004225
1	37725372	37725724	353	Ad2.2	24.02122673273754	Average	Day60	concensus_peak136_support_3	Day_60_Average_Pig	D60A120916	Litter120916	77013370	intron	ENSSSCT00000069128;ENSSSCT00000044248;ENSSSCT00000084729;ENSSSCT00000004670;ENSSSCT00000086210;ENSSSCT00000072135;ENSSSCT00000058327	ENSSSCG00000004225
1	37725372	37725724	353	Ad2.20	22.741588805276177	Average	Day90	concensus_peak136_support_3	Day_90_Average_Pig	D90A121016	Litter121016	76858674	intron	ENSSSCT00000069128;ENSSSCT00000044248;ENSSSCT00000084729;ENSSSCT00000004670;ENSSSCT00000086210;ENSSSCT00000072135;ENSSSCT00000058327	ENSSSCG00000004225
1	37725372	37725724	353	Ad2.21	34.59071530238554	Small	Day90	concensus_peak136_support_3	Day_90_Small_Pig	D90S121016	Litter121016	106012282	intron	ENSSSCT00000069128;ENSSSCT00000044248;ENSSSCT00000084729;ENSSSCT00000004670;ENSSSCT00000086210;ENSSSCT00000072135;ENSSSCT00000058327	ENSSSCG00000004225
1	37725372	37725724	353	Ad2.22	126.81076062038967	Small	6week	concensus_peak136_support_3	6_week_old_smallest_pig	6WKS050219	Litter050219	65342688	intron	ENSSSCT00000069128;ENSSSCT00000044248;ENSSSCT00000084729;ENSSSCT00000004670;ENSSSCT00000086210;ENSSSCT00000072135;ENSSSCT00000058327	ENSSSCG00000004225
1	37725372	37725724	353	Ad2.23	83.7944657999935	Average	6week	concensus_peak136_support_3	6_week_old_average_pig	6WKA050219	Litter050219	107153458	intron	ENSSSCT00000069128;ENSSSCT00000044248;ENSSSCT00000084729;ENSSSCT00000004670;ENSSSCT00000086210;ENSSSCT00000072135;ENSSSCT00000058327	ENSSSCG00000004225
1	37725372	37725724	353	Ad2.24	23.03480290249675	Average	Day90	concensus_peak136_support_3	Day_90_Average_Pig	D90A231115	Litter231115	129098746	intron	ENSSSCT00000069128;ENSSSCT00000044248;ENSSSCT00000084729;ENSSSCT00000004670;ENSSSCT00000086210;ENSSSCT00000072135;ENSSSCT00000058327	ENSSSCG00000004225
1	37725372	37725724	353	Ad2.3	68.76403964535213	Small	1week	concensus_peak136_support_3	One_Week_Small_Pig	1WKS100918	Litter100918	46831884	intron	ENSSSCT00000069128;ENSSSCT00000044248;ENSSSCT00000084729;ENSSSCT00000004670;ENSSSCT00000086210;ENSSSCT00000072135;ENSSSCT00000058327	ENSSSCG00000004225
1	37725372	37725724	353	Ad2.4	88.19234843610765	Large	1week	concensus_peak136_support_3	One_Week_Large_Pig	1WKL100918	Litter100918	31350002	intron	ENSSSCT00000069128;ENSSSCT00000044248;ENSSSCT00000084729;ENSSSCT00000004670;ENSSSCT00000086210;ENSSSCT00000072135;ENSSSCT00000058327	ENSSSCG00000004225
1	37725372	37725724	353	Ad2.5	21.223786846852473	Small	Day45	concensus_peak136_support_3	Day_45_Small_Pig_Leg_Muscle	D45S220716	Litter220716	40178902	intron	ENSSSCT00000069128;ENSSSCT00000044248;ENSSSCT00000084729;ENSSSCT00000004670;ENSSSCT00000086210;ENSSSCT00000072135;ENSSSCT00000058327	ENSSSCG00000004225
1	37725372	37725724	353	Ad2.6	17.988441141575052	Large	Day45	concensus_peak136_support_3	Day_45_Large_Pig_Leg_Muscle	D45L220716	Litter220716	54123018	intron	ENSSSCT00000069128;ENSSSCT00000044248;ENSSSCT00000084729;ENSSSCT00000004670;ENSSSCT00000086210;ENSSSCT00000072135;ENSSSCT00000058327	ENSSSCG00000004225
1	37725372	37725724	353	Ad2.7	34.92209498768383	Small	Day60	concensus_peak136_support_3	Day_60_Small_Pig	D60S120916	Litter120916	42879028	intron	ENSSSCT00000069128;ENSSSCT00000044248;ENSSSCT00000084729;ENSSSCT00000004670;ENSSSCT00000086210;ENSSSCT00000072135;ENSSSCT00000058327	ENSSSCG00000004225
1	37725372	37725724	353	Ad2.8	19.147723792071698	Large	Day60	concensus_peak136_support_3	Day_60_Large_Pig	D60L120916	Litter120916	88897908	intron	ENSSSCT00000069128;ENSSSCT00000044248;ENSSSCT00000084729;ENSSSCT00000004670;ENSSSCT00000086210;ENSSSCT00000072135;ENSSSCT00000058327	ENSSSCG00000004225
1	37725372	37725724	353	Ad2.9	37.65665407025683	Small	Day90	concensus_peak136_support_3	Day_90_Small_Pig	D90S231115	Litter231115	114863556	intron	ENSSSCT00000069128;ENSSSCT00000044248;ENSSSCT00000084729;ENSSSCT00000004670;ENSSSCT00000086210;ENSSSCT00000072135;ENSSSCT00000058327	ENSSSCG00000004225
1	39288081	39288422	342	Ad2.1	7.440280314443319	Average	Day45	concensus_peak138_support_4	Day_45_Average_Pig_Leg_Muscle	D45A220716	Litter220716	60194128	intron	ENSSSCT00000029492;ENSSSCT00000077226;ENSSSCT00000089538	ENSSSCG00000027613
1	39288081	39288422	342	Ad2.10	47.31713601967655	Small	Day90	concensus_peak138_support_4	Day_90_Small_Pig	D90S251016	Litter251016	52012720	intron	ENSSSCT00000029492;ENSSSCT00000077226;ENSSSCT00000089538	ENSSSCG00000027613
1	39288081	39288422	342	Ad2.11	43.653024110781395	Average	Day90	concensus_peak138_support_4	Day_90_Average_Pig	D90A251016	Litter251016	89460398	intron	ENSSSCT00000029492;ENSSSCT00000077226;ENSSSCT00000089538	ENSSSCG00000027613
1	39288081	39288422	342	Ad2.12	54.718241309964085	Large	Day90	concensus_peak138_support_4	Day_90_Large_Pig	D90L251016	Litter251016	82830708	intron	ENSSSCT00000029492;ENSSSCT00000077226;ENSSSCT00000089538	ENSSSCG00000027613
1	39288081	39288422	342	Ad2.13	47.7323949142152	Small	Day90	concensus_peak138_support_4	Day_90_Small_Pig	D90S111016	Litter111016	101841546	intron	ENSSSCT00000029492;ENSSSCT00000077226;ENSSSCT00000089538	ENSSSCG00000027613
1	39288081	39288422	342	Ad2.14	35.38886201617336	Average	Day90	concensus_peak138_support_4	Day_90_Average_Pig	D90A111016	Litter111016	88960752	intron	ENSSSCT00000029492;ENSSSCT00000077226;ENSSSCT00000089538	ENSSSCG00000027613
1	39288081	39288422	342	Ad2.15	38.84565861084832	Large	Day90	concensus_peak138_support_4	Day_90_Large_Pig	D90L111016	Litter111016	111821934	intron	ENSSSCT00000029492;ENSSSCT00000077226;ENSSSCT00000089538	ENSSSCG00000027613
1	39288081	39288422	342	Ad2.16	26.360812741233328	Small	6week	concensus_peak138_support_4	6_week_old_smallest_pig_cryo_nuclei	6WKS050219CN	Litter050219	75392010	intron	ENSSSCT00000029492;ENSSSCT00000077226;ENSSSCT00000089538	ENSSSCG00000027613
1	39288081	39288422	342	Ad2.17	65.02244247887947	Average	6week	concensus_peak138_support_4	6_week_old_average_pig_cryo_nuclei	6WKA050219CN	Litter050219	89656516	intron	ENSSSCT00000029492;ENSSSCT00000077226;ENSSSCT00000089538	ENSSSCG00000027613
1	39288081	39288422	342	Ad2.19	93.61326141631652	Large	Day90	concensus_peak138_support_4	Day_90_Large_Pig	D90L121016	Litter121016	41125666	intron	ENSSSCT00000029492;ENSSSCT00000077226;ENSSSCT00000089538	ENSSSCG00000027613
1	39288081	39288422	342	Ad2.2	69.82572089648959	Average	Day60	concensus_peak138_support_4	Day_60_Average_Pig	D60A120916	Litter120916	77013370	intron	ENSSSCT00000029492;ENSSSCT00000077226;ENSSSCT00000089538	ENSSSCG00000027613
1	39288081	39288422	342	Ad2.20	53.17744717039094	Average	Day90	concensus_peak138_support_4	Day_90_Average_Pig	D90A121016	Litter121016	76858674	intron	ENSSSCT00000029492;ENSSSCT00000077226;ENSSSCT00000089538	ENSSSCG00000027613
1	39288081	39288422	342	Ad2.21	54.792620666762154	Small	Day90	concensus_peak138_support_4	Day_90_Small_Pig	D90S121016	Litter121016	106012282	intron	ENSSSCT00000029492;ENSSSCT00000077226;ENSSSCT00000089538	ENSSSCG00000027613
1	39288081	39288422	342	Ad2.22	81.36249628501581	Small	6week	concensus_peak138_support_4	6_week_old_smallest_pig	6WKS050219	Litter050219	65342688	intron	ENSSSCT00000029492;ENSSSCT00000077226;ENSSSCT00000089538	ENSSSCG00000027613
1	39288081	39288422	342	Ad2.23	45.3508661999965	Average	6week	concensus_peak138_support_4	6_week_old_average_pig	6WKA050219	Litter050219	107153458	intron	ENSSSCT00000029492;ENSSSCT00000077226;ENSSSCT00000089538	ENSSSCG00000027613
1	39288081	39288422	342	Ad2.24	28.66850362812094	Average	Day90	concensus_peak138_support_4	Day_90_Average_Pig	D90A231115	Litter231115	129098746	intron	ENSSSCT00000029492;ENSSSCT00000077226;ENSSSCT00000089538	ENSSSCG00000027613
1	39288081	39288422	342	Ad2.3	39.88309979539546	Small	1week	concensus_peak138_support_4	One_Week_Small_Pig	1WKS100918	Litter100918	46831884	intron	ENSSSCT00000029492;ENSSSCT00000077226;ENSSSCT00000089538	ENSSSCG00000027613
1	39288081	39288422	342	Ad2.4	56.873652566069204	Large	1week	concensus_peak138_support_4	One_Week_Large_Pig	1WKL100918	Litter100918	31350002	intron	ENSSSCT00000029492;ENSSSCT00000077226;ENSSSCT00000089538	ENSSSCG00000027613
1	39288081	39288422	342	Ad2.5	21.223786846852473	Small	Day45	concensus_peak138_support_4	Day_45_Small_Pig_Leg_Muscle	D45S220716	Litter220716	40178902	intron	ENSSSCT00000029492;ENSSSCT00000077226;ENSSSCT00000089538	ENSSSCG00000027613
1	39288081	39288422	342	Ad2.6	11.262117625584649	Large	Day45	concensus_peak138_support_4	Day_45_Large_Pig_Leg_Muscle	D45L220716	Litter220716	54123018	intron	ENSSSCT00000029492;ENSSSCT00000077226;ENSSSCT00000089538	ENSSSCG00000027613
1	39288081	39288422	342	Ad2.7	89.27277128402672	Small	Day60	concensus_peak138_support_4	Day_60_Small_Pig	D60S120916	Litter120916	42879028	intron	ENSSSCT00000029492;ENSSSCT00000077226;ENSSSCT00000089538	ENSSSCG00000027613
1	39288081	39288422	342	Ad2.8	67.63180565145811	Large	Day60	concensus_peak138_support_4	Day_60_Large_Pig	D60L120916	Litter120916	88897908	intron	ENSSSCT00000029492;ENSSSCT00000077226;ENSSSCT00000089538	ENSSSCG00000027613
1	39288081	39288422	342	Ad2.9	57.0794505160729	Small	Day90	concensus_peak138_support_4	Day_90_Small_Pig	D90S231115	Litter231115	114863556	intron	ENSSSCT00000029492;ENSSSCT00000077226;ENSSSCT00000089538	ENSSSCG00000027613
11	20888350	20888902	553	Ad2.1	21.320840943329955	Average	Day45	concensus_peak1400_support_3	Day_45_Average_Pig_Leg_Muscle	D45A220716	Litter220716	60194128	intron	ENSSSCT00000039610;ENSSSCT00000010309;ENSSSCT00000058056	ENSSSCG00000009408
11	20888350	20888902	553	Ad2.10	61.18888002550664	Small	Day90	concensus_peak1400_support_3	Day_90_Small_Pig	D90S251016	Litter251016	52012720	intron	ENSSSCT00000039610;ENSSSCT00000010309;ENSSSCT00000058056	ENSSSCG00000009408
11	20888350	20888902	553	Ad2.11	47.57602630267061	Average	Day90	concensus_peak1400_support_3	Day_90_Average_Pig	D90A251016	Litter251016	89460398	intron	ENSSSCT00000039610;ENSSSCT00000010309;ENSSSCT00000058056	ENSSSCG00000009408
11	20888350	20888902	553	Ad2.12	48.33962468526243	Large	Day90	concensus_peak1400_support_3	Day_90_Large_Pig	D90L251016	Litter251016	82830708	intron	ENSSSCT00000039610;ENSSSCT00000010309;ENSSSCT00000058056	ENSSSCG00000009408
11	20888350	20888902	553	Ad2.13	50.25145597630668	Small	Day90	concensus_peak1400_support_3	Day_90_Small_Pig	D90S111016	Litter111016	101841546	intron	ENSSSCT00000039610;ENSSSCT00000010309;ENSSSCT00000058056	ENSSSCG00000009408
11	20888350	20888902	553	Ad2.14	24.073555416333352	Average	Day90	concensus_peak1400_support_3	Day_90_Average_Pig	D90A111016	Litter111016	88960752	intron	ENSSSCT00000039610;ENSSSCT00000010309;ENSSSCT00000058056	ENSSSCG00000009408
11	20888350	20888902	553	Ad2.15	50.24571927893836	Large	Day90	concensus_peak1400_support_3	Day_90_Large_Pig	D90L111016	Litter111016	111821934	intron	ENSSSCT00000039610;ENSSSCT00000010309;ENSSSCT00000058056	ENSSSCG00000009408
11	20888350	20888902	553	Ad2.16	59.02710251963332	Small	6week	concensus_peak1400_support_3	6_week_old_smallest_pig_cryo_nuclei	6WKS050219CN	Litter050219	75392010	intron	ENSSSCT00000039610;ENSSSCT00000010309;ENSSSCT00000058056	ENSSSCG00000009408
11	20888350	20888902	553	Ad2.17	93.80223696586167	Average	6week	concensus_peak1400_support_3	6_week_old_average_pig_cryo_nuclei	6WKA050219CN	Litter050219	89656516	intron	ENSSSCT00000039610;ENSSSCT00000010309;ENSSSCT00000058056	ENSSSCG00000009408
11	20888350	20888902	553	Ad2.19	59.98902812709111	Large	Day90	concensus_peak1400_support_3	Day_90_Large_Pig	D90L121016	Litter121016	41125666	intron	ENSSSCT00000039610;ENSSSCT00000010309;ENSSSCT00000058056	ENSSSCG00000009408
11	20888350	20888902	553	Ad2.2	26.497145336183593	Average	Day60	concensus_peak1400_support_3	Day_60_Average_Pig	D60A120916	Litter120916	77013370	intron	ENSSSCT00000039610;ENSSSCT00000010309;ENSSSCT00000058056	ENSSSCG00000009408
11	20888350	20888902	553	Ad2.20	54.34805710751074	Average	Day90	concensus_peak1400_support_3	Day_90_Average_Pig	D90A121016	Litter121016	76858674	intron	ENSSSCT00000039610;ENSSSCT00000010309;ENSSSCT00000058056	ENSSSCG00000009408
11	20888350	20888902	553	Ad2.21	54.792620666762154	Small	Day90	concensus_peak1400_support_3	Day_90_Small_Pig	D90S121016	Litter121016	106012282	intron	ENSSSCT00000039610;ENSSSCT00000010309;ENSSSCT00000058056	ENSSSCG00000009408
11	20888350	20888902	553	Ad2.22	81.36249628501581	Small	6week	concensus_peak1400_support_3	6_week_old_smallest_pig	6WKS050219	Litter050219	65342688	intron	ENSSSCT00000039610;ENSSSCT00000010309;ENSSSCT00000058056	ENSSSCG00000009408
11	20888350	20888902	553	Ad2.23	77.96967798181214	Average	6week	concensus_peak1400_support_3	6_week_old_average_pig	6WKA050219	Litter050219	107153458	intron	ENSSSCT00000039610;ENSSSCT00000010309;ENSSSCT00000058056	ENSSSCG00000009408
11	20888350	20888902	553	Ad2.24	36.64957965608854	Average	Day90	concensus_peak1400_support_3	Day_90_Average_Pig	D90A231115	Litter231115	129098746	intron	ENSSSCT00000039610;ENSSSCT00000010309;ENSSSCT00000058056	ENSSSCG00000009408
11	20888350	20888902	553	Ad2.3	72.70234962489167	Small	1week	concensus_peak1400_support_3	One_Week_Small_Pig	1WKS100918	Litter100918	46831884	intron	ENSSSCT00000039610;ENSSSCT00000010309;ENSSSCT00000058056	ENSSSCG00000009408
11	20888350	20888902	553	Ad2.4	60.63189607047382	Large	1week	concensus_peak1400_support_3	One_Week_Large_Pig	1WKL100918	Litter100918	31350002	intron	ENSSSCT00000039610;ENSSSCT00000010309;ENSSSCT00000058056	ENSSSCG00000009408
11	20888350	20888902	553	Ad2.5	26.404733558565592	Small	Day45	concensus_peak1400_support_3	Day_45_Small_Pig_Leg_Muscle	D45S220716	Litter220716	40178902	intron	ENSSSCT00000039610;ENSSSCT00000010309;ENSSSCT00000058056	ENSSSCG00000009408
11	20888350	20888902	553	Ad2.6	9.244220570787526	Large	Day45	concensus_peak1400_support_3	Day_45_Large_Pig_Leg_Muscle	D45L220716	Litter220716	54123018	intron	ENSSSCT00000039610;ENSSSCT00000010309;ENSSSCT00000058056	ENSSSCG00000009408
11	20888350	20888902	553	Ad2.7	31.298716567927634	Small	Day60	concensus_peak1400_support_3	Day_60_Small_Pig	D60S120916	Litter120916	42879028	intron	ENSSSCT00000039610;ENSSSCT00000010309;ENSSSCT00000058056	ENSSSCG00000009408
11	20888350	20888902	553	Ad2.8	34.811811777411926	Large	Day60	concensus_peak1400_support_3	Day_60_Large_Pig	D60L120916	Litter120916	88897908	intron	ENSSSCT00000039610;ENSSSCT00000010309;ENSSSCT00000058056	ENSSSCG00000009408
11	20888350	20888902	553	Ad2.9	48.63475640919635	Small	Day90	concensus_peak1400_support_3	Day_90_Small_Pig	D90S231115	Litter231115	114863556	intron	ENSSSCT00000039610;ENSSSCT00000010309;ENSSSCT00000058056	ENSSSCG00000009408
11	21947824	21948132	309	Ad2.1	4.664168188665991	Average	Day45	concensus_peak1406_support_3	Day_45_Average_Pig_Leg_Muscle	D45A220716	Litter220716	60194128	intergenic	NA	Novel346
11	21947824	21948132	309	Ad2.10	24.775552010202656	Small	Day90	concensus_peak1406_support_3	Day_90_Small_Pig	D90S251016	Litter251016	52012720	intergenic	NA	Novel347
11	21947824	21948132	309	Ad2.11	30.576350137817336	Average	Day90	concensus_peak1406_support_3	Day_90_Average_Pig	D90A251016	Litter251016	89460398	intergenic	NA	Novel348
11	21947824	21948132	309	Ad2.12	35.582391435859115	Large	Day90	concensus_peak1406_support_3	Day_90_Large_Pig	D90L251016	Litter251016	82830708	intergenic	NA	Novel349
11	21947824	21948132	309	Ad2.13	30.728732745097727	Small	Day90	concensus_peak1406_support_3	Day_90_Small_Pig	D90S111016	Litter111016	101841546	intergenic	NA	Novel350
11	21947824	21948132	309	Ad2.14	23.13061319968002	Average	Day90	concensus_peak1406_support_3	Day_90_Average_Pig	D90A111016	Litter111016	88960752	intergenic	NA	Novel351
11	21947824	21948132	309	Ad2.15	31.591074549336476	Large	Day90	concensus_peak1406_support_3	Day_90_Large_Pig	D90L111016	Litter111016	111821934	intergenic	NA	Novel352
11	21947824	21948132	309	Ad2.16	34.527385185833324	Small	6week	concensus_peak1406_support_3	6_week_old_smallest_pig_cryo_nuclei	6WKS050219CN	Litter050219	75392010	intergenic	NA	Novel353
11	21947824	21948132	309	Ad2.17	62.23730107691344	Average	6week	concensus_peak1406_support_3	6_week_old_average_pig_cryo_nuclei	6WKA050219CN	Litter050219	89656516	intergenic	NA	Novel354
11	21947824	21948132	309	Ad2.19	47.05663070815826	Large	Day90	concensus_peak1406_support_3	Day_90_Large_Pig	D90L121016	Litter121016	41125666	intergenic	NA	Novel355
11	21947824	21948132	309	Ad2.2	24.02122673273754	Average	Day60	concensus_peak1406_support_3	Day_60_Average_Pig	D60A120916	Litter120916	77013370	intergenic	NA	Novel356
11	21947824	21948132	309	Ad2.20	44.98317761055235	Average	Day90	concensus_peak1406_support_3	Day_90_Average_Pig	D90A121016	Litter121016	76858674	intergenic	NA	Novel357
11	21947824	21948132	309	Ad2.21	39.641191643479694	Small	Day90	concensus_peak1406_support_3	Day_90_Small_Pig	D90S121016	Litter121016	106012282	intergenic	NA	Novel358
11	21947824	21948132	309	Ad2.22	68.37727790348043	Small	6week	concensus_peak1406_support_3	6_week_old_smallest_pig	6WKS050219	Litter050219	65342688	intergenic	NA	Novel359
11	21947824	21948132	309	Ad2.23	40.69103594545141	Average	6week	concensus_peak1406_support_3	6_week_old_average_pig	6WKA050219	Litter050219	107153458	intergenic	NA	Novel360
11	21947824	21948132	309	Ad2.24	25.851653265308844	Average	Day90	concensus_peak1406_support_3	Day_90_Average_Pig	D90A231115	Litter231115	129098746	intergenic	NA	Novel361
11	21947824	21948132	309	Ad2.3	35.94478981585591	Small	1week	concensus_peak1406_support_3	One_Week_Small_Pig	1WKS100918	Litter100918	46831884	intergenic	NA	Novel362
11	21947824	21948132	309	Ad2.4	48.10441772245844	Large	1week	concensus_peak1406_support_3	One_Week_Large_Pig	1WKL100918	Litter100918	31350002	intergenic	NA	Novel363
11	21947824	21948132	309	Ad2.5	14.31585789790165	Small	Day45	concensus_peak1406_support_3	Day_45_Small_Pig_Leg_Muscle	D45S220716	Litter220716	40178902	intergenic	NA	Novel364
11	21947824	21948132	309	Ad2.6	9.244220570787526	Large	Day45	concensus_peak1406_support_3	Day_45_Large_Pig_Leg_Muscle	D45L220716	Litter220716	54123018	intergenic	NA	Novel365
11	21947824	21948132	309	Ad2.7	24.051959728415248	Small	Day60	concensus_peak1406_support_3	Day_60_Small_Pig	D60S120916	Litter120916	42879028	intergenic	NA	Novel366
11	21947824	21948132	309	Ad2.8	22.87726855048604	Large	Day60	concensus_peak1406_support_3	Day_60_Large_Pig	D60L120916	Litter120916	88897908	intergenic	NA	Novel367
11	21947824	21948132	309	Ad2.9	30.056429374067932	Small	Day90	concensus_peak1406_support_3	Day_90_Small_Pig	D90S231115	Litter231115	114863556	intergenic	NA	Novel368
11	48059570	48059856	287	Ad2.1	13.686532597442305	Average	Day45	concensus_peak1444_support_4	Day_45_Average_Pig_Leg_Muscle	D45A220716	Litter220716	60194128	intron	ENSSSCT00000041124;ENSSSCT00000048570;ENSSSCT00000023080;ENSSSCT00000053917;ENSSSCT00000061055;ENSSSCT00000065846;ENSSSCT00000054934	ENSSSCG00000040184
11	48059570	48059856	287	Ad2.10	31.711424013117703	Small	Day90	concensus_peak1444_support_4	Day_90_Small_Pig	D90S251016	Litter251016	52012720	intron	ENSSSCT00000041124;ENSSSCT00000048570;ENSSSCT00000023080;ENSSSCT00000053917;ENSSSCT00000061055;ENSSSCT00000065846;ENSSSCT00000054934	ENSSSCG00000040184
11	48059570	48059856	287	Ad2.11	50.191361097263425	Average	Day90	concensus_peak1444_support_4	Day_90_Average_Pig	D90A251016	Litter251016	89460398	intron	ENSSSCT00000041124;ENSSSCT00000048570;ENSSSCT00000023080;ENSSSCT00000053917;ENSSSCT00000061055;ENSSSCT00000065846;ENSSSCT00000054934	ENSSSCG00000040184
11	48059570	48059856	287	Ad2.12	43.55566221673619	Large	Day90	concensus_peak1444_support_4	Day_90_Large_Pig	D90L251016	Litter251016	82830708	intron	ENSSSCT00000041124;ENSSSCT00000048570;ENSSSCT00000023080;ENSSSCT00000053917;ENSSSCT00000061055;ENSSSCT00000065846;ENSSSCT00000054934	ENSSSCG00000040184
11	48059570	48059856	287	Ad2.13	58.43840442810398	Small	Day90	concensus_peak1444_support_4	Day_90_Small_Pig	D90S111016	Litter111016	101841546	intron	ENSSSCT00000041124;ENSSSCT00000048570;ENSSSCT00000023080;ENSSSCT00000053917;ENSSSCT00000061055;ENSSSCT00000065846;ENSSSCT00000054934	ENSSSCG00000040184
11	48059570	48059856	287	Ad2.14	31.617093149560027	Average	Day90	concensus_peak1444_support_4	Day_90_Average_Pig	D90A111016	Litter111016	88960752	intron	ENSSSCT00000041124;ENSSSCT00000048570;ENSSSCT00000023080;ENSSSCT00000053917;ENSSSCT00000061055;ENSSSCT00000065846;ENSSSCT00000054934	ENSSSCG00000040184
11	48059570	48059856	287	Ad2.15	60.60941079538385	Large	Day90	concensus_peak1444_support_4	Day_90_Large_Pig	D90L111016	Litter111016	111821934	intron	ENSSSCT00000041124;ENSSSCT00000048570;ENSSSCT00000023080;ENSSSCT00000053917;ENSSSCT00000061055;ENSSSCT00000065846;ENSSSCT00000054934	ENSSSCG00000040184
11	48059570	48059856	287	Ad2.16	42.013409926716655	Small	6week	concensus_peak1444_support_4	6_week_old_smallest_pig_cryo_nuclei	6WKS050219CN	Litter050219	75392010	intron	ENSSSCT00000041124;ENSSSCT00000048570;ENSSSCT00000023080;ENSSSCT00000053917;ENSSSCT00000061055;ENSSSCT00000065846;ENSSSCT00000054934	ENSSSCG00000040184
11	48059570	48059856	287	Ad2.17	55.738637805659394	Average	6week	concensus_peak1444_support_4	6_week_old_average_pig_cryo_nuclei	6WKA050219CN	Litter050219	89656516	intron	ENSSSCT00000041124;ENSSSCT00000048570;ENSSSCT00000023080;ENSSSCT00000053917;ENSSSCT00000061055;ENSSSCT00000065846;ENSSSCT00000054934	ENSSSCG00000040184
11	48059570	48059856	287	Ad2.19	70.33494606223739	Large	Day90	concensus_peak1444_support_4	Day_90_Large_Pig	D90L121016	Litter121016	41125666	intron	ENSSSCT00000041124;ENSSSCT00000048570;ENSSSCT00000023080;ENSSSCT00000053917;ENSSSCT00000061055;ENSSSCT00000065846;ENSSSCT00000054934	ENSSSCG00000040184
11	48059570	48059856	287	Ad2.2	50.01837206892113	Average	Day60	concensus_peak1444_support_4	Day_60_Average_Pig	D60A120916	Litter120916	77013370	intron	ENSSSCT00000041124;ENSSSCT00000048570;ENSSSCT00000023080;ENSSSCT00000053917;ENSSSCT00000061055;ENSSSCT00000065846;ENSSSCT00000054934	ENSSSCG00000040184
11	48059570	48059856	287	Ad2.20	46.15378754767215	Average	Day90	concensus_peak1444_support_4	Day_90_Average_Pig	D90A121016	Litter121016	76858674	intron	ENSSSCT00000041124;ENSSSCT00000048570;ENSSSCT00000023080;ENSSSCT00000053917;ENSSSCT00000061055;ENSSSCT00000065846;ENSSSCT00000054934	ENSSSCG00000040184
11	48059570	48059856	287	Ad2.21	56.055239752035696	Small	Day90	concensus_peak1444_support_4	Day_90_Small_Pig	D90S121016	Litter121016	106012282	intron	ENSSSCT00000041124;ENSSSCT00000048570;ENSSSCT00000023080;ENSSSCT00000053917;ENSSSCT00000061055;ENSSSCT00000065846;ENSSSCT00000054934	ENSSSCG00000040184
11	48059570	48059856	287	Ad2.22	80.18202188669441	Small	6week	concensus_peak1444_support_4	6_week_old_smallest_pig	6WKS050219	Litter050219	65342688	intron	ENSSSCT00000041124;ENSSSCT00000048570;ENSSSCT00000023080;ENSSSCT00000053917;ENSSSCT00000061055;ENSSSCT00000065846;ENSSSCT00000054934	ENSSSCG00000040184
11	48059570	48059856	287	Ad2.23	73.309847727267055	Average	6week	concensus_peak1444_support_4	6_week_old_average_pig	6WKA050219	Litter050219	107153458	intron	ENSSSCT00000041124;ENSSSCT00000048570;ENSSSCT00000023080;ENSSSCT00000053917;ENSSSCT00000061055;ENSSSCT00000065846;ENSSSCT00000054934	ENSSSCG00000040184
11	48059570	48059856	287	Ad2.24	29.607453749058305	Average	Day90	concensus_peak1444_support_4	Day_90_Average_Pig	D90A231115	Litter231115	129098746	intron	ENSSSCT00000041124;ENSSSCT00000048570;ENSSSCT00000023080;ENSSSCT00000053917;ENSSSCT00000061055;ENSSSCT00000065846;ENSSSCT00000054934	ENSSSCG00000040184
11	48059570	48059856	287	Ad2.3	88.45558954304985	Small	1week	concensus_peak1444_support_4	One_Week_Small_Pig	1WKS100918	Litter100918	46831884	intron	ENSSSCT00000041124;ENSSSCT00000048570;ENSSSCT00000023080;ENSSSCT00000053917;ENSSSCT00000061055;ENSSSCT00000065846;ENSSSCT00000054934	ENSSSCG00000040184
11	48059570	48059856	287	Ad2.4	61.88464390527536	Large	1week	concensus_peak1444_support_4	One_Week_Large_Pig	1WKL100918	Litter100918	31350002	intron	ENSSSCT00000041124;ENSSSCT00000048570;ENSSSCT00000023080;ENSSSCT00000053917;ENSSSCT00000061055;ENSSSCT00000065846;ENSSSCT00000054934	ENSSSCG00000040184
11	48059570	48059856	287	Ad2.5	17.76982237237706	Small	Day45	concensus_peak1444_support_4	Day_45_Small_Pig_Leg_Muscle	D45S220716	Litter220716	40178902	intron	ENSSSCT00000041124;ENSSSCT00000048570;ENSSSCT00000023080;ENSSSCT00000053917;ENSSSCT00000061055;ENSSSCT00000065846;ENSSSCT00000054934	ENSSSCG00000040184
11	48059570	48059856	287	Ad2.6	17.315808789976014	Large	Day45	concensus_peak1444_support_4	Day_45_Large_Pig_Leg_Muscle	D45L220716	Litter220716	54123018	intron	ENSSSCT00000041124;ENSSSCT00000048570;ENSSSCT00000023080;ENSSSCT00000053917;ENSSSCT00000061055;ENSSSCT00000065846;ENSSSCT00000054934	ENSSSCG00000040184
11	48059570	48059856	287	Ad2.7	60.28574392597717	Small	Day60	concensus_peak1444_support_4	Day_60_Small_Pig	D60S120916	Litter120916	42879028	intron	ENSSSCT00000041124;ENSSSCT00000048570;ENSSSCT00000023080;ENSSSCT00000053917;ENSSSCT00000061055;ENSSSCT00000065846;ENSSSCT00000054934	ENSSSCG00000040184
11	48059570	48059856	287	Ad2.8	53.45953556948363	Large	Day60	concensus_peak1444_support_4	Day_60_Large_Pig	D60L120916	Litter120916	88897908	intron	ENSSSCT00000041124;ENSSSCT00000048570;ENSSSCT00000023080;ENSSSCT00000053917;ENSSSCT00000061055;ENSSSCT00000065846;ENSSSCT00000054934	ENSSSCG00000040184
11	48059570	48059856	287	Ad2.9	51.16816464125932	Small	Day90	concensus_peak1444_support_4	Day_90_Small_Pig	D90S231115	Litter231115	114863556	intron	ENSSSCT00000041124;ENSSSCT00000048570;ENSSSCT00000023080;ENSSSCT00000053917;ENSSSCT00000061055;ENSSSCT00000065846;ENSSSCT00000054934	ENSSSCG00000040184
11	71198692	71199789	1098	Ad2.1	24.096953069107283	Average	Day45	concensus_peak1485_support_6	Day_45_Average_Pig_Leg_Muscle	D45A220716	Litter220716	60194128	intron	ENSSSCT00000077670	ENSSSCG00000049700
11	71198692	71199789	1098	Ad2.10	64.65681602696417	Small	Day90	concensus_peak1485_support_6	Day_90_Small_Pig	D90S251016	Litter251016	52012720	intron	ENSSSCT00000077670	ENSSSCG00000049700
11	71198692	71199789	1098	Ad2.11	95.95972000263762	Average	Day90	concensus_peak1485_support_6	Day_90_Average_Pig	D90A251016	Litter251016	89460398	intron	ENSSSCT00000077670	ENSSSCG00000049700
11	71198692	71199789	1098	Ad2.12	86.61132443347238	Large	Day90	concensus_peak1485_support_6	Day_90_Large_Pig	D90L251016	Litter251016	82830708	intron	ENSSSCT00000077670	ENSSSCG00000049700
11	71198692	71199789	1098	Ad2.13	65.99558761437841	Small	Day90	concensus_peak1485_support_6	Day_90_Small_Pig	D90S111016	Litter111016	101841546	intron	ENSSSCT00000077670	ENSSSCG00000049700
11	71198692	71199789	1098	Ad2.14	61.79124408246672	Average	Day90	concensus_peak1485_support_6	Day_90_Average_Pig	D90A111016	Litter111016	88960752	intron	ENSSSCT00000077670	ENSSSCG00000049700
11	71198692	71199789	1098	Ad2.15	92.73685449636488	Large	Day90	concensus_peak1485_support_6	Day_90_Large_Pig	D90L111016	Litter111016	111821934	intron	ENSSSCT00000077670	ENSSSCG00000049700
11	71198692	71199789	1098	Ad2.16	174.72021215146663	Small	6week	concensus_peak1485_support_6	6_week_old_smallest_pig_cryo_nuclei	6WKS050219CN	Litter050219	75392010	intron	ENSSSCT00000077670	ENSSSCG00000049700
11	71198692	71199789	1098	Ad2.17	220.9903609889766	Average	6week	concensus_peak1485_support_6	6_week_old_average_pig_cryo_nuclei	6WKA050219CN	Litter050219	89656516	intron	ENSSSCT00000077670	ENSSSCG00000049700
11	71198692	71199789	1098	Ad2.19	70.33494606223739	Large	Day90	concensus_peak1485_support_6	Day_90_Large_Pig	D90L121016	Litter121016	41125666	intron	ENSSSCT00000077670	ENSSSCG00000049700
11	71198692	71199789	1098	Ad2.2	51.25633137064416	Average	Day60	concensus_peak1485_support_6	Day_60_Average_Pig	D60A120916	Litter120916	77013370	intron	ENSSSCT00000077670	ENSSSCG00000049700
11	71198692	71199789	1098	Ad2.20	84.78391547262551	Average	Day90	concensus_peak1485_support_6	Day_90_Average_Pig	D90A121016	Litter121016	76858674	intron	ENSSSCT00000077670	ENSSSCG00000049700
11	71198692	71199789	1098	Ad2.21	86.35809779860062	Small	Day90	concensus_peak1485_support_6	Day_90_Small_Pig	D90S121016	Litter121016	106012282	intron	ENSSSCT00000077670	ENSSSCG00000049700
11	71198692	71199789	1098	Ad2.22	275.5505348088859	Small	6week	concensus_peak1485_support_6	6_week_old_smallest_pig	6WKS050219	Litter050219	65342688	intron	ENSSSCT00000077670	ENSSSCG00000049700
11	71198692	71199789	1098	Ad2.23	220.67697952725558	Average	6week	concensus_peak1485_support_6	6_week_old_average_pig	6WKA050219	Litter050219	107153458	intron	ENSSSCT00000077670	ENSSSCG00000049700
11	71198692	71199789	1098	Ad2.24	52.61173171202374	Average	Day90	concensus_peak1485_support_6	Day_90_Average_Pig	D90A231115	Litter231115	129098746	intron	ENSSSCT00000077670	ENSSSCG00000049700
11	71198692	71199789	1098	Ad2.3	197.4154989769773	Small	1week	concensus_peak1485_support_6	One_Week_Small_Pig	1WKS100918	Litter100918	46831884	intron	ENSSSCT00000077670	ENSSSCG00000049700
11	71198692	71199789	1098	Ad2.4	192.1704187246353	Large	1week	concensus_peak1485_support_6	One_Week_Large_Pig	1WKL100918	Litter100918	31350002	intron	ENSSSCT00000077670	ENSSSCG00000049700
11	71198692	71199789	1098	Ad2.5	40.22059145646724	Small	Day45	concensus_peak1485_support_6	Day_45_Small_Pig_Leg_Muscle	D45S220716	Litter220716	40178902	intron	ENSSSCT00000077670	ENSSSCG00000049700
11	71198692	71199789	1098	Ad2.6	21.351602899570256	Large	Day45	concensus_peak1485_support_6	Day_45_Large_Pig_Leg_Muscle	D45L220716	Litter220716	54123018	intron	ENSSSCT00000077670	ENSSSCG00000049700
11	71198692	71199789	1098	Ad2.7	58.474054716099076	Small	Day60	concensus_peak1485_support_6	Day_60_Small_Pig	D60S120916	Litter120916	42879028	intron	ENSSSCT00000077670	ENSSSCG00000049700
11	71198692	71199789	1098	Ad2.8	43.01681024592347	Large	Day60	concensus_peak1485_support_6	Day_60_Large_Pig	D60L120916	Litter120916	88897908	intron	ENSSSCT00000077670	ENSSSCG00000049700
11	71198692	71199789	1098	Ad2.9	93.39163517564208	Small	Day90	concensus_peak1485_support_6	Day_90_Small_Pig	D90S231115	Litter231115	114863556	intron	ENSSSCT00000077670	ENSSSCG00000049700
11	72536725	72537105	381	Ad2.1	5.358196220110323	Average	Day45	concensus_peak1486_support_3	Day_45_Average_Pig_Leg_Muscle	D45A220716	Litter220716	60194128	intergenic	NA	Novel369
11	72536725	72537105	381	Ad2.10	26.509520010931418	Small	Day90	concensus_peak1486_support_3	Day_90_Small_Pig	D90S251016	Litter251016	52012720	intergenic	NA	Novel370
11	72536725	72537105	381	Ad2.11	30.576350137817336	Average	Day90	concensus_peak1486_support_3	Day_90_Average_Pig	D90A251016	Litter251016	89460398	intergenic	NA	Novel371
11	72536725	72537105	381	Ad2.12	43.55566221673619	Large	Day90	concensus_peak1486_support_3	Day_90_Large_Pig	D90L251016	Litter251016	82830708	intergenic	NA	Novel372
11	72536725	72537105	381	Ad2.13	19.39295796568608	Small	Day90	concensus_peak1486_support_3	Day_90_Small_Pig	D90S111016	Litter111016	101841546	intergenic	NA	Novel373
11	72536725	72537105	381	Ad2.14	20.301786549720017	Average	Day90	concensus_peak1486_support_3	Day_90_Average_Pig	D90A111016	Litter111016	88960752	intergenic	NA	Novel374
11	72536725	72537105	381	Ad2.15	17.081906426312788	Large	Day90	concensus_peak1486_support_3	Day_90_Large_Pig	D90L111016	Litter111016	111821934	intergenic	NA	Novel375
11	72536725	72537105	381	Ad2.16	33.16628977839999	Small	6week	concensus_peak1486_support_3	6_week_old_smallest_pig_cryo_nuclei	6WKS050219CN	Litter050219	75392010	intergenic	NA	Novel376
11	72536725	72537105	381	Ad2.17	33.92169682359224	Average	6week	concensus_peak1486_support_3	6_week_old_average_pig_cryo_nuclei	6WKA050219CN	Litter050219	89656516	intergenic	NA	Novel377
11	72536725	72537105	381	Ad2.19	28.95127432165227	Large	Day90	concensus_peak1486_support_3	Day_90_Large_Pig	D90L121016	Litter121016	41125666	intergenic	NA	Novel378
11	72536725	72537105	381	Ad2.2	24.02122673273754	Average	Day60	concensus_peak1486_support_3	Day_60_Average_Pig	D60A120916	Litter120916	77013370	intergenic	NA	Novel379
11	72536725	72537105	381	Ad2.20	21.570978868156377	Average	Day90	concensus_peak1486_support_3	Day_90_Average_Pig	D90A121016	Litter121016	76858674	intergenic	NA	Novel380
11	72536725	72537105	381	Ad2.21	30.802858046564925	Small	Day90	concensus_peak1486_support_3	Day_90_Small_Pig	D90S121016	Litter121016	106012282	intergenic	NA	Novel381
11	72536725	72537105	381	Ad2.22	77.82107309005161	Small	6week	concensus_peak1486_support_3	6_week_old_smallest_pig	6WKS050219	Litter050219	65342688	intergenic	NA	Novel382
11	72536725	72537105	381	Ad2.23	44.18590863636023	Average	6week	concensus_peak1486_support_3	6_week_old_average_pig	6WKA050219	Litter050219	107153458	intergenic	NA	Novel383
11	72536725	72537105	381	Ad2.24	15.523201934997834	Average	Day90	concensus_peak1486_support_3	Day_90_Average_Pig	D90A231115	Litter231115	129098746	intergenic	NA	Novel384
11	72536725	72537105	381	Ad2.3	79.26619959079092	Small	1week	concensus_peak1486_support_3	One_Week_Small_Pig	1WKS100918	Litter100918	46831884	intergenic	NA	Novel385
11	72536725	72537105	381	Ad2.4	79.42311359249689	Large	1week	concensus_peak1486_support_3	One_Week_Large_Pig	1WKL100918	Litter100918	31350002	intergenic	NA	Novel386
11	72536725	72537105	381	Ad2.5	21.223786846852473	Small	Day45	concensus_peak1486_support_3	Day_45_Small_Pig_Leg_Muscle	D45S220716	Litter220716	40178902	intergenic	NA	Novel387
11	72536725	72537105	381	Ad2.6	9.244220570787526	Large	Day45	concensus_peak1486_support_3	Day_45_Large_Pig_Leg_Muscle	D45L220716	Litter220716	54123018	intergenic	NA	Novel388
11	72536725	72537105	381	Ad2.7	16.805202888902866	Small	Day60	concensus_peak1486_support_3	Day_60_Small_Pig	D60S120916	Litter120916	42879028	intergenic	NA	Novel389
11	72536725	72537105	381	Ad2.8	28.098631212266113	Large	Day60	concensus_peak1486_support_3	Day_60_Large_Pig	D60L120916	Litter120916	88897908	intergenic	NA	Novel390
11	72536725	72537105	381	Ad2.9	22.456204677879036	Small	Day90	concensus_peak1486_support_3	Day_90_Small_Pig	D90S231115	Litter231115	114863556	intergenic	NA	Novel391
11	78564552	78565148	597	Ad2.1	13.686532597442305	Average	Day45	concensus_peak1508_support_3	Day_45_Average_Pig_Leg_Muscle	D45A220716	Litter220716	60194128	intron	ENSSSCT00000071346;ENSSSCT00000010475;ENSSSCT00000073791	ENSSSCG00000009556
11	78564552	78565148	597	Ad2.10	40.381264016761506	Small	Day90	concensus_peak1508_support_3	Day_90_Small_Pig	D90S251016	Litter251016	52012720	intron	ENSSSCT00000071346;ENSSSCT00000010475;ENSSSCT00000073791	ENSSSCG00000009556
11	78564552	78565148	597	Ad2.11	46.26835890537421	Average	Day90	concensus_peak1508_support_3	Day_90_Average_Pig	D90A251016	Litter251016	89460398	intron	ENSSSCT00000071346;ENSSSCT00000010475;ENSSSCT00000073791	ENSSSCG00000009556
11	78564552	78565148	597	Ad2.12	83.42201612112154	Large	Day90	concensus_peak1508_support_3	Day_90_Large_Pig	D90L251016	Litter251016	82830708	intron	ENSSSCT00000071346;ENSSSCT00000010475;ENSSSCT00000073791	ENSSSCG00000009556
11	78564552	78565148	597	Ad2.13	35.766854869280685	Small	Day90	concensus_peak1508_support_3	Day_90_Small_Pig	D90S111016	Litter111016	101841546	intron	ENSSSCT00000071346;ENSSSCT00000010475;ENSSSCT00000073791	ENSSSCG00000009556
11	78564552	78565148	597	Ad2.14	29.73120871625336	Average	Day90	concensus_peak1508_support_3	Day_90_Average_Pig	D90A111016	Litter111016	88960752	intron	ENSSSCT00000071346;ENSSSCT00000010475;ENSSSCT00000073791	ENSSSCG00000009556
11	78564552	78565148	597	Ad2.15	54.39119588551656	Large	Day90	concensus_peak1508_support_3	Day_90_Large_Pig	D90L111016	Litter111016	111821934	intron	ENSSSCT00000071346;ENSSSCT00000010475;ENSSSCT00000073791	ENSSSCG00000009556
11	78564552	78565148	597	Ad2.16	44.73560074158332	Small	6week	concensus_peak1508_support_3	6_week_old_smallest_pig_cryo_nuclei	6WKS050219CN	Litter050219	75392010	intron	ENSSSCT00000071346;ENSSSCT00000010475;ENSSSCT00000073791	ENSSSCG00000009556
11	78564552	78565148	597	Ad2.17	63.16568154423545	Average	6week	concensus_peak1508_support_3	6_week_old_average_pig_cryo_nuclei	6WKA050219CN	Litter050219	89656516	intron	ENSSSCT00000071346;ENSSSCT00000010475;ENSSSCT00000073791	ENSSSCG00000009556
11	78564552	78565148	597	Ad2.19	65.16198709466425	Large	Day90	concensus_peak1508_support_3	Day_90_Large_Pig	D90L121016	Litter121016	41125666	intron	ENSSSCT00000071346;ENSSSCT00000010475;ENSSSCT00000073791	ENSSSCG00000009556
11	78564552	78565148	597	Ad2.2	16.593470922399366	Average	Day60	concensus_peak1508_support_3	Day_60_Average_Pig	D60A120916	Litter120916	77013370	intron	ENSSSCT00000071346;ENSSSCT00000010475;ENSSSCT00000073791	ENSSSCG00000009556
11	78564552	78565148	597	Ad2.20	47.324397484791945	Average	Day90	concensus_peak1508_support_3	Day_90_Average_Pig	D90A121016	Litter121016	76858674	intron	ENSSSCT00000071346;ENSSSCT00000010475;ENSSSCT00000073791	ENSSSCG00000009556
11	78564552	78565148	597	Ad2.21	24.489762620197233	Small	Day90	concensus_peak1508_support_3	Day_90_Small_Pig	D90S121016	Litter121016	106012282	intron	ENSSSCT00000071346;ENSSSCT00000010475;ENSSSCT00000073791	ENSSSCG00000009556
11	78564552	78565148	597	Ad2.22	51.85063632698085	Small	6week	concensus_peak1508_support_3	6_week_old_smallest_pig	6WKS050219	Litter050219	65342688	intron	ENSSSCT00000071346;ENSSSCT00000010475;ENSSSCT00000073791	ENSSSCG00000009556
11	78564552	78565148	597	Ad2.23	48.263260109087184	Average	6week	concensus_peak1508_support_3	6_week_old_average_pig	6WKA050219	Litter050219	107153458	intron	ENSSSCT00000071346;ENSSSCT00000010475;ENSSSCT00000073791	ENSSSCG00000009556
11	78564552	78565148	597	Ad2.24	107.54031378685957	Average	Day90	concensus_peak1508_support_3	Day_90_Average_Pig	D90A231115	Litter231115	129098746	intron	ENSSSCT00000071346;ENSSSCT00000010475;ENSSSCT00000073791	ENSSSCG00000009556
11	78564552	78565148	597	Ad2.3	25.44262987041712	Small	1week	concensus_peak1508_support_3	One_Week_Small_Pig	1WKS100918	Litter100918	46831884	intron	ENSSSCT00000071346;ENSSSCT00000010475;ENSSSCT00000073791	ENSSSCG00000009556
11	78564552	78565148	597	Ad2.4	43.09342638325229	Large	1week	concensus_peak1508_support_3	One_Week_Large_Pig	1WKL100918	Litter100918	31350002	intron	ENSSSCT00000071346;ENSSSCT00000010475;ENSSSCT00000073791	ENSSSCG00000009556
11	78564552	78565148	597	Ad2.5	16.042840135139357	Small	Day45	concensus_peak1508_support_3	Day_45_Small_Pig_Leg_Muscle	D45S220716	Litter220716	40178902	intron	ENSSSCT00000071346;ENSSSCT00000010475;ENSSSCT00000073791	ENSSSCG00000009556
11	78564552	78565148	597	Ad2.6	11.262117625584649	Large	Day45	concensus_peak1508_support_3	Day_45_Large_Pig_Leg_Muscle	D45L220716	Litter220716	54123018	intron	ENSSSCT00000071346;ENSSSCT00000010475;ENSSSCT00000073791	ENSSSCG00000009556
11	78564552	78565148	597	Ad2.7	16.805202888902866	Small	Day60	concensus_peak1508_support_3	Day_60_Small_Pig	D60S120916	Litter120916	42879028	intron	ENSSSCT00000071346;ENSSSCT00000010475;ENSSSCT00000073791	ENSSSCG00000009556
11	78564552	78565148	597	Ad2.8	28.84454016394898	Large	Day60	concensus_peak1508_support_3	Day_60_Large_Pig	D60L120916	Litter120916	88897908	intron	ENSSSCT00000071346;ENSSSCT00000010475;ENSSSCT00000073791	ENSSSCG00000009556
11	78564552	78565148	597	Ad2.9	27.523021142004968	Small	Day90	concensus_peak1508_support_3	Day_90_Small_Pig	D90S231115	Litter231115	114863556	intron	ENSSSCT00000071346;ENSSSCT00000010475;ENSSSCT00000073791	ENSSSCG00000009556
12	10558085	10558404	320	Ad2.1	8.13430834588765	Average	Day45	concensus_peak1625_support_4	Day_45_Average_Pig_Leg_Muscle	D45A220716	Litter220716	60194128	promoter	ENSSSCT00000066718;ENSSSCT00000067811	ENSSSCG00000034358
12	10558085	10558404	320	Ad2.10	38.64729601603275	Small	Day90	concensus_peak1625_support_4	Day_90_Small_Pig	D90S251016	Litter251016	52012720	promoter	ENSSSCT00000066718;ENSSSCT00000067811	ENSSSCG00000034358
12	10558085	10558404	320	Ad2.11	33.19168493241015	Average	Day90	concensus_peak1625_support_4	Day_90_Average_Pig	D90A251016	Litter251016	89460398	promoter	ENSSSCT00000066718;ENSSSCT00000067811	ENSSSCG00000034358
12	10558085	10558404	320	Ad2.12	33.9877372796837	Large	Day90	concensus_peak1625_support_4	Day_90_Large_Pig	D90L251016	Litter251016	82830708	promoter	ENSSSCT00000066718;ENSSSCT00000067811	ENSSSCG00000034358
12	10558085	10558404	320	Ad2.13	60.32770022467258	Small	Day90	concensus_peak1625_support_4	Day_90_Small_Pig	D90S111016	Litter111016	101841546	promoter	ENSSSCT00000066718;ENSSSCT00000067811	ENSSSCG00000034358
12	10558085	10558404	320	Ad2.14	24.073555416333352	Average	Day90	concensus_peak1625_support_4	Day_90_Average_Pig	D90A111016	Litter111016	88960752	promoter	ENSSSCT00000066718;ENSSSCT00000067811	ENSSSCG00000034358
12	10558085	10558404	320	Ad2.15	50.24571927893836	Large	Day90	concensus_peak1625_support_4	Day_90_Large_Pig	D90L111016	Litter111016	111821934	promoter	ENSSSCT00000066718;ENSSSCT00000067811	ENSSSCG00000034358
12	10558085	10558404	320	Ad2.16	31.124646667249994	Small	6week	concensus_peak1625_support_4	6_week_old_smallest_pig_cryo_nuclei	6WKS050219CN	Litter050219	75392010	promoter	ENSSSCT00000066718;ENSSSCT00000067811	ENSSSCG00000034358
12	10558085	10558404	320	Ad2.17	50.168355001727356	Average	6week	concensus_peak1625_support_4	6_week_old_average_pig_cryo_nuclei	6WKA050219CN	Litter050219	89656516	promoter	ENSSSCT00000066718;ENSSSCT00000067811	ENSSSCG00000034358
12	10558085	10558404	320	Ad2.19	78.0943845135971	Large	Day90	concensus_peak1625_support_4	Day_90_Large_Pig	D90L121016	Litter121016	41125666	promoter	ENSSSCT00000066718;ENSSSCT00000067811	ENSSSCG00000034358
12	10558085	10558404	320	Ad2.2	42.59061625858296	Average	Day60	concensus_peak1625_support_4	Day_60_Average_Pig	D60A120916	Litter120916	77013370	promoter	ENSSSCT00000066718;ENSSSCT00000067811	ENSSSCG00000034358
12	10558085	10558404	320	Ad2.20	54.34805710751074	Average	Day90	concensus_peak1625_support_4	Day_90_Average_Pig	D90A121016	Litter121016	76858674	promoter	ENSSSCT00000066718;ENSSSCT00000067811	ENSSSCG00000034358
12	10558085	10558404	320	Ad2.21	54.792620666762154	Small	Day90	concensus_peak1625_support_4	Day_90_Small_Pig	D90S121016	Litter121016	106012282	promoter	ENSSSCT00000066718;ENSSSCT00000067811	ENSSSCG00000034358
12	10558085	10558404	320	Ad2.22	57.75300831858784	Small	6week	concensus_peak1625_support_4	6_week_old_smallest_pig	6WKS050219	Litter050219	65342688	promoter	ENSSSCT00000066718;ENSSSCT00000067811	ENSSSCG00000034358
12	10558085	10558404	320	Ad2.23	44.18590863636023	Average	6week	concensus_peak1625_support_4	6_week_old_average_pig	6WKA050219	Litter050219	107153458	promoter	ENSSSCT00000066718;ENSSSCT00000067811	ENSSSCG00000034358
12	10558085	10558404	320	Ad2.24	32.89377917233908	Average	Day90	concensus_peak1625_support_4	Day_90_Average_Pig	D90A231115	Litter231115	129098746	promoter	ENSSSCT00000066718;ENSSSCT00000067811	ENSSSCG00000034358
12	10558085	10558404	320	Ad2.3	77.95342959761106	Small	1week	concensus_peak1625_support_4	One_Week_Small_Pig	1WKS100918	Litter100918	46831884	promoter	ENSSSCT00000066718;ENSSSCT00000067811	ENSSSCG00000034358
12	10558085	10558404	320	Ad2.4	60.63189607047382	Large	1week	concensus_peak1625_support_4	One_Week_Large_Pig	1WKL100918	Litter100918	31350002	promoter	ENSSSCT00000066718;ENSSSCT00000067811	ENSSSCG00000034358
12	10558085	10558404	320	Ad2.5	16.042840135139357	Small	Day45	concensus_peak1625_support_4	Day_45_Small_Pig_Leg_Muscle	D45S220716	Litter220716	40178902	promoter	ENSSSCT00000066718;ENSSSCT00000067811	ENSSSCG00000034358
12	10558085	10558404	320	Ad2.6	5.8810588127923245	Large	Day45	concensus_peak1625_support_4	Day_45_Large_Pig_Leg_Muscle	D45L220716	Litter220716	54123018	promoter	ENSSSCT00000066718;ENSSSCT00000067811	ENSSSCG00000034358
12	10558085	10558404	320	Ad2.7	60.28574392597717	Small	Day60	concensus_peak1625_support_4	Day_60_Small_Pig	D60S120916	Litter120916	42879028	promoter	ENSSSCT00000066718;ENSSSCT00000067811	ENSSSCG00000034358
12	10558085	10558404	320	Ad2.8	61.664534037995175	Large	Day60	concensus_peak1625_support_4	Day_60_Large_Pig	D60L120916	Litter120916	88897908	promoter	ENSSSCT00000066718;ENSSSCT00000067811	ENSSSCG00000034358
12	10558085	10558404	320	Ad2.9	53.70157287332228	Small	Day90	concensus_peak1625_support_4	Day_90_Small_Pig	D90S231115	Litter231115	114863556	promoter	ENSSSCT00000066718;ENSSSCT00000067811	ENSSSCG00000034358
12	10960237	10960591	355	Ad2.1	15.768616691775302	Average	Day45	concensus_peak1626_support_3	Day_45_Average_Pig_Leg_Muscle	D45A220716	Litter220716	60194128	intron	ENSSSCT00000033236;ENSSSCT00000035633	ENSSSCG00000017255
12	10960237	10960591	355	Ad2.10	24.775552010202656	Small	Day90	concensus_peak1626_support_3	Day_90_Small_Pig	D90S251016	Litter251016	52012720	intron	ENSSSCT00000033236;ENSSSCT00000035633	ENSSSCG00000017255
12	10960237	10960591	355	Ad2.11	38.42235452159577	Average	Day90	concensus_peak1626_support_3	Day_90_Average_Pig	D90A251016	Litter251016	89460398	intron	ENSSSCT00000033236;ENSSSCT00000035633	ENSSSCG00000017255
12	10960237	10960591	355	Ad2.12	40.366353904385356	Large	Day90	concensus_peak1626_support_3	Day_90_Large_Pig	D90L251016	Litter251016	82830708	intron	ENSSSCT00000033236;ENSSSCT00000035633	ENSSSCG00000017255
12	10960237	10960591	355	Ad2.13	30.09896747957486	Small	Day90	concensus_peak1626_support_3	Day_90_Small_Pig	D90S111016	Litter111016	101841546	intron	ENSSSCT00000033236;ENSSSCT00000035633	ENSSSCG00000017255
12	10960237	10960591	355	Ad2.14	36.3318042328267	Average	Day90	concensus_peak1626_support_3	Day_90_Average_Pig	D90A111016	Litter111016	88960752	intron	ENSSSCT00000033236;ENSSSCT00000035633	ENSSSCG00000017255
12	10960237	10960591	355	Ad2.15	25.37285963946918	Large	Day90	concensus_peak1626_support_3	Day_90_Large_Pig	D90L111016	Litter111016	111821934	intron	ENSSSCT00000033236;ENSSSCT00000035633	ENSSSCG00000017255
12	10960237	10960591	355	Ad2.16	49.499434667599985	Small	6week	concensus_peak1626_support_3	6_week_old_smallest_pig_cryo_nuclei	6WKS050219CN	Litter050219	75392010	intron	ENSSSCT00000033236;ENSSSCT00000035633	ENSSSCG00000017255
12	10960237	10960591	355	Ad2.17	69.2001545818285	Average	6week	concensus_peak1626_support_3	6_week_old_average_pig_cryo_nuclei	6WKA050219CN	Litter050219	89656516	intron	ENSSSCT00000033236;ENSSSCT00000035633	ENSSSCG00000017255
12	10960237	10960591	355	Ad2.19	49.64311019194483	Large	Day90	concensus_peak1626_support_3	Day_90_Large_Pig	D90L121016	Litter121016	41125666	intron	ENSSSCT00000033236;ENSSSCT00000035633	ENSSSCG00000017255
12	10960237	10960591	355	Ad2.2	24.02122673273754	Average	Day60	concensus_peak1626_support_3	Day_60_Average_Pig	D60A120916	Litter120916	77013370	intron	ENSSSCT00000033236;ENSSSCT00000035633	ENSSSCG00000017255
12	10960237	10960591	355	Ad2.20	21.570978868156377	Average	Day90	concensus_peak1626_support_3	Day_90_Average_Pig	D90A121016	Litter121016	76858674	intron	ENSSSCT00000033236;ENSSSCT00000035633	ENSSSCG00000017255
12	10960237	10960591	355	Ad2.21	29.540238961291386	Small	Day90	concensus_peak1626_support_3	Day_90_Small_Pig	D90S121016	Litter121016	106012282	intron	ENSSSCT00000033236;ENSSSCT00000035633	ENSSSCG00000017255
12	10960237	10960591	355	Ad2.22	62.474905911873435	Small	6week	concensus_peak1626_support_3	6_week_old_smallest_pig	6WKS050219	Litter050219	65342688	intron	ENSSSCT00000033236;ENSSSCT00000035633	ENSSSCG00000017255
12	10960237	10960591	355	Ad2.23	62.8252296545406	Average	6week	concensus_peak1626_support_3	6_week_old_average_pig	6WKA050219	Litter050219	107153458	intron	ENSSSCT00000033236;ENSSSCT00000035633	ENSSSCG00000017255
12	10960237	10960591	355	Ad2.24	23.504277962965435	Average	Day90	concensus_peak1626_support_3	Day_90_Average_Pig	D90A231115	Litter231115	129098746	intron	ENSSSCT00000033236;ENSSSCT00000035633	ENSSSCG00000017255
12	10960237	10960591	355	Ad2.3	29.38093984995667	Small	1week	concensus_peak1626_support_3	One_Week_Small_Pig	1WKS100918	Litter100918	46831884	intron	ENSSSCT00000033236;ENSSSCT00000035633	ENSSSCG00000017255
12	10960237	10960591	355	Ad2.4	51.862661226863054	Large	1week	concensus_peak1626_support_3	One_Week_Large_Pig	1WKL100918	Litter100918	31350002	intron	ENSSSCT00000033236;ENSSSCT00000035633	ENSSSCG00000017255
12	10960237	10960591	355	Ad2.5	19.496804609614767	Small	Day45	concensus_peak1626_support_3	Day_45_Small_Pig_Leg_Muscle	D45S220716	Litter220716	40178902	intron	ENSSSCT00000033236;ENSSSCT00000035633	ENSSSCG00000017255
12	10960237	10960591	355	Ad2.6	13.95264703198081	Large	Day45	concensus_peak1626_support_3	Day_45_Large_Pig_Leg_Muscle	D45L220716	Litter220716	54123018	intron	ENSSSCT00000033236;ENSSSCT00000035633	ENSSSCG00000017255
12	10960237	10960591	355	Ad2.7	20.42858130865906	Small	Day60	concensus_peak1626_support_3	Day_60_Small_Pig	D60S120916	Litter120916	42879028	intron	ENSSSCT00000033236;ENSSSCT00000035633	ENSSSCG00000017255
12	10960237	10960591	355	Ad2.8	29.59044911563185	Large	Day60	concensus_peak1626_support_3	Day_60_Large_Pig	D60L120916	Litter120916	88897908	intron	ENSSSCT00000033236;ENSSSCT00000035633	ENSSSCG00000017255
12	10960237	10960591	355	Ad2.9	24.989612909942	Small	Day90	concensus_peak1626_support_3	Day_90_Small_Pig	D90S231115	Litter231115	114863556	intron	ENSSSCT00000033236;ENSSSCT00000035633	ENSSSCG00000017255
1	50899559	50900069	511	Ad2.1	8.828336377331983	Average	Day45	concensus_peak167_support_3	Day_45_Average_Pig_Leg_Muscle	D45A220716	Litter220716	60194128	intron	ENSSSCT00000052276;ENSSSCT00000056202;ENSSSCT00000004726;ENSSSCT00000052865;ENSSSCT00000050145	ENSSSCG00000004276
1	50899559	50900069	511	Ad2.10	7.435872002915045	Small	Day90	concensus_peak167_support_3	Day_90_Small_Pig	D90S251016	Litter251016	52012720	intron	ENSSSCT00000052276;ENSSSCT00000056202;ENSSSCT00000004726;ENSSSCT00000052865;ENSSSCT00000050145	ENSSSCG00000004276
1	50899559	50900069	511	Ad2.11	26.653347945928118	Average	Day90	concensus_peak167_support_3	Day_90_Average_Pig	D90A251016	Litter251016	89460398	intron	ENSSSCT00000052276;ENSSSCT00000056202;ENSSSCT00000004726;ENSSSCT00000052865;ENSSSCT00000050145	ENSSSCG00000004276
1	50899559	50900069	511	Ad2.12	29.203774811157455	Large	Day90	concensus_peak167_support_3	Day_90_Large_Pig	D90L251016	Litter251016	82830708	intron	ENSSSCT00000052276;ENSSSCT00000056202;ENSSSCT00000004726;ENSSSCT00000052865;ENSSSCT00000050145	ENSSSCG00000004276
1	50899559	50900069	511	Ad2.13	11.206009513888779	Small	Day90	concensus_peak167_support_3	Day_90_Small_Pig	D90S111016	Litter111016	101841546	intron	ENSSSCT00000052276;ENSSSCT00000056202;ENSSSCT00000004726;ENSSSCT00000052865;ENSSSCT00000050145	ENSSSCG00000004276
1	50899559	50900069	511	Ad2.14	14.644133249800012	Average	Day90	concensus_peak167_support_3	Day_90_Average_Pig	D90A111016	Litter111016	88960752	intron	ENSSSCT00000052276;ENSSSCT00000056202;ENSSSCT00000004726;ENSSSCT00000052865;ENSSSCT00000050145	ENSSSCG00000004276
1	50899559	50900069	511	Ad2.15	18.118275577957338	Large	Day90	concensus_peak167_support_3	Day_90_Large_Pig	D90L111016	Litter111016	111821934	intron	ENSSSCT00000052276;ENSSSCT00000056202;ENSSSCT00000004726;ENSSSCT00000052865;ENSSSCT00000050145	ENSSSCG00000004276
1	50899559	50900069	511	Ad2.16	36.569028296983326	Small	6week	concensus_peak167_support_3	6_week_old_smallest_pig_cryo_nuclei	6WKS050219CN	Litter050219	75392010	intron	ENSSSCT00000052276;ENSSSCT00000056202;ENSSSCT00000004726;ENSSSCT00000052865;ENSSSCT00000050145	ENSSSCG00000004276
1	50899559	50900069	511	Ad2.17	46.91902336610033	Average	6week	concensus_peak167_support_3	6_week_old_average_pig_cryo_nuclei	6WKA050219CN	Litter050219	89656516	intron	ENSSSCT00000052276;ENSSSCT00000056202;ENSSSCT00000004726;ENSSSCT00000052865;ENSSSCT00000050145	ENSSSCG00000004276
1	50899559	50900069	511	Ad2.19	21.19183587029256	Large	Day90	concensus_peak167_support_3	Day_90_Large_Pig	D90L121016	Litter121016	41125666	intron	ENSSSCT00000052276;ENSSSCT00000056202;ENSSSCT00000004726;ENSSSCT00000052865;ENSSSCT00000050145	ENSSSCG00000004276
1	50899559	50900069	511	Ad2.2	20.30734882756845	Average	Day60	concensus_peak167_support_3	Day_60_Average_Pig	D60A120916	Litter120916	77013370	intron	ENSSSCT00000052276;ENSSSCT00000056202;ENSSSCT00000004726;ENSSSCT00000052865;ENSSSCT00000050145	ENSSSCG00000004276
1	50899559	50900069	511	Ad2.20	23.912198742395972	Average	Day90	concensus_peak167_support_3	Day_90_Average_Pig	D90A121016	Litter121016	76858674	intron	ENSSSCT00000052276;ENSSSCT00000056202;ENSSSCT00000004726;ENSSSCT00000052865;ENSSSCT00000050145	ENSSSCG00000004276
1	50899559	50900069	511	Ad2.21	32.06547713183846	Small	Day90	concensus_peak167_support_3	Day_90_Small_Pig	D90S121016	Litter121016	106012282	intron	ENSSSCT00000052276;ENSSSCT00000056202;ENSSSCT00000004726;ENSSSCT00000052865;ENSSSCT00000050145	ENSSSCG00000004276
1	50899559	50900069	511	Ad2.22	77.23083589089092	Small	6week	concensus_peak167_support_3	6_week_old_smallest_pig	6WKS050219	Litter050219	65342688	intron	ENSSSCT00000052276;ENSSSCT00000056202;ENSSSCT00000004726;ENSSSCT00000052865;ENSSSCT00000050145	ENSSSCG00000004276
1	50899559	50900069	511	Ad2.23	94.8615626545381	Average	6week	concensus_peak167_support_3	6_week_old_average_pig	6WKA050219	Litter050219	107153458	intron	ENSSSCT00000052276;ENSSSCT00000056202;ENSSSCT00000004726;ENSSSCT00000052865;ENSSSCT00000050145	ENSSSCG00000004276
1	50899559	50900069	511	Ad2.24	18.80952735827861	Average	Day90	concensus_peak167_support_3	Day_90_Average_Pig	D90A231115	Litter231115	129098746	intron	ENSSSCT00000052276;ENSSSCT00000056202;ENSSSCT00000004726;ENSSSCT00000052865;ENSSSCT00000050145	ENSSSCG00000004276
1	50899559	50900069	511	Ad2.3	50.38525974083424	Small	1week	concensus_peak167_support_3	One_Week_Small_Pig	1WKS100918	Litter100918	46831884	intron	ENSSSCT00000052276;ENSSSCT00000056202;ENSSSCT00000004726;ENSSSCT00000052865;ENSSSCT00000050145	ENSSSCG00000004276
1	50899559	50900069	511	Ad2.4	96.96158327971843	Large	1week	concensus_peak167_support_3	One_Week_Large_Pig	1WKL100918	Litter100918	31350002	intron	ENSSSCT00000052276;ENSSSCT00000056202;ENSSSCT00000004726;ENSSSCT00000052865;ENSSSCT00000050145	ENSSSCG00000004276
1	50899559	50900069	511	Ad2.5	12.588875660663943	Small	Day45	concensus_peak167_support_3	Day_45_Small_Pig_Leg_Muscle	D45S220716	Litter220716	40178902	intron	ENSSSCT00000052276;ENSSSCT00000056202;ENSSSCT00000004726;ENSSSCT00000052865;ENSSSCT00000050145	ENSSSCG00000004276
1	50899559	50900069	511	Ad2.6	7.226323515990405	Large	Day45	concensus_peak167_support_3	Day_45_Large_Pig_Leg_Muscle	D45L220716	Litter220716	54123018	intron	ENSSSCT00000052276;ENSSSCT00000056202;ENSSSCT00000004726;ENSSSCT00000052865;ENSSSCT00000050145	ENSSSCG00000004276
1	50899559	50900069	511	Ad2.7	20.42858130865906	Small	Day60	concensus_peak167_support_3	Day_60_Small_Pig	D60S120916	Litter120916	42879028	intron	ENSSSCT00000052276;ENSSSCT00000056202;ENSSSCT00000004726;ENSSSCT00000052865;ENSSSCT00000050145	ENSSSCG00000004276
1	50899559	50900069	511	Ad2.8	13.926361130291623	Large	Day60	concensus_peak167_support_3	Day_60_Large_Pig	D60L120916	Litter120916	88897908	intron	ENSSSCT00000052276;ENSSSCT00000056202;ENSSSCT00000004726;ENSSSCT00000052865;ENSSSCT00000050145	ENSSSCG00000004276
1	50899559	50900069	511	Ad2.9	19.078327035128414	Small	Day90	concensus_peak167_support_3	Day_90_Small_Pig	D90S231115	Litter231115	114863556	intron	ENSSSCT00000052276;ENSSSCT00000056202;ENSSSCT00000004726;ENSSSCT00000052865;ENSSSCT00000050145	ENSSSCG00000004276
12	19089618	19090219	602	Ad2.1	12.298476534553641	Average	Day45	concensus_peak1685_support_3	Day_45_Average_Pig_Leg_Muscle	D45A220716	Litter220716	60194128	proximal	ENSSSCT00000059100;ENSSSCT00000080020;ENSSSCT00000018905;ENSSSCT00000076303;ENSSSCT00000044694	ENSSSCG00000017366
12	19089618	19090219	602	Ad2.10	31.711424013117703	Small	Day90	concensus_peak1685_support_3	Day_90_Small_Pig	D90S251016	Litter251016	52012720	proximal	ENSSSCT00000059100;ENSSSCT00000080020;ENSSSCT00000018905;ENSSSCT00000076303;ENSSSCT00000044694	ENSSSCG00000017366
12	19089618	19090219	602	Ad2.11	52.806695891856236	Average	Day90	concensus_peak1685_support_3	Day_90_Average_Pig	D90A251016	Litter251016	89460398	proximal	ENSSSCT00000059100;ENSSSCT00000080020;ENSSSCT00000018905;ENSSSCT00000076303;ENSSSCT00000044694	ENSSSCG00000017366
12	19089618	19090219	602	Ad2.12	56.3128954661395	Large	Day90	concensus_peak1685_support_3	Day_90_Large_Pig	D90L251016	Litter251016	82830708	proximal	ENSSSCT00000059100;ENSSSCT00000080020;ENSSSCT00000018905;ENSSSCT00000076303;ENSSSCT00000044694	ENSSSCG00000017366
12	19089618	19090219	602	Ad2.13	28.83943694852912	Small	Day90	concensus_peak1685_support_3	Day_90_Small_Pig	D90S111016	Litter111016	101841546	proximal	ENSSSCT00000059100;ENSSSCT00000080020;ENSSSCT00000018905;ENSSSCT00000076303;ENSSSCT00000044694	ENSSSCG00000017366
12	19089618	19090219	602	Ad2.14	49.532995265973376	Average	Day90	concensus_peak1685_support_3	Day_90_Average_Pig	D90A111016	Litter111016	88960752	proximal	ENSSSCT00000059100;ENSSSCT00000080020;ENSSSCT00000018905;ENSSSCT00000076303;ENSSSCT00000044694	ENSSSCG00000017366
12	19089618	19090219	602	Ad2.15	61.6457799470284	Large	Day90	concensus_peak1685_support_3	Day_90_Large_Pig	D90L111016	Litter111016	111821934	proximal	ENSSSCT00000059100;ENSSSCT00000080020;ENSSSCT00000018905;ENSSSCT00000076303;ENSSSCT00000044694	ENSSSCG00000017366
12	19089618	19090219	602	Ad2.16	55.62436400104998	Small	6week	concensus_peak1685_support_3	6_week_old_smallest_pig_cryo_nuclei	6WKS050219CN	Litter050219	75392010	proximal	ENSSSCT00000059100;ENSSSCT00000080020;ENSSSCT00000018905;ENSSSCT00000076303;ENSSSCT00000044694	ENSSSCG00000017366
12	19089618	19090219	602	Ad2.17	100.76509047077671	Average	6week	concensus_peak1685_support_3	6_week_old_average_pig_cryo_nuclei	6WKA050219CN	Litter050219	89656516	proximal	ENSSSCT00000059100;ENSSSCT00000080020;ENSSSCT00000018905;ENSSSCT00000076303;ENSSSCT00000044694	ENSSSCG00000017366
12	19089618	19090219	602	Ad2.19	52.2295896757314	Large	Day90	concensus_peak1685_support_3	Day_90_Large_Pig	D90L121016	Litter121016	41125666	proximal	ENSSSCT00000059100;ENSSSCT00000080020;ENSSSCT00000018905;ENSSSCT00000076303;ENSSSCT00000044694	ENSSSCG00000017366
12	19089618	19090219	602	Ad2.2	36.400819749967816	Average	Day60	concensus_peak1685_support_3	Day_60_Average_Pig	D60A120916	Litter120916	77013370	proximal	ENSSSCT00000059100;ENSSSCT00000080020;ENSSSCT00000018905;ENSSSCT00000076303;ENSSSCT00000044694	ENSSSCG00000017366
12	19089618	19090219	602	Ad2.20	47.324397484791945	Average	Day90	concensus_peak1685_support_3	Day_90_Average_Pig	D90A121016	Litter121016	76858674	proximal	ENSSSCT00000059100;ENSSSCT00000080020;ENSSSCT00000018905;ENSSSCT00000076303;ENSSSCT00000044694	ENSSSCG00000017366
12	19089618	19090219	602	Ad2.21	37.11595347293262	Small	Day90	concensus_peak1685_support_3	Day_90_Small_Pig	D90S121016	Litter121016	106012282	proximal	ENSSSCT00000059100;ENSSSCT00000080020;ENSSSCT00000018905;ENSSSCT00000076303;ENSSSCT00000044694	ENSSSCG00000017366
12	19089618	19090219	602	Ad2.22	84.90391947998	Small	6week	concensus_peak1685_support_3	6_week_old_smallest_pig	6WKS050219	Litter050219	65342688	proximal	ENSSSCT00000059100;ENSSSCT00000080020;ENSSSCT00000018905;ENSSSCT00000076303;ENSSSCT00000044694	ENSSSCG00000017366
12	19089618	19090219	602	Ad2.23	74.47480529090333	Average	6week	concensus_peak1685_support_3	6_week_old_average_pig	6WKA050219	Litter050219	107153458	proximal	ENSSSCT00000059100;ENSSSCT00000080020;ENSSSCT00000018905;ENSSSCT00000076303;ENSSSCT00000044694	ENSSSCG00000017366
12	19089618	19090219	602	Ad2.24	26.79060338624621	Average	Day90	concensus_peak1685_support_3	Day_90_Average_Pig	D90A231115	Litter231115	129098746	proximal	ENSSSCT00000059100;ENSSSCT00000080020;ENSSSCT00000018905;ENSSSCT00000076303;ENSSSCT00000044694	ENSSSCG00000017366
12	19089618	19090219	602	Ad2.3	63.51295967263273	Small	1week	concensus_peak1685_support_3	One_Week_Small_Pig	1WKS100918	Litter100918	46831884	proximal	ENSSSCT00000059100;ENSSSCT00000080020;ENSSSCT00000018905;ENSSSCT00000076303;ENSSSCT00000044694	ENSSSCG00000017366
12	19089618	19090219	602	Ad2.4	59.37914823567228	Large	1week	concensus_peak1685_support_3	One_Week_Large_Pig	1WKL100918	Litter100918	31350002	proximal	ENSSSCT00000059100;ENSSSCT00000080020;ENSSSCT00000018905;ENSSSCT00000076303;ENSSSCT00000044694	ENSSSCG00000017366
12	19089618	19090219	602	Ad2.5	36.76662698199183	Small	Day45	concensus_peak1685_support_3	Day_45_Small_Pig_Leg_Muscle	D45S220716	Litter220716	40178902	proximal	ENSSSCT00000059100;ENSSSCT00000080020;ENSSSCT00000018905;ENSSSCT00000076303;ENSSSCT00000044694	ENSSSCG00000017366
12	19089618	19090219	602	Ad2.6	15.297911735178891	Large	Day45	concensus_peak1685_support_3	Day_45_Large_Pig_Leg_Muscle	D45L220716	Litter220716	54123018	proximal	ENSSSCT00000059100;ENSSSCT00000080020;ENSSSCT00000018905;ENSSSCT00000076303;ENSSSCT00000044694	ENSSSCG00000017366
12	19089618	19090219	602	Ad2.7	36.733784197561924	Small	Day60	concensus_peak1685_support_3	Day_60_Small_Pig	D60S120916	Litter120916	42879028	proximal	ENSSSCT00000059100;ENSSSCT00000080020;ENSSSCT00000018905;ENSSSCT00000076303;ENSSSCT00000044694	ENSSSCG00000017366
12	19089618	19090219	602	Ad2.8	30.33635806731472	Large	Day60	concensus_peak1685_support_3	Day_60_Large_Pig	D60L120916	Litter120916	88897908	proximal	ENSSSCT00000059100;ENSSSCT00000080020;ENSSSCT00000018905;ENSSSCT00000076303;ENSSSCT00000044694	ENSSSCG00000017366
12	19089618	19090219	602	Ad2.9	52.857103462634626	Small	Day90	concensus_peak1685_support_3	Day_90_Small_Pig	D90S231115	Litter231115	114863556	proximal	ENSSSCT00000059100;ENSSSCT00000080020;ENSSSCT00000018905;ENSSSCT00000076303;ENSSSCT00000044694	ENSSSCG00000017366
12	22649661	22651746	2086	Ad2.1	49.775990232547564	Average	Day45	concensus_peak1745_support_4	Day_45_Average_Pig_Leg_Muscle	D45A220716	Litter220716	60194128	promoter	ENSSSCT00000064459;ENSSSCT00000019054;ENSSSCT00000071404;ENSSSCT00000059720;ENSSSCT00000090135;ENSSSCT00000019053	ENSSSCG00000017501
12	22649661	22651746	2086	Ad2.10	172.16283207214735	Small	Day90	concensus_peak1745_support_4	Day_90_Small_Pig	D90S251016	Litter251016	52012720	promoter	ENSSSCT00000064459;ENSSSCT00000019054;ENSSSCT00000071404;ENSSSCT00000059720;ENSSSCT00000090135;ENSSSCT00000019053	ENSSSCG00000017501
12	22649661	22651746	2086	Ad2.11	224.11112493768542	Average	Day90	concensus_peak1745_support_4	Day_90_Average_Pig	D90A251016	Litter251016	89460398	promoter	ENSSSCT00000064459;ENSSSCT00000019054;ENSSSCT00000071404;ENSSSCT00000059720;ENSSSCT00000090135;ENSSSCT00000019053	ENSSSCG00000017501
12	22649661	22651746	2086	Ad2.12	193.45315289722512	Large	Day90	concensus_peak1745_support_4	Day_90_Large_Pig	D90L251016	Litter251016	82830708	promoter	ENSSSCT00000064459;ENSSSCT00000019054;ENSSSCT00000071404;ENSSSCT00000059720;ENSSSCT00000090135;ENSSSCT00000019053	ENSSSCG00000017501
12	22649661	22651746	2086	Ad2.13	123.93399204248239	Small	Day90	concensus_peak1745_support_4	Day_90_Small_Pig	D90S111016	Litter111016	101841546	promoter	ENSSSCT00000064459;ENSSSCT00000019054;ENSSSCT00000071404;ENSSSCT00000059720;ENSSSCT00000090135;ENSSSCT00000019053	ENSSSCG00000017501
12	22649661	22651746	2086	Ad2.14	161.74311904772014	Average	Day90	concensus_peak1745_support_4	Day_90_Average_Pig	D90A111016	Litter111016	88960752	promoter	ENSSSCT00000064459;ENSSSCT00000019054;ENSSSCT00000071404;ENSSSCT00000059720;ENSSSCT00000090135;ENSSSCT00000019053	ENSSSCG00000017501
12	22649661	22651746	2086	Ad2.15	232.646689968379	Large	Day90	concensus_peak1745_support_4	Day_90_Large_Pig	D90L111016	Litter111016	111821934	promoter	ENSSSCT00000064459;ENSSSCT00000019054;ENSSSCT00000071404;ENSSSCT00000059720;ENSSSCT00000090135;ENSSSCT00000019053	ENSSSCG00000017501
12	22649661	22651746	2086	Ad2.16	233.24731467109996	Small	6week	concensus_peak1745_support_4	6_week_old_smallest_pig_cryo_nuclei	6WKS050219CN	Litter050219	75392010	promoter	ENSSSCT00000064459;ENSSSCT00000019054;ENSSSCT00000071404;ENSSSCT00000059720;ENSSSCT00000090135;ENSSSCT00000019053	ENSSSCG00000017501
12	22649661	22651746	2086	Ad2.17	377.8866599663957	Average	6week	concensus_peak1745_support_4	6_week_old_average_pig_cryo_nuclei	6WKA050219CN	Litter050219	89656516	promoter	ENSSSCT00000064459;ENSSSCT00000019054;ENSSSCT00000071404;ENSSSCT00000059720;ENSSSCT00000090135;ENSSSCT00000019053	ENSSSCG00000017501
12	22649661	22651746	2086	Ad2.19	248.80203044351072	Large	Day90	concensus_peak1745_support_4	Day_90_Large_Pig	D90L121016	Litter121016	41125666	promoter	ENSSSCT00000064459;ENSSSCT00000019054;ENSSSCT00000071404;ENSSSCT00000059720;ENSSSCT00000090135;ENSSSCT00000019053	ENSSSCG00000017501
12	22649661	22651746	2086	Ad2.2	110.67837785334952	Average	Day60	concensus_peak1745_support_4	Day_60_Average_Pig	D60A120916	Litter120916	77013370	promoter	ENSSSCT00000064459;ENSSSCT00000019054;ENSSSCT00000071404;ENSSSCT00000059720;ENSSSCT00000090135;ENSSSCT00000019053	ENSSSCG00000017501
12	22649661	22651746	2086	Ad2.20	208.86856880732418	Average	Day90	concensus_peak1745_support_4	Day_90_Average_Pig	D90A121016	Litter121016	76858674	promoter	ENSSSCT00000064459;ENSSSCT00000019054;ENSSSCT00000071404;ENSSSCT00000059720;ENSSSCT00000090135;ENSSSCT00000019053	ENSSSCG00000017501
12	22649661	22651746	2086	Ad2.21	152.01429023282464	Small	Day90	concensus_peak1745_support_4	Day_90_Small_Pig	D90S121016	Litter121016	106012282	promoter	ENSSSCT00000064459;ENSSSCT00000019054;ENSSSCT00000071404;ENSSSCT00000059720;ENSSSCT00000090135;ENSSSCT00000019053	ENSSSCG00000017501
12	22649661	22651746	2086	Ad2.22	251.94104684245792	Small	6week	concensus_peak1745_support_4	6_week_old_smallest_pig	6WKS050219	Litter050219	65342688	promoter	ENSSSCT00000064459;ENSSSCT00000019054;ENSSSCT00000071404;ENSSSCT00000059720;ENSSSCT00000090135;ENSSSCT00000019053	ENSSSCG00000017501
12	22649661	22651746	2086	Ad2.23	236.9863854181634	Average	6week	concensus_peak1745_support_4	6_week_old_average_pig	6WKA050219	Litter050219	107153458	promoter	ENSSSCT00000064459;ENSSSCT00000019054;ENSSSCT00000071404;ENSSSCT00000059720;ENSSSCT00000090135;ENSSSCT00000019053	ENSSSCG00000017501
12	22649661	22651746	2086	Ad2.24	110.82663921014034	Average	Day90	concensus_peak1745_support_4	Day_90_Average_Pig	D90A231115	Litter231115	129098746	promoter	ENSSSCT00000064459;ENSSSCT00000019054;ENSSSCT00000071404;ENSSSCT00000059720;ENSSSCT00000090135;ENSSSCT00000019053	ENSSSCG00000017501
12	22649661	22651746	2086	Ad2.3	123.90037935890577	Small	1week	concensus_peak1745_support_4	One_Week_Small_Pig	1WKS100918	Litter100918	46831884	promoter	ENSSSCT00000064459;ENSSSCT00000019054;ENSSSCT00000071404;ENSSSCT00000059720;ENSSSCT00000090135;ENSSSCT00000019053	ENSSSCG00000017501
12	22649661	22651746	2086	Ad2.4	144.56600100217688	Large	1week	concensus_peak1745_support_4	One_Week_Large_Pig	1WKL100918	Litter100918	31350002	promoter	ENSSSCT00000064459;ENSSSCT00000019054;ENSSSCT00000071404;ENSSSCT00000059720;ENSSSCT00000090135;ENSSSCT00000019053	ENSSSCG00000017501
12	22649661	22651746	2086	Ad2.5	73.03325396398365	Small	Day45	concensus_peak1745_support_4	Day_45_Small_Pig_Leg_Muscle	D45S220716	Litter220716	40178902	promoter	ENSSSCT00000064459;ENSSSCT00000019054;ENSSSCT00000071404;ENSSSCT00000059720;ENSSSCT00000090135;ENSSSCT00000019053	ENSSSCG00000017501
12	22649661	22651746	2086	Ad2.6	39.51267639274435	Large	Day45	concensus_peak1745_support_4	Day_45_Large_Pig_Leg_Muscle	D45L220716	Litter220716	54123018	promoter	ENSSSCT00000064459;ENSSSCT00000019054;ENSSSCT00000071404;ENSSSCT00000059720;ENSSSCT00000090135;ENSSSCT00000019053	ENSSSCG00000017501
12	22649661	22651746	2086	Ad2.7	83.83770365439243	Small	Day60	concensus_peak1745_support_4	Day_60_Small_Pig	D60S120916	Litter120916	42879028	promoter	ENSSSCT00000064459;ENSSSCT00000019054;ENSSSCT00000071404;ENSSSCT00000059720;ENSSSCT00000090135;ENSSSCT00000019053	ENSSSCG00000017501
12	22649661	22651746	2086	Ad2.8	84.78771154016408	Large	Day60	concensus_peak1745_support_4	Day_60_Large_Pig	D60L120916	Litter120916	88897908	promoter	ENSSSCT00000064459;ENSSSCT00000019054;ENSSSCT00000071404;ENSSSCT00000059720;ENSSSCT00000090135;ENSSSCT00000019053	ENSSSCG00000017501
12	22649661	22651746	2086	Ad2.9	162.6381268520298	Small	Day90	concensus_peak1745_support_4	Day_90_Small_Pig	D90S231115	Litter231115	114863556	promoter	ENSSSCT00000064459;ENSSSCT00000019054;ENSSSCT00000071404;ENSSSCT00000059720;ENSSSCT00000090135;ENSSSCT00000019053	ENSSSCG00000017501
12	25910908	25911545	638	Ad2.1	12.992504565997974	Average	Day45	concensus_peak1775_support_3	Day_45_Average_Pig_Leg_Muscle	D45A220716	Litter220716	60194128	intron	ENSSSCT00000019105;ENSSSCT00000088902	ENSSSCG00000017551
12	25910908	25911545	638	Ad2.10	35.179360014575224	Small	Day90	concensus_peak1775_support_3	Day_90_Small_Pig	D90S251016	Litter251016	52012720	intron	ENSSSCT00000019105;ENSSSCT00000088902	ENSSSCG00000017551
12	25910908	25911545	638	Ad2.11	46.26835890537421	Average	Day90	concensus_peak1775_support_3	Day_90_Average_Pig	D90A251016	Litter251016	89460398	intron	ENSSSCT00000019105;ENSSSCT00000088902	ENSSSCG00000017551
12	25910908	25911545	638	Ad2.12	62.69151209084116	Large	Day90	concensus_peak1775_support_3	Day_90_Large_Pig	D90L251016	Litter251016	82830708	intron	ENSSSCT00000019105;ENSSSCT00000088902	ENSSSCG00000017551
12	25910908	25911545	638	Ad2.13	34.507324338234945	Small	Day90	concensus_peak1775_support_3	Day_90_Small_Pig	D90S111016	Litter111016	101841546	intron	ENSSSCT00000019105;ENSSSCT00000088902	ENSSSCG00000017551
12	25910908	25911545	638	Ad2.14	42.932399749400034	Average	Day90	concensus_peak1775_support_3	Day_90_Average_Pig	D90A111016	Litter111016	88960752	intron	ENSSSCT00000019105;ENSSSCT00000088902	ENSSSCG00000017551
12	25910908	25911545	638	Ad2.15	63.7185182503175	Large	Day90	concensus_peak1775_support_3	Day_90_Large_Pig	D90L111016	Litter111016	111821934	intron	ENSSSCT00000019105;ENSSSCT00000088902	ENSSSCG00000017551
12	25910908	25911545	638	Ad2.16	37.24957600069999	Small	6week	concensus_peak1775_support_3	6_week_old_smallest_pig_cryo_nuclei	6WKS050219CN	Litter050219	75392010	intron	ENSSSCT00000019105;ENSSSCT00000088902	ENSSSCG00000017551
12	25910908	25911545	638	Ad2.17	100.76509047077671	Average	6week	concensus_peak1775_support_3	6_week_old_average_pig_cryo_nuclei	6WKA050219CN	Litter050219	89656516	intron	ENSSSCT00000019105;ENSSSCT00000088902	ENSSSCG00000017551
12	25910908	25911545	638	Ad2.19	52.2295896757314	Large	Day90	concensus_peak1775_support_3	Day_90_Large_Pig	D90L121016	Litter121016	41125666	intron	ENSSSCT00000019105;ENSSSCT00000088902	ENSSSCG00000017551
12	25910908	25911545	638	Ad2.2	43.82857556030599	Average	Day60	concensus_peak1775_support_3	Day_60_Average_Pig	D60A120916	Litter120916	77013370	intron	ENSSSCT00000019105;ENSSSCT00000088902	ENSSSCG00000017551
12	25910908	25911545	638	Ad2.20	41.471347799192955	Average	Day90	concensus_peak1775_support_3	Day_90_Average_Pig	D90A121016	Litter121016	76858674	intron	ENSSSCT00000019105;ENSSSCT00000088902	ENSSSCG00000017551
12	25910908	25911545	638	Ad2.21	51.00476341094154	Small	Day90	concensus_peak1775_support_3	Day_90_Small_Pig	D90S121016	Litter121016	106012282	intron	ENSSSCT00000019105;ENSSSCT00000088902	ENSSSCG00000017551
12	25910908	25911545	638	Ad2.22	82.54297068333722	Small	6week	concensus_peak1775_support_3	6_week_old_smallest_pig	6WKS050219	Litter050219	65342688	intron	ENSSSCT00000019105;ENSSSCT00000088902	ENSSSCG00000017551
12	25910908	25911545	638	Ad2.23	73.8923265090852	Average	6week	concensus_peak1775_support_3	6_week_old_average_pig	6WKA050219	Litter050219	107153458	intron	ENSSSCT00000019105;ENSSSCT00000088902	ENSSSCG00000017551
12	25910908	25911545	638	Ad2.24	42.28328038171273	Average	Day90	concensus_peak1775_support_3	Day_90_Average_Pig	D90A231115	Litter231115	129098746	intron	ENSSSCT00000019105;ENSSSCT00000088902	ENSSSCG00000017551
12	25910908	25911545	638	Ad2.3	105.52159945438788	Small	1week	concensus_peak1775_support_3	One_Week_Small_Pig	1WKS100918	Litter100918	46831884	intron	ENSSSCT00000019105;ENSSSCT00000088902	ENSSSCG00000017551
12	25910908	25911545	638	Ad2.4	63.1373917400769	Large	1week	concensus_peak1775_support_3	One_Week_Large_Pig	1WKL100918	Litter100918	31350002	intron	ENSSSCT00000019105;ENSSSCT00000088902	ENSSSCG00000017551
12	25910908	25911545	638	Ad2.5	31.58568027027871	Small	Day45	concensus_peak1775_support_3	Day_45_Small_Pig_Leg_Muscle	D45S220716	Litter220716	40178902	intron	ENSSSCT00000019105;ENSSSCT00000088902	ENSSSCG00000017551
12	25910908	25911545	638	Ad2.6	13.28001468038177	Large	Day45	concensus_peak1775_support_3	Day_45_Large_Pig_Leg_Muscle	D45L220716	Litter220716	54123018	intron	ENSSSCT00000019105;ENSSSCT00000088902	ENSSSCG00000017551
12	25910908	25911545	638	Ad2.7	31.298716567927634	Small	Day60	concensus_peak1775_support_3	Day_60_Small_Pig	D60S120916	Litter120916	42879028	intron	ENSSSCT00000019105;ENSSSCT00000088902	ENSSSCG00000017551
12	25910908	25911545	638	Ad2.8	58.6808982312637	Large	Day60	concensus_peak1775_support_3	Day_60_Large_Pig	D60L120916	Litter120916	88897908	intron	ENSSSCT00000019105;ENSSSCT00000088902	ENSSSCG00000017551
12	25910908	25911545	638	Ad2.9	44.41240935575807	Small	Day90	concensus_peak1775_support_3	Day_90_Small_Pig	D90S231115	Litter231115	114863556	intron	ENSSSCT00000019105;ENSSSCT00000088902	ENSSSCG00000017551
12	33748387	33748912	526	Ad2.1	8.13430834588765	Average	Day45	concensus_peak1806_support_3	Day_45_Average_Pig_Leg_Muscle	D45A220716	Litter220716	60194128	intron	ENSSSCT00000059213;ENSSSCT00000064756;ENSSSCT00000037980;ENSSSCT00000061073;ENSSSCT00000036438;ENSSSCT00000044888	ENSSSCG00000038505
12	33748387	33748912	526	Ad2.10	29.97745601238894	Small	Day90	concensus_peak1806_support_3	Day_90_Small_Pig	D90S251016	Litter251016	52012720	intron	ENSSSCT00000059213;ENSSSCT00000064756;ENSSSCT00000037980;ENSSSCT00000061073;ENSSSCT00000036438;ENSSSCT00000044888	ENSSSCG00000038505
12	33748387	33748912	526	Ad2.11	31.884017535113742	Average	Day90	concensus_peak1806_support_3	Day_90_Average_Pig	D90A251016	Litter251016	89460398	intron	ENSSSCT00000059213;ENSSSCT00000064756;ENSSSCT00000037980;ENSSSCT00000061073;ENSSSCT00000036438;ENSSSCT00000044888	ENSSSCG00000038505
12	33748387	33748912	526	Ad2.12	33.9877372796837	Large	Day90	concensus_peak1806_support_3	Day_90_Large_Pig	D90L251016	Litter251016	82830708	intron	ENSSSCT00000059213;ENSSSCT00000064756;ENSSSCT00000037980;ENSSSCT00000061073;ENSSSCT00000036438;ENSSSCT00000044888	ENSSSCG00000038505
12	33748387	33748912	526	Ad2.13	21.912019027777557	Small	Day90	concensus_peak1806_support_3	Day_90_Small_Pig	D90S111016	Litter111016	101841546	intron	ENSSSCT00000059213;ENSSSCT00000064756;ENSSSCT00000037980;ENSSSCT00000061073;ENSSSCT00000036438;ENSSSCT00000044888	ENSSSCG00000038505
12	33748387	33748912	526	Ad2.14	28.788266499600024	Average	Day90	concensus_peak1806_support_3	Day_90_Average_Pig	D90A111016	Litter111016	88960752	intron	ENSSSCT00000059213;ENSSSCT00000064756;ENSSSCT00000037980;ENSSSCT00000061073;ENSSSCT00000036438;ENSSSCT00000044888	ENSSSCG00000038505
12	33748387	33748912	526	Ad2.15	41.95476606578197	Large	Day90	concensus_peak1806_support_3	Day_90_Large_Pig	D90L111016	Litter111016	111821934	intron	ENSSSCT00000059213;ENSSSCT00000064756;ENSSSCT00000037980;ENSSSCT00000061073;ENSSSCT00000036438;ENSSSCT00000044888	ENSSSCG00000038505
12	33748387	33748912	526	Ad2.16	46.09669614901666	Small	6week	concensus_peak1806_support_3	6_week_old_smallest_pig_cryo_nuclei	6WKS050219CN	Litter050219	75392010	intron	ENSSSCT00000059213;ENSSSCT00000064756;ENSSSCT00000037980;ENSSSCT00000061073;ENSSSCT00000036438;ENSSSCT00000044888	ENSSSCG00000038505
12	33748387	33748912	526	Ad2.17	78.01976902138756	Average	6week	concensus_peak1806_support_3	6_week_old_average_pig_cryo_nuclei	6WKA050219CN	Litter050219	89656516	intron	ENSSSCT00000059213;ENSSSCT00000064756;ENSSSCT00000037980;ENSSSCT00000061073;ENSSSCT00000036438;ENSSSCT00000044888	ENSSSCG00000038505
12	33748387	33748912	526	Ad2.19	10.84591793514628	Large	Day90	concensus_peak1806_support_3	Day_90_Large_Pig	D90L121016	Litter121016	41125666	intron	ENSSSCT00000059213;ENSSSCT00000064756;ENSSSCT00000037980;ENSSSCT00000061073;ENSSSCT00000036438;ENSSSCT00000044888	ENSSSCG00000038505
12	33748387	33748912	526	Ad2.2	10.403674413784225	Average	Day60	concensus_peak1806_support_3	Day_60_Average_Pig	D60A120916	Litter120916	77013370	intron	ENSSSCT00000059213;ENSSSCT00000064756;ENSSSCT00000037980;ENSSSCT00000061073;ENSSSCT00000036438;ENSSSCT00000044888	ENSSSCG00000038505
12	33748387	33748912	526	Ad2.20	26.25341861663557	Average	Day90	concensus_peak1806_support_3	Day_90_Average_Pig	D90A121016	Litter121016	76858674	intron	ENSSSCT00000059213;ENSSSCT00000064756;ENSSSCT00000037980;ENSSSCT00000061073;ENSSSCT00000036438;ENSSSCT00000044888	ENSSSCG00000038505
12	33748387	33748912	526	Ad2.21	19.43928627910308	Small	Day90	concensus_peak1806_support_3	Day_90_Small_Pig	D90S121016	Litter121016	106012282	intron	ENSSSCT00000059213;ENSSSCT00000064756;ENSSSCT00000037980;ENSSSCT00000061073;ENSSSCT00000036438;ENSSSCT00000044888	ENSSSCG00000038505
12	33748387	33748912	526	Ad2.22	64.83585470851624	Small	6week	concensus_peak1806_support_3	6_week_old_smallest_pig	6WKS050219	Litter050219	65342688	intron	ENSSSCT00000059213;ENSSSCT00000064756;ENSSSCT00000037980;ENSSSCT00000061073;ENSSSCT00000036438;ENSSSCT00000044888	ENSSSCG00000038505
12	33748387	33748912	526	Ad2.23	67.48505990908569	Average	6week	concensus_peak1806_support_3	6_week_old_average_pig	6WKA050219	Litter050219	107153458	intron	ENSSSCT00000059213;ENSSSCT00000064756;ENSSSCT00000037980;ENSSSCT00000061073;ENSSSCT00000036438;ENSSSCT00000044888	ENSSSCG00000038505
12	33748387	33748912	526	Ad2.24	13.645301693123105	Average	Day90	concensus_peak1806_support_3	Day_90_Average_Pig	D90A231115	Litter231115	129098746	intron	ENSSSCT00000059213;ENSSSCT00000064756;ENSSSCT00000037980;ENSSSCT00000061073;ENSSSCT00000036438;ENSSSCT00000044888	ENSSSCG00000038505
12	33748387	33748912	526	Ad2.3	77.95342959761106	Small	1week	concensus_peak1806_support_3	One_Week_Small_Pig	1WKS100918	Litter100918	46831884	intron	ENSSSCT00000059213;ENSSSCT00000064756;ENSSSCT00000037980;ENSSSCT00000061073;ENSSSCT00000036438;ENSSSCT00000044888	ENSSSCG00000038505
12	33748387	33748912	526	Ad2.4	79.42311359249689	Large	1week	concensus_peak1806_support_3	One_Week_Large_Pig	1WKL100918	Litter100918	31350002	intron	ENSSSCT00000059213;ENSSSCT00000064756;ENSSSCT00000037980;ENSSSCT00000061073;ENSSSCT00000036438;ENSSSCT00000044888	ENSSSCG00000038505
12	33748387	33748912	526	Ad2.5	9.13491118618853	Small	Day45	concensus_peak1806_support_3	Day_45_Small_Pig_Leg_Muscle	D45S220716	Litter220716	40178902	intron	ENSSSCT00000059213;ENSSSCT00000064756;ENSSSCT00000037980;ENSSSCT00000061073;ENSSSCT00000036438;ENSSSCT00000044888	ENSSSCG00000038505
12	33748387	33748912	526	Ad2.6	13.28001468038177	Large	Day45	concensus_peak1806_support_3	Day_45_Large_Pig_Leg_Muscle	D45L220716	Litter220716	54123018	intron	ENSSSCT00000059213;ENSSSCT00000064756;ENSSSCT00000037980;ENSSSCT00000061073;ENSSSCT00000036438;ENSSSCT00000044888	ENSSSCG00000038505
12	33748387	33748912	526	Ad2.7	22.240270518537155	Small	Day60	concensus_peak1806_support_3	Day_60_Small_Pig	D60S120916	Litter120916	42879028	intron	ENSSSCT00000059213;ENSSSCT00000064756;ENSSSCT00000037980;ENSSSCT00000061073;ENSSSCT00000036438;ENSSSCT00000044888	ENSSSCG00000038505
12	33748387	33748912	526	Ad2.8	10.94272532356015	Large	Day60	concensus_peak1806_support_3	Day_60_Large_Pig	D60L120916	Litter120916	88897908	intron	ENSSSCT00000059213;ENSSSCT00000064756;ENSSSCT00000037980;ENSSSCT00000061073;ENSSSCT00000036438;ENSSSCT00000044888	ENSSSCG00000038505
12	33748387	33748912	526	Ad2.9	10.633632928251863	Small	Day90	concensus_peak1806_support_3	Day_90_Small_Pig	D90S231115	Litter231115	114863556	intron	ENSSSCT00000059213;ENSSSCT00000064756;ENSSSCT00000037980;ENSSSCT00000061073;ENSSSCT00000036438;ENSSSCT00000044888	ENSSSCG00000038505
12	35615073	35615575	503	Ad2.1	10.216392440220647	Average	Day45	concensus_peak1835_support_3	Day_45_Average_Pig_Leg_Muscle	D45A220716	Litter220716	60194128	intron	ENSSSCT00000049123	ENSSSCG00000035400
12	35615073	35615575	503	Ad2.10	16.105712006558853	Small	Day90	concensus_peak1835_support_3	Day_90_Small_Pig	D90S251016	Litter251016	52012720	intron	ENSSSCT00000049123	ENSSSCG00000035400
12	35615073	35615575	503	Ad2.11	44.9606915080778	Average	Day90	concensus_peak1835_support_3	Day_90_Average_Pig	D90A251016	Litter251016	89460398	intron	ENSSSCT00000049123	ENSSSCG00000035400
12	35615073	35615575	503	Ad2.12	22.8251581864558	Large	Day90	concensus_peak1835_support_3	Day_90_Large_Pig	D90L251016	Litter251016	82830708	intron	ENSSSCT00000049123	ENSSSCG00000035400
12	35615073	35615575	503	Ad2.13	41.4347422589865	Small	Day90	concensus_peak1835_support_3	Day_90_Small_Pig	D90S111016	Litter111016	101841546	intron	ENSSSCT00000049123	ENSSSCG00000035400
12	35615073	35615575	503	Ad2.14	25.959439849640024	Average	Day90	concensus_peak1835_support_3	Day_90_Average_Pig	D90A111016	Litter111016	88960752	intron	ENSSSCT00000049123	ENSSSCG00000035400
12	35615073	35615575	503	Ad2.15	49.20935012729381	Large	Day90	concensus_peak1835_support_3	Day_90_Large_Pig	D90L111016	Litter111016	111821934	intron	ENSSSCT00000049123	ENSSSCG00000035400
12	35615073	35615575	503	Ad2.16	44.05505303786666	Small	6week	concensus_peak1835_support_3	6_week_old_smallest_pig_cryo_nuclei	6WKS050219CN	Litter050219	75392010	intron	ENSSSCT00000049123	ENSSSCG00000035400
12	35615073	35615575	503	Ad2.17	69.2001545818285	Average	6week	concensus_peak1835_support_3	6_week_old_average_pig_cryo_nuclei	6WKA050219CN	Litter050219	89656516	intron	ENSSSCT00000049123	ENSSSCG00000035400
12	35615073	35615575	503	Ad2.19	23.77831535407913	Large	Day90	concensus_peak1835_support_3	Day_90_Large_Pig	D90L121016	Litter121016	41125666	intron	ENSSSCT00000049123	ENSSSCG00000035400
12	35615073	35615575	503	Ad2.2	16.593470922399366	Average	Day60	concensus_peak1835_support_3	Day_60_Average_Pig	D60A120916	Litter120916	77013370	intron	ENSSSCT00000049123	ENSSSCG00000035400
12	35615073	35615575	503	Ad2.20	64.88354654158893	Average	Day90	concensus_peak1835_support_3	Day_90_Average_Pig	D90A121016	Litter121016	76858674	intron	ENSSSCT00000049123	ENSSSCG00000035400
12	35615073	35615575	503	Ad2.21	33.328096217112	Small	Day90	concensus_peak1835_support_3	Day_90_Small_Pig	D90S121016	Litter121016	106012282	intron	ENSSSCT00000049123	ENSSSCG00000035400
12	35615073	35615575	503	Ad2.22	78.41131028921232	Small	6week	concensus_peak1835_support_3	6_week_old_smallest_pig	6WKS050219	Litter050219	65342688	intron	ENSSSCT00000049123	ENSSSCG00000035400
12	35615073	35615575	503	Ad2.23	68.06753869090383	Average	6week	concensus_peak1835_support_3	6_week_old_average_pig	6WKA050219	Litter050219	107153458	intron	ENSSSCT00000049123	ENSSSCG00000035400
12	35615073	35615575	503	Ad2.24	15.992676995466518	Average	Day90	concensus_peak1835_support_3	Day_90_Average_Pig	D90A231115	Litter231115	129098746	intron	ENSSSCT00000049123	ENSSSCG00000035400
12	35615073	35615575	503	Ad2.3	47.75971975447455	Small	1week	concensus_peak1835_support_3	One_Week_Small_Pig	1WKS100918	Litter100918	46831884	intron	ENSSSCT00000049123	ENSSSCG00000035400
12	35615073	35615575	503	Ad2.4	61.88464390527536	Large	1week	concensus_peak1835_support_3	One_Week_Large_Pig	1WKL100918	Litter100918	31350002	intron	ENSSSCT00000049123	ENSSSCG00000035400
12	35615073	35615575	503	Ad2.5	7.407928948950825	Small	Day45	concensus_peak1835_support_3	Day_45_Small_Pig_Leg_Muscle	D45S220716	Litter220716	40178902	intron	ENSSSCT00000049123	ENSSSCG00000035400
12	35615073	35615575	503	Ad2.6	13.28001468038177	Large	Day45	concensus_peak1835_support_3	Day_45_Large_Pig_Leg_Muscle	D45L220716	Litter220716	54123018	intron	ENSSSCT00000049123	ENSSSCG00000035400
12	35615073	35615575	503	Ad2.7	22.240270518537155	Small	Day60	concensus_peak1835_support_3	Day_60_Small_Pig	D60S120916	Litter120916	42879028	intron	ENSSSCT00000049123	ENSSSCG00000035400
12	35615073	35615575	503	Ad2.8	13.180452178608755	Large	Day60	concensus_peak1835_support_3	Day_60_Large_Pig	D60L120916	Litter120916	88897908	intron	ENSSSCT00000049123	ENSSSCG00000035400
12	35615073	35615575	503	Ad2.9	41.03453171300745	Small	Day90	concensus_peak1835_support_3	Day_90_Small_Pig	D90S231115	Litter231115	114863556	intron	ENSSSCT00000049123	ENSSSCG00000035400
12	46984356	46984893	538	Ad2.1	15.074588660330969	Average	Day45	concensus_peak1903_support_3	Day_45_Average_Pig_Leg_Muscle	D45A220716	Litter220716	60194128	intron	ENSSSCT00000022331	ENSSSCG00000028720
12	46984356	46984893	538	Ad2.10	36.91332801530399	Small	Day90	concensus_peak1903_support_3	Day_90_Small_Pig	D90S251016	Litter251016	52012720	intron	ENSSSCT00000022331	ENSSSCG00000028720
12	46984356	46984893	538	Ad2.11	26.653347945928118	Average	Day90	concensus_peak1903_support_3	Day_90_Average_Pig	D90A251016	Litter251016	89460398	intron	ENSSSCT00000022331	ENSSSCG00000028720
12	46984356	46984893	538	Ad2.12	38.77169974820994	Large	Day90	concensus_peak1903_support_3	Day_90_Large_Pig	D90L251016	Litter251016	82830708	intron	ENSSSCT00000022331	ENSSSCG00000028720
12	46984356	46984893	538	Ad2.13	9.316713717320171	Small	Day90	concensus_peak1903_support_3	Day_90_Small_Pig	D90S111016	Litter111016	101841546	intron	ENSSSCT00000022331	ENSSSCG00000028720
12	46984356	46984893	538	Ad2.14	22.187670983026685	Average	Day90	concensus_peak1903_support_3	Day_90_Average_Pig	D90A111016	Litter111016	88960752	intron	ENSSSCT00000022331	ENSSSCG00000028720
12	46984356	46984893	538	Ad2.15	26.40922879111373	Large	Day90	concensus_peak1903_support_3	Day_90_Large_Pig	D90L111016	Litter111016	111821934	intron	ENSSSCT00000022331	ENSSSCG00000028720
12	46984356	46984893	538	Ad2.16	48.13833926016665	Small	6week	concensus_peak1903_support_3	6_week_old_smallest_pig_cryo_nuclei	6WKS050219CN	Litter050219	75392010	intron	ENSSSCT00000022331	ENSSSCG00000028720
12	46984356	46984893	538	Ad2.17	78.94814948870956	Average	6week	concensus_peak1903_support_3	6_week_old_average_pig_cryo_nuclei	6WKA050219CN	Litter050219	89656516	intron	ENSSSCT00000022331	ENSSSCG00000028720
12	46984356	46984893	538	Ad2.19	18.60535638650599	Large	Day90	concensus_peak1903_support_3	Day_90_Large_Pig	D90L121016	Litter121016	41125666	intron	ENSSSCT00000022331	ENSSSCG00000028720
12	46984356	46984893	538	Ad2.2	19.069389525845423	Average	Day60	concensus_peak1903_support_3	Day_60_Average_Pig	D60A120916	Litter120916	77013370	intron	ENSSSCT00000022331	ENSSSCG00000028720
12	46984356	46984893	538	Ad2.20	32.10646830223456	Average	Day90	concensus_peak1903_support_3	Day_90_Average_Pig	D90A121016	Litter121016	76858674	intron	ENSSSCT00000022331	ENSSSCG00000028720
12	46984356	46984893	538	Ad2.21	29.540238961291386	Small	Day90	concensus_peak1903_support_3	Day_90_Small_Pig	D90S121016	Litter121016	106012282	intron	ENSSSCT00000022331	ENSSSCG00000028720
12	46984356	46984893	538	Ad2.22	79.59178468753372	Small	6week	concensus_peak1903_support_3	6_week_old_smallest_pig	6WKS050219	Litter050219	65342688	intron	ENSSSCT00000022331	ENSSSCG00000028720
12	46984356	46984893	538	Ad2.23	59.33035696363178	Average	6week	concensus_peak1903_support_3	6_week_old_average_pig	6WKA050219	Litter050219	107153458	intron	ENSSSCT00000022331	ENSSSCG00000028720
12	46984356	46984893	538	Ad2.24	17.401102176872563	Average	Day90	concensus_peak1903_support_3	Day_90_Average_Pig	D90A231115	Litter231115	129098746	intron	ENSSSCT00000022331	ENSSSCG00000028720
12	46984356	46984893	538	Ad2.3	46.446949761294704	Small	1week	concensus_peak1903_support_3	One_Week_Small_Pig	1WKS100918	Litter100918	46831884	intron	ENSSSCT00000022331	ENSSSCG00000028720
12	46984356	46984893	538	Ad2.4	74.41212225329073	Large	1week	concensus_peak1903_support_3	One_Week_Large_Pig	1WKL100918	Litter100918	31350002	intron	ENSSSCT00000022331	ENSSSCG00000028720
12	46984356	46984893	538	Ad2.5	10.861893423426237	Small	Day45	concensus_peak1903_support_3	Day_45_Small_Pig_Leg_Muscle	D45S220716	Litter220716	40178902	intron	ENSSSCT00000022331	ENSSSCG00000028720
12	46984356	46984893	538	Ad2.6	10.589485273985607	Large	Day45	concensus_peak1903_support_3	Day_45_Large_Pig_Leg_Muscle	D45L220716	Litter220716	54123018	intron	ENSSSCT00000022331	ENSSSCG00000028720
12	46984356	46984893	538	Ad2.7	18.616892098780962	Small	Day60	concensus_peak1903_support_3	Day_60_Small_Pig	D60S120916	Litter120916	42879028	intron	ENSSSCT00000022331	ENSSSCG00000028720
12	46984356	46984893	538	Ad2.8	10.94272532356015	Large	Day60	concensus_peak1903_support_3	Day_60_Large_Pig	D60L120916	Litter120916	88897908	intron	ENSSSCT00000022331	ENSSSCG00000028720
12	46984356	46984893	538	Ad2.9	24.989612909942	Small	Day90	concensus_peak1903_support_3	Day_90_Small_Pig	D90S231115	Litter231115	114863556	intron	ENSSSCT00000022331	ENSSSCG00000028720
12	54176223	54176998	776	Ad2.1	17.156672754663965	Average	Day45	concensus_peak1997_support_3	Day_45_Average_Pig_Leg_Muscle	D45A220716	Litter220716	60194128	intron	ENSSSCT00000059342;ENSSSCT00000089295;ENSSSCT00000019582;ENSSSCT00000041880;ENSSSCT00000082932;ENSSSCT00000072120	ENSSSCG00000017993
12	54176223	54176998	776	Ad2.10	49.05110402040531	Small	Day90	concensus_peak1997_support_3	Day_90_Small_Pig	D90S251016	Litter251016	52012720	intron	ENSSSCT00000059342;ENSSSCT00000089295;ENSSSCT00000019582;ENSSSCT00000041880;ENSSSCT00000082932;ENSSSCT00000072120	ENSSSCG00000017993
12	54176223	54176998	776	Ad2.11	93.34438520804481	Average	Day90	concensus_peak1997_support_3	Day_90_Average_Pig	D90A251016	Litter251016	89460398	intron	ENSSSCT00000059342;ENSSSCT00000089295;ENSSSCT00000019582;ENSSSCT00000041880;ENSSSCT00000082932;ENSSSCT00000072120	ENSSSCG00000017993
12	54176223	54176998	776	Ad2.12	104.15252015140193	Large	Day90	concensus_peak1997_support_3	Day_90_Large_Pig	D90L251016	Litter251016	82830708	intron	ENSSSCT00000059342;ENSSSCT00000089295;ENSSSCT00000019582;ENSSSCT00000041880;ENSSSCT00000082932;ENSSSCT00000072120	ENSSSCG00000017993
12	54176223	54176998	776	Ad2.13	57.17887389705824	Small	Day90	concensus_peak1997_support_3	Day_90_Small_Pig	D90S111016	Litter111016	101841546	intron	ENSSSCT00000059342;ENSSSCT00000089295;ENSSSCT00000019582;ENSSSCT00000041880;ENSSSCT00000082932;ENSSSCT00000072120	ENSSSCG00000017993
12	54176223	54176998	776	Ad2.14	74.04949289896007	Average	Day90	concensus_peak1997_support_3	Day_90_Average_Pig	D90A111016	Litter111016	88960752	intron	ENSSSCT00000059342;ENSSSCT00000089295;ENSSSCT00000019582;ENSSSCT00000041880;ENSSSCT00000082932;ENSSSCT00000072120	ENSSSCG00000017993
12	54176223	54176998	776	Ad2.15	96.88233110294307	Large	Day90	concensus_peak1997_support_3	Day_90_Large_Pig	D90L111016	Litter111016	111821934	intron	ENSSSCT00000059342;ENSSSCT00000089295;ENSSSCT00000019582;ENSSSCT00000041880;ENSSSCT00000082932;ENSSSCT00000072120	ENSSSCG00000017993
12	54176223	54176998	776	Ad2.16	72.63805659396665	Small	6week	concensus_peak1997_support_3	6_week_old_smallest_pig_cryo_nuclei	6WKS050219CN	Litter050219	75392010	intron	ENSSSCT00000059342;ENSSSCT00000089295;ENSSSCT00000019582;ENSSSCT00000041880;ENSSSCT00000082932;ENSSSCT00000072120	ENSSSCG00000017993
12	54176223	54176998	776	Ad2.17	109.12051467667477	Average	6week	concensus_peak1997_support_3	6_week_old_average_pig_cryo_nuclei	6WKA050219CN	Litter050219	89656516	intron	ENSSSCT00000059342;ENSSSCT00000089295;ENSSSCT00000019582;ENSSSCT00000041880;ENSSSCT00000082932;ENSSSCT00000072120	ENSSSCG00000017993
12	54176223	54176998	776	Ad2.19	78.0943845135971	Large	Day90	concensus_peak1997_support_3	Day_90_Large_Pig	D90L121016	Litter121016	41125666	intron	ENSSSCT00000059342;ENSSSCT00000089295;ENSSSCT00000019582;ENSSSCT00000041880;ENSSSCT00000082932;ENSSSCT00000072120	ENSSSCG00000017993
12	54176223	54176998	776	Ad2.2	19.069389525845423	Average	Day60	concensus_peak1997_support_3	Day_60_Average_Pig	D60A120916	Litter120916	77013370	intron	ENSSSCT00000059342;ENSSSCT00000089295;ENSSSCT00000019582;ENSSSCT00000041880;ENSSSCT00000082932;ENSSSCT00000072120	ENSSSCG00000017993
12	54176223	54176998	776	Ad2.20	63.71293660446913	Average	Day90	concensus_peak1997_support_3	Day_90_Average_Pig	D90A121016	Litter121016	76858674	intron	ENSSSCT00000059342;ENSSSCT00000089295;ENSSSCT00000019582;ENSSSCT00000041880;ENSSSCT00000082932;ENSSSCT00000072120	ENSSSCG00000017993
12	54176223	54176998	776	Ad2.21	59.84309700785631	Small	Day90	concensus_peak1997_support_3	Day_90_Small_Pig	D90S121016	Litter121016	106012282	intron	ENSSSCT00000059342;ENSSSCT00000089295;ENSSSCT00000019582;ENSSSCT00000041880;ENSSSCT00000082932;ENSSSCT00000072120	ENSSSCG00000017993
12	54176223	54176998	776	Ad2.22	110.87435624305078	Small	6week	concensus_peak1997_support_3	6_week_old_smallest_pig	6WKS050219	Litter050219	65342688	intron	ENSSSCT00000059342;ENSSSCT00000089295;ENSSSCT00000019582;ENSSSCT00000041880;ENSSSCT00000082932;ENSSSCT00000072120	ENSSSCG00000017993
12	54176223	54176998	776	Ad2.23	75.05728407272146	Average	6week	concensus_peak1997_support_3	6_week_old_average_pig	6WKA050219	Litter050219	107153458	intron	ENSSSCT00000059342;ENSSSCT00000089295;ENSSSCT00000019582;ENSSSCT00000041880;ENSSSCT00000082932;ENSSSCT00000072120	ENSSSCG00000017993
12	54176223	54176998	776	Ad2.24	42.75275544218141	Average	Day90	concensus_peak1997_support_3	Day_90_Average_Pig	D90A231115	Litter231115	129098746	intron	ENSSSCT00000059342;ENSSSCT00000089295;ENSSSCT00000019582;ENSSSCT00000041880;ENSSSCT00000082932;ENSSSCT00000072120	ENSSSCG00000017993
12	54176223	54176998	776	Ad2.3	95.0194395089491	Small	1week	concensus_peak1997_support_3	One_Week_Small_Pig	1WKS100918	Litter100918	46831884	intron	ENSSSCT00000059342;ENSSSCT00000089295;ENSSSCT00000019582;ENSSSCT00000041880;ENSSSCT00000082932;ENSSSCT00000072120	ENSSSCG00000017993
12	54176223	54176998	776	Ad2.4	96.96158327971843	Large	1week	concensus_peak1997_support_3	One_Week_Large_Pig	1WKL100918	Litter100918	31350002	intron	ENSSSCT00000059342;ENSSSCT00000089295;ENSSSCT00000019582;ENSSSCT00000041880;ENSSSCT00000082932;ENSSSCT00000072120	ENSSSCG00000017993
12	54176223	54176998	776	Ad2.5	31.58568027027871	Small	Day45	concensus_peak1997_support_3	Day_45_Small_Pig_Leg_Muscle	D45S220716	Litter220716	40178902	intron	ENSSSCT00000059342;ENSSSCT00000089295;ENSSSCT00000019582;ENSSSCT00000041880;ENSSSCT00000082932;ENSSSCT00000072120	ENSSSCG00000017993
12	54176223	54176998	776	Ad2.6	9.916852922386568	Large	Day45	concensus_peak1997_support_3	Day_45_Large_Pig_Leg_Muscle	D45L220716	Litter220716	54123018	intron	ENSSSCT00000059342;ENSSSCT00000089295;ENSSSCT00000019582;ENSSSCT00000041880;ENSSSCT00000082932;ENSSSCT00000072120	ENSSSCG00000017993
12	54176223	54176998	776	Ad2.7	27.67533814817144	Small	Day60	concensus_peak1997_support_3	Day_60_Small_Pig	D60S120916	Litter120916	42879028	intron	ENSSSCT00000059342;ENSSSCT00000089295;ENSSSCT00000019582;ENSSSCT00000041880;ENSSSCT00000082932;ENSSSCT00000072120	ENSSSCG00000017993
12	54176223	54176998	776	Ad2.8	37.04953863246053	Large	Day60	concensus_peak1997_support_3	Day_60_Large_Pig	D60L120916	Litter120916	88897908	intron	ENSSSCT00000059342;ENSSSCT00000089295;ENSSSCT00000019582;ENSSSCT00000041880;ENSSSCT00000082932;ENSSSCT00000072120	ENSSSCG00000017993
12	54176223	54176998	776	Ad2.9	52.01263405194697	Small	Day90	concensus_peak1997_support_3	Day_90_Small_Pig	D90S231115	Litter231115	114863556	intron	ENSSSCT00000059342;ENSSSCT00000089295;ENSSSCT00000019582;ENSSSCT00000041880;ENSSSCT00000082932;ENSSSCT00000072120	ENSSSCG00000017993
12	55332329	55332669	341	Ad2.1	6.052224251554655	Average	Day45	concensus_peak1998_support_3	Day_45_Average_Pig_Leg_Muscle	D45A220716	Litter220716	60194128	intergenic	NA	Novel392
12	55332329	55332669	341	Ad2.10	14.37174400583009	Small	Day90	concensus_peak1998_support_3	Day_90_Small_Pig	D90S251016	Litter251016	52012720	intergenic	NA	Novel393
12	55332329	55332669	341	Ad2.11	27.961015343224524	Average	Day90	concensus_peak1998_support_3	Day_90_Average_Pig	D90A251016	Litter251016	89460398	intergenic	NA	Novel394
12	55332329	55332669	341	Ad2.12	33.9877372796837	Large	Day90	concensus_peak1998_support_3	Day_90_Large_Pig	D90L251016	Litter251016	82830708	intergenic	NA	Novel395
12	55332329	55332669	341	Ad2.13	19.39295796568608	Small	Day90	concensus_peak1998_support_3	Day_90_Small_Pig	D90S111016	Litter111016	101841546	intergenic	NA	Novel396
12	55332329	55332669	341	Ad2.14	16.53001768310668	Average	Day90	concensus_peak1998_support_3	Day_90_Average_Pig	D90A111016	Litter111016	88960752	intergenic	NA	Novel397
12	55332329	55332669	341	Ad2.15	24.33649048782463	Large	Day90	concensus_peak1998_support_3	Day_90_Large_Pig	D90L111016	Litter111016	111821934	intergenic	NA	Novel398
12	55332329	55332669	341	Ad2.16	24.319169630083326	Small	6week	concensus_peak1998_support_3	6_week_old_smallest_pig_cryo_nuclei	6WKS050219CN	Litter050219	75392010	intergenic	NA	Novel399
12	55332329	55332669	341	Ad2.17	52.02511593637137	Average	6week	concensus_peak1998_support_3	6_week_old_average_pig_cryo_nuclei	6WKA050219CN	Litter050219	89656516	intergenic	NA	Novel400
12	55332329	55332669	341	Ad2.19	21.19183587029256	Large	Day90	concensus_peak1998_support_3	Day_90_Large_Pig	D90L121016	Litter121016	41125666	intergenic	NA	Novel401
12	55332329	55332669	341	Ad2.2	11.641633715507254	Average	Day60	concensus_peak1998_support_3	Day_60_Average_Pig	D60A120916	Litter120916	77013370	intergenic	NA	Novel402
12	55332329	55332669	341	Ad2.20	27.42402855375537	Average	Day90	concensus_peak1998_support_3	Day_90_Average_Pig	D90A121016	Litter121016	76858674	intergenic	NA	Novel403
12	55332329	55332669	341	Ad2.21	19.43928627910308	Small	Day90	concensus_peak1998_support_3	Day_90_Small_Pig	D90S121016	Litter121016	106012282	intergenic	NA	Novel404
12	55332329	55332669	341	Ad2.22	65.42609190767693	Small	6week	concensus_peak1998_support_3	6_week_old_smallest_pig	6WKS050219	Litter050219	65342688	intergenic	NA	Novel405
12	55332329	55332669	341	Ad2.23	49.42821767272346	Average	6week	concensus_peak1998_support_3	6_week_old_average_pig	6WKA050219	Litter050219	107153458	intergenic	NA	Novel406
12	55332329	55332669	341	Ad2.24	11.767401451248375	Average	Day90	concensus_peak1998_support_3	Day_90_Average_Pig	D90A231115	Litter231115	129098746	intergenic	NA	Novel407
12	55332329	55332669	341	Ad2.3	58.26187969991334	Small	1week	concensus_peak1998_support_3	One_Week_Small_Pig	1WKS100918	Litter100918	46831884	intergenic	NA	Novel408
12	55332329	55332669	341	Ad2.4	53.11540906166459	Large	1week	concensus_peak1998_support_3	One_Week_Large_Pig	1WKL100918	Litter100918	31350002	intergenic	NA	Novel409
12	55332329	55332669	341	Ad2.5	16.042840135139357	Small	Day45	concensus_peak1998_support_3	Day_45_Small_Pig_Leg_Muscle	D45S220716	Litter220716	40178902	intergenic	NA	Novel410
12	55332329	55332669	341	Ad2.6	6.553691164391365	Large	Day45	concensus_peak1998_support_3	Day_45_Large_Pig_Leg_Muscle	D45L220716	Litter220716	54123018	intergenic	NA	Novel411
12	55332329	55332669	341	Ad2.7	14.993513679024769	Small	Day60	concensus_peak1998_support_3	Day_60_Small_Pig	D60S120916	Litter120916	42879028	intergenic	NA	Novel412
12	55332329	55332669	341	Ad2.8	16.909996937023095	Large	Day60	concensus_peak1998_support_3	Day_60_Large_Pig	D60L120916	Litter120916	88897908	intergenic	NA	Novel413
12	55332329	55332669	341	Ad2.9	22.456204677879036	Small	Day90	concensus_peak1998_support_3	Day_90_Small_Pig	D90S231115	Litter231115	114863556	intergenic	NA	Novel414
12	55347429	55347856	428	Ad2.1	11.60444850310931	Average	Day45	concensus_peak1999_support_3	Day_45_Average_Pig_Leg_Muscle	D45A220716	Litter220716	60194128	intron	ENSSSCT00000019601	ENSSSCG00000018007
12	55347429	55347856	428	Ad2.10	19.573648008016374	Small	Day90	concensus_peak1999_support_3	Day_90_Small_Pig	D90S251016	Litter251016	52012720	intron	ENSSSCT00000019601	ENSSSCG00000018007
12	55347429	55347856	428	Ad2.11	38.42235452159577	Average	Day90	concensus_peak1999_support_3	Day_90_Average_Pig	D90A251016	Litter251016	89460398	intron	ENSSSCT00000019601	ENSSSCG00000018007
12	55347429	55347856	428	Ad2.12	46.74497052908701	Large	Day90	concensus_peak1999_support_3	Day_90_Large_Pig	D90L251016	Litter251016	82830708	intron	ENSSSCT00000019601	ENSSSCG00000018007
12	55347429	55347856	428	Ad2.13	62.216996021241194	Small	Day90	concensus_peak1999_support_3	Day_90_Small_Pig	D90S111016	Litter111016	101841546	intron	ENSSSCT00000019601	ENSSSCG00000018007
12	55347429	55347856	428	Ad2.14	46.704168616013376	Average	Day90	concensus_peak1999_support_3	Day_90_Average_Pig	D90A111016	Litter111016	88960752	intron	ENSSSCT00000019601	ENSSSCG00000018007
12	55347429	55347856	428	Ad2.15	37.80928945920377	Large	Day90	concensus_peak1999_support_3	Day_90_Large_Pig	D90L111016	Litter111016	111821934	intron	ENSSSCT00000019601	ENSSSCG00000018007
12	55347429	55347856	428	Ad2.16	54.94381629733332	Small	6week	concensus_peak1999_support_3	6_week_old_smallest_pig_cryo_nuclei	6WKS050219CN	Litter050219	75392010	intron	ENSSSCT00000019601	ENSSSCG00000018007
12	55347429	55347856	428	Ad2.17	56.6670182729814	Average	6week	concensus_peak1999_support_3	6_week_old_average_pig_cryo_nuclei	6WKA050219CN	Litter050219	89656516	intron	ENSSSCT00000019601	ENSSSCG00000018007
12	55347429	55347856	428	Ad2.19	34.12423328922541	Large	Day90	concensus_peak1999_support_3	Day_90_Large_Pig	D90L121016	Litter121016	41125666	intron	ENSSSCT00000019601	ENSSSCG00000018007
12	55347429	55347856	428	Ad2.2	37.63877905169085	Average	Day60	concensus_peak1999_support_3	Day_60_Average_Pig	D60A120916	Litter120916	77013370	intron	ENSSSCT00000019601	ENSSSCG00000018007
12	55347429	55347856	428	Ad2.20	61.37171673022953	Average	Day90	concensus_peak1999_support_3	Day_90_Average_Pig	D90A121016	Litter121016	76858674	intron	ENSSSCT00000019601	ENSSSCG00000018007
12	55347429	55347856	428	Ad2.21	49.742144325668	Small	Day90	concensus_peak1999_support_3	Day_90_Small_Pig	D90S121016	Litter121016	106012282	intron	ENSSSCT00000019601	ENSSSCG00000018007
12	55347429	55347856	428	Ad2.22	81.95273348417652	Small	6week	concensus_peak1999_support_3	6_week_old_smallest_pig	6WKS050219	Litter050219	65342688	intron	ENSSSCT00000019601	ENSSSCG00000018007
12	55347429	55347856	428	Ad2.23	68.65001747272196	Average	6week	concensus_peak1999_support_3	6_week_old_average_pig	6WKA050219	Litter050219	107153458	intron	ENSSSCT00000019601	ENSSSCG00000018007
12	55347429	55347856	428	Ad2.24	20.217952539684656	Average	Day90	concensus_peak1999_support_3	Day_90_Average_Pig	D90A231115	Litter231115	129098746	intron	ENSSSCT00000019601	ENSSSCG00000018007
12	55347429	55347856	428	Ad2.3	51.69802973401409	Small	1week	concensus_peak1999_support_3	One_Week_Small_Pig	1WKS100918	Litter100918	46831884	intron	ENSSSCT00000019601	ENSSSCG00000018007
12	55347429	55347856	428	Ad2.4	73.1593744184892	Large	1week	concensus_peak1999_support_3	One_Week_Large_Pig	1WKL100918	Litter100918	31350002	intron	ENSSSCT00000019601	ENSSSCG00000018007
12	55347429	55347856	428	Ad2.5	24.677751321327886	Small	Day45	concensus_peak1999_support_3	Day_45_Small_Pig_Leg_Muscle	D45S220716	Litter220716	40178902	intron	ENSSSCT00000019601	ENSSSCG00000018007
12	55347429	55347856	428	Ad2.6	14.625279383579851	Large	Day45	concensus_peak1999_support_3	Day_45_Large_Pig_Leg_Muscle	D45L220716	Litter220716	54123018	intron	ENSSSCT00000019601	ENSSSCG00000018007
12	55347429	55347856	428	Ad2.7	36.733784197561924	Small	Day60	concensus_peak1999_support_3	Day_60_Small_Pig	D60S120916	Litter120916	42879028	intron	ENSSSCT00000019601	ENSSSCG00000018007
12	55347429	55347856	428	Ad2.8	33.31999387404619	Large	Day60	concensus_peak1999_support_3	Day_60_Large_Pig	D60L120916	Litter120916	88897908	intron	ENSSSCT00000019601	ENSSSCG00000018007
12	55347429	55347856	428	Ad2.9	52.01263405194697	Small	Day90	concensus_peak1999_support_3	Day_90_Small_Pig	D90S231115	Litter231115	114863556	intron	ENSSSCT00000019601	ENSSSCG00000018007
12	61600041	61602749	2709	Ad2.1	1.8880560628886638	Average	Day45	concensus_peak2059_support_24	Day_45_Average_Pig_Leg_Muscle	D45A220716	Litter220716	60194128	intergenic	NA	Novel415
12	61600041	61602749	2709	Ad2.10	42.11523201749027	Small	Day90	concensus_peak2059_support_24	Day_90_Small_Pig	D90S251016	Litter251016	52012720	intergenic	NA	Novel416
12	61600041	61602749	2709	Ad2.11	26.653347945928118	Average	Day90	concensus_peak2059_support_24	Day_90_Average_Pig	D90A251016	Litter251016	89460398	intergenic	NA	Novel417
12	61600041	61602749	2709	Ad2.12	37.17704559203453	Large	Day90	concensus_peak2059_support_24	Day_90_Large_Pig	D90L251016	Litter251016	82830708	intergenic	NA	Novel418
12	61600041	61602749	2709	Ad2.13	9.94647898284304	Small	Day90	concensus_peak2059_support_24	Day_90_Small_Pig	D90S111016	Litter111016	101841546	intergenic	NA	Novel419
12	61600041	61602749	2709	Ad2.14	16.53001768310668	Average	Day90	concensus_peak2059_support_24	Day_90_Average_Pig	D90A111016	Litter111016	88960752	intergenic	NA	Novel420
12	61600041	61602749	2709	Ad2.15	13.97279897137914	Large	Day90	concensus_peak2059_support_24	Day_90_Large_Pig	D90L111016	Litter111016	111821934	intergenic	NA	Novel421
12	61600041	61602749	2709	Ad2.16	21.596978815216662	Small	6week	concensus_peak2059_support_24	6_week_old_smallest_pig_cryo_nuclei	6WKS050219CN	Litter050219	75392010	intergenic	NA	Novel422
12	61600041	61602749	2709	Ad2.17	12.568946075186087	Average	6week	concensus_peak2059_support_24	6_week_old_average_pig_cryo_nuclei	6WKA050219CN	Litter050219	89656516	intergenic	NA	Novel423
12	61600041	61602749	2709	Ad2.19	57.40254864330454	Large	Day90	concensus_peak2059_support_24	Day_90_Large_Pig	D90L121016	Litter121016	41125666	intergenic	NA	Novel424
12	61600041	61602749	2709	Ad2.2	6.689796508615141	Average	Day60	concensus_peak2059_support_24	Day_60_Average_Pig	D60A120916	Litter120916	77013370	intergenic	NA	Novel425
12	61600041	61602749	2709	Ad2.20	35.61829811359396	Average	Day90	concensus_peak2059_support_24	Day_90_Average_Pig	D90A121016	Litter121016	76858674	intergenic	NA	Novel426
12	61600041	61602749	2709	Ad2.21	32.06547713183846	Small	Day90	concensus_peak2059_support_24	Day_90_Small_Pig	D90S121016	Litter121016	106012282	intergenic	NA	Novel427
12	61600041	61602749	2709	Ad2.22	17.616878775660282	Small	6week	concensus_peak2059_support_24	6_week_old_smallest_pig	6WKS050219	Litter050219	65342688	intergenic	NA	Novel428
12	61600041	61602749	2709	Ad2.23	10.984618072726455	Average	6week	concensus_peak2059_support_24	6_week_old_average_pig	6WKA050219	Litter050219	107153458	intergenic	NA	Novel429
12	61600041	61602749	2709	Ad2.24	5.664225665155506	Average	Day90	concensus_peak2059_support_24	Day_90_Average_Pig	D90A231115	Litter231115	129098746	intergenic	NA	Novel430
12	61600041	61602749	2709	Ad2.3	7.063849965899243	Small	1week	concensus_peak2059_support_24	One_Week_Small_Pig	1WKS100918	Litter100918	46831884	intergenic	NA	Novel431
12	61600041	61602749	2709	Ad2.4	5.510991339206152	Large	1week	concensus_peak2059_support_24	One_Week_Large_Pig	1WKL100918	Litter100918	31350002	intergenic	NA	Novel432
12	61600041	61602749	2709	Ad2.5	3.9539644744754123	Small	Day45	concensus_peak2059_support_24	Day_45_Small_Pig_Leg_Muscle	D45S220716	Litter220716	40178902	intergenic	NA	Novel433
12	61600041	61602749	2709	Ad2.6	2.5178970547971216	Large	Day45	concensus_peak2059_support_24	Day_45_Large_Pig_Leg_Muscle	D45L220716	Litter220716	54123018	intergenic	NA	Novel434
12	61600041	61602749	2709	Ad2.7	2.311689209878096	Small	Day60	concensus_peak2059_support_24	Day_60_Small_Pig	D60S120916	Litter120916	42879028	intergenic	NA	Novel435
12	61600041	61602749	2709	Ad2.8	7.213180565145811	Large	Day60	concensus_peak2059_support_24	Day_60_Large_Pig	D60L120916	Litter120916	88897908	intergenic	NA	Novel436
12	61600041	61602749	2709	Ad2.9	25.83408232062966	Small	Day90	concensus_peak2059_support_24	Day_90_Small_Pig	D90S231115	Litter231115	114863556	intergenic	NA	Novel437
13	2515641	2516194	554	Ad2.1	13.686532597442305	Average	Day45	concensus_peak2070_support_3	Day_45_Average_Pig_Leg_Muscle	D45A220716	Litter220716	60194128	intron	ENSSSCT00000032548	ENSSSCG00000024938
13	2515641	2516194	554	Ad2.10	43.84920001821903	Small	Day90	concensus_peak2070_support_3	Day_90_Small_Pig	D90S251016	Litter251016	52012720	intron	ENSSSCT00000032548	ENSSSCG00000024938
13	2515641	2516194	554	Ad2.11	59.345032878338266	Average	Day90	concensus_peak2070_support_3	Day_90_Average_Pig	D90A251016	Litter251016	89460398	intron	ENSSSCT00000032548	ENSSSCG00000024938
13	2515641	2516194	554	Ad2.12	73.85409118406906	Large	Day90	concensus_peak2070_support_3	Day_90_Large_Pig	D90L251016	Litter251016	82830708	intron	ENSSSCT00000032548	ENSSSCG00000024938
13	2515641	2516194	554	Ad2.13	25.060845355391905	Small	Day90	concensus_peak2070_support_3	Day_90_Small_Pig	D90S111016	Litter111016	101841546	intron	ENSSSCT00000032548	ENSSSCG00000024938
13	2515641	2516194	554	Ad2.14	48.59005304932004	Average	Day90	concensus_peak2070_support_3	Day_90_Average_Pig	D90A111016	Litter111016	88960752	intron	ENSSSCT00000032548	ENSSSCG00000024938
13	2515641	2516194	554	Ad2.15	46.10024267236017	Large	Day90	concensus_peak2070_support_3	Day_90_Large_Pig	D90L111016	Litter111016	111821934	intron	ENSSSCT00000032548	ENSSSCG00000024938
13	2515641	2516194	554	Ad2.16	55.62436400104998	Small	6week	concensus_peak2070_support_3	6_week_old_smallest_pig_cryo_nuclei	6WKS050219CN	Litter050219	75392010	intron	ENSSSCT00000032548	ENSSSCG00000024938
13	2515641	2516194	554	Ad2.17	65.02244247887947	Average	6week	concensus_peak2070_support_3	6_week_old_average_pig_cryo_nuclei	6WKA050219CN	Litter050219	89656516	intron	ENSSSCT00000032548	ENSSSCG00000024938
13	2515641	2516194	554	Ad2.19	49.64311019194483	Large	Day90	concensus_peak2070_support_3	Day_90_Large_Pig	D90L121016	Litter121016	41125666	intron	ENSSSCT00000032548	ENSSSCG00000024938
13	2515641	2516194	554	Ad2.2	25.259186034460566	Average	Day60	concensus_peak2070_support_3	Day_60_Average_Pig	D60A120916	Litter120916	77013370	intron	ENSSSCT00000032548	ENSSSCG00000024938
13	2515641	2516194	554	Ad2.20	33.27707823935437	Average	Day90	concensus_peak2070_support_3	Day_90_Average_Pig	D90A121016	Litter121016	76858674	intron	ENSSSCT00000032548	ENSSSCG00000024938
13	2515641	2516194	554	Ad2.21	72.46928786059169	Small	Day90	concensus_peak2070_support_3	Day_90_Small_Pig	D90S121016	Litter121016	106012282	intron	ENSSSCT00000032548	ENSSSCG00000024938
13	2515641	2516194	554	Ad2.22	109.10364464556868	Small	6week	concensus_peak2070_support_3	6_week_old_smallest_pig	6WKS050219	Litter050219	65342688	intron	ENSSSCT00000032548	ENSSSCG00000024938
13	2515641	2516194	554	Ad2.23	67.48505990908569	Average	6week	concensus_peak2070_support_3	6_week_old_average_pig	6WKA050219	Litter050219	107153458	intron	ENSSSCT00000032548	ENSSSCG00000024938
13	2515641	2516194	554	Ad2.24	30.076928809526986	Average	Day90	concensus_peak2070_support_3	Day_90_Average_Pig	D90A231115	Litter231115	129098746	intron	ENSSSCT00000032548	ENSSSCG00000024938
13	2515641	2516194	554	Ad2.3	63.51295967263273	Small	1week	concensus_peak2070_support_3	One_Week_Small_Pig	1WKS100918	Litter100918	46831884	intron	ENSSSCT00000032548	ENSSSCG00000024938
13	2515641	2516194	554	Ad2.4	56.873652566069204	Large	1week	concensus_peak2070_support_3	One_Week_Large_Pig	1WKL100918	Litter100918	31350002	intron	ENSSSCT00000032548	ENSSSCG00000024938
13	2515641	2516194	554	Ad2.5	26.404733558565592	Small	Day45	concensus_peak2070_support_3	Day_45_Small_Pig_Leg_Muscle	D45S220716	Litter220716	40178902	intron	ENSSSCT00000032548	ENSSSCG00000024938
13	2515641	2516194	554	Ad2.6	20.678970547971215	Large	Day45	concensus_peak2070_support_3	Day_45_Large_Pig_Leg_Muscle	D45L220716	Litter220716	54123018	intron	ENSSSCT00000032548	ENSSSCG00000024938
13	2515641	2516194	554	Ad2.7	24.051959728415248	Small	Day60	concensus_peak2070_support_3	Day_60_Small_Pig	D60S120916	Litter120916	42879028	intron	ENSSSCT00000032548	ENSSSCG00000024938
13	2515641	2516194	554	Ad2.8	18.40181484038883	Large	Day60	concensus_peak2070_support_3	Day_60_Large_Pig	D60L120916	Litter120916	88897908	intron	ENSSSCT00000032548	ENSSSCG00000024938
13	2515641	2516194	554	Ad2.9	47.79028699850869	Small	Day90	concensus_peak2070_support_3	Day_90_Small_Pig	D90S231115	Litter231115	114863556	intron	ENSSSCT00000032548	ENSSSCG00000024938
13	8269685	8270200	516	Ad2.1	20.626812911885622	Average	Day45	concensus_peak2087_support_5	Day_45_Average_Pig_Leg_Muscle	D45A220716	Litter220716	60194128	intron	ENSSSCT00000012274;ENSSSCT00000056704	ENSSSCG00000011208
13	8269685	8270200	516	Ad2.10	54.2530080225916	Small	Day90	concensus_peak2087_support_5	Day_90_Small_Pig	D90S251016	Litter251016	52012720	intron	ENSSSCT00000012274;ENSSSCT00000056704	ENSSSCG00000011208
13	8269685	8270200	516	Ad2.11	54.11436328915264	Average	Day90	concensus_peak2087_support_5	Day_90_Average_Pig	D90A251016	Litter251016	89460398	intron	ENSSSCT00000012274;ENSSSCT00000056704	ENSSSCG00000011208
13	8269685	8270200	516	Ad2.12	70.66478287171823	Large	Day90	concensus_peak2087_support_5	Day_90_Large_Pig	D90L251016	Litter251016	82830708	intron	ENSSSCT00000012274;ENSSSCT00000056704	ENSSSCG00000011208
13	8269685	8270200	516	Ad2.13	45.213333852123725	Small	Day90	concensus_peak2087_support_5	Day_90_Small_Pig	D90S111016	Litter111016	101841546	intron	ENSSSCT00000012274;ENSSSCT00000056704	ENSSSCG00000011208
13	8269685	8270200	516	Ad2.14	52.361821915933376	Average	Day90	concensus_peak2087_support_5	Day_90_Average_Pig	D90A111016	Litter111016	88960752	intron	ENSSSCT00000012274;ENSSSCT00000056704	ENSSSCG00000011208
13	8269685	8270200	516	Ad2.15	53.35482673387201	Large	Day90	concensus_peak2087_support_5	Day_90_Large_Pig	D90L111016	Litter111016	111821934	intron	ENSSSCT00000012274;ENSSSCT00000056704	ENSSSCG00000011208
13	8269685	8270200	516	Ad2.16	68.55477037166665	Small	6week	concensus_peak2087_support_5	6_week_old_smallest_pig_cryo_nuclei	6WKS050219CN	Litter050219	75392010	intron	ENSSSCT00000012274;ENSSSCT00000056704	ENSSSCG00000011208
13	8269685	8270200	516	Ad2.17	93.33804673220067	Average	6week	concensus_peak2087_support_5	6_week_old_average_pig_cryo_nuclei	6WKA050219CN	Litter050219	89656516	intron	ENSSSCT00000012274;ENSSSCT00000056704	ENSSSCG00000011208
13	8269685	8270200	516	Ad2.19	62.57550761087768	Large	Day90	concensus_peak2087_support_5	Day_90_Large_Pig	D90L121016	Litter121016	41125666	intron	ENSSSCT00000012274;ENSSSCT00000056704	ENSSSCG00000011208
13	8269685	8270200	516	Ad2.2	30.211023241352677	Average	Day60	concensus_peak2087_support_5	Day_60_Average_Pig	D60A120916	Litter120916	77013370	intron	ENSSSCT00000012274;ENSSSCT00000056704	ENSSSCG00000011208
13	8269685	8270200	516	Ad2.20	47.324397484791945	Average	Day90	concensus_peak2087_support_5	Day_90_Average_Pig	D90A121016	Litter121016	76858674	intron	ENSSSCT00000012274;ENSSSCT00000056704	ENSSSCG00000011208
13	8269685	8270200	516	Ad2.21	45.95428706984739	Small	Day90	concensus_peak2087_support_5	Day_90_Small_Pig	D90S121016	Litter121016	106012282	intron	ENSSSCT00000012274;ENSSSCT00000056704	ENSSSCG00000011208
13	8269685	8270200	516	Ad2.22	158.68356937506744	Small	6week	concensus_peak2087_support_5	6_week_old_smallest_pig	6WKS050219	Litter050219	65342688	intron	ENSSSCT00000012274;ENSSSCT00000056704	ENSSSCG00000011208
13	8269685	8270200	516	Ad2.23	96.02652021817437	Average	6week	concensus_peak2087_support_5	6_week_old_average_pig	6WKA050219	Litter050219	107153458	intron	ENSSSCT00000012274;ENSSSCT00000056704	ENSSSCG00000011208
13	8269685	8270200	516	Ad2.24	25.851653265308844	Average	Day90	concensus_peak2087_support_5	Day_90_Average_Pig	D90A231115	Litter231115	129098746	intron	ENSSSCT00000012274;ENSSSCT00000056704	ENSSSCG00000011208
13	8269685	8270200	516	Ad2.3	97.64497949530879	Small	1week	concensus_peak2087_support_5	One_Week_Small_Pig	1WKS100918	Litter100918	46831884	intron	ENSSSCT00000012274;ENSSSCT00000056704	ENSSSCG00000011208
13	8269685	8270200	516	Ad2.4	149.576992341383	Large	1week	concensus_peak2087_support_5	One_Week_Large_Pig	1WKL100918	Litter100918	31350002	intron	ENSSSCT00000012274;ENSSSCT00000056704	ENSSSCG00000011208
13	8269685	8270200	516	Ad2.5	22.95076908409018	Small	Day45	concensus_peak2087_support_5	Day_45_Small_Pig_Leg_Muscle	D45S220716	Litter220716	40178902	intron	ENSSSCT00000012274;ENSSSCT00000056704	ENSSSCG00000011208
13	8269685	8270200	516	Ad2.6	17.315808789976014	Large	Day45	concensus_peak2087_support_5	Day_45_Large_Pig_Leg_Muscle	D45L220716	Litter220716	54123018	intron	ENSSSCT00000012274;ENSSSCT00000056704	ENSSSCG00000011208
13	8269685	8270200	516	Ad2.7	22.240270518537155	Small	Day60	concensus_peak2087_support_5	Day_60_Small_Pig	D60S120916	Litter120916	42879028	intron	ENSSSCT00000012274;ENSSSCT00000056704	ENSSSCG00000011208
13	8269685	8270200	516	Ad2.8	31.828175970680455	Large	Day60	concensus_peak2087_support_5	Day_60_Large_Pig	D60L120916	Litter120916	88897908	intron	ENSSSCT00000012274;ENSSSCT00000056704	ENSSSCG00000011208
13	8269685	8270200	516	Ad2.9	39.34559289163214	Small	Day90	concensus_peak2087_support_5	Day_90_Small_Pig	D90S231115	Litter231115	114863556	intron	ENSSSCT00000012274;ENSSSCT00000056704	ENSSSCG00000011208
13	20959084	20959469	386	Ad2.1	10.910420471664978	Average	Day45	concensus_peak2114_support_3	Day_45_Average_Pig_Leg_Muscle	D45A220716	Litter220716	60194128	intron	ENSSSCT00000012305;ENSSSCT00000057643;ENSSSCT00000061798;ENSSSCT00000065216;ENSSSCT00000089092;ENSSSCT00000073218	ENSSSCG00000011238
13	20959084	20959469	386	Ad2.10	23.041584009473898	Small	Day90	concensus_peak2114_support_3	Day_90_Small_Pig	D90S251016	Litter251016	52012720	intron	ENSSSCT00000012305;ENSSSCT00000057643;ENSSSCT00000061798;ENSSSCT00000065216;ENSSSCT00000089092;ENSSSCT00000073218	ENSSSCG00000011238
13	20959084	20959469	386	Ad2.11	51.49902849455983	Average	Day90	concensus_peak2114_support_3	Day_90_Average_Pig	D90A251016	Litter251016	89460398	intron	ENSSSCT00000012305;ENSSSCT00000057643;ENSSSCT00000061798;ENSSSCT00000065216;ENSSSCT00000089092;ENSSSCT00000073218	ENSSSCG00000011238
13	20959084	20959469	386	Ad2.12	43.55566221673619	Large	Day90	concensus_peak2114_support_3	Day_90_Large_Pig	D90L251016	Litter251016	82830708	intron	ENSSSCT00000012305;ENSSSCT00000057643;ENSSSCT00000061798;ENSSSCT00000065216;ENSSSCT00000089092;ENSSSCT00000073218	ENSSSCG00000011238
13	20959084	20959469	386	Ad2.13	26.950141151960512	Small	Day90	concensus_peak2114_support_3	Day_90_Small_Pig	D90S111016	Litter111016	101841546	intron	ENSSSCT00000012305;ENSSSCT00000057643;ENSSSCT00000061798;ENSSSCT00000065216;ENSSSCT00000089092;ENSSSCT00000073218	ENSSSCG00000011238
13	20959084	20959469	386	Ad2.14	14.644133249800012	Average	Day90	concensus_peak2114_support_3	Day_90_Average_Pig	D90A111016	Litter111016	88960752	intron	ENSSSCT00000012305;ENSSSCT00000057643;ENSSSCT00000061798;ENSSSCT00000065216;ENSSSCT00000089092;ENSSSCT00000073218	ENSSSCG00000011238
13	20959084	20959469	386	Ad2.15	44.02750436907107	Large	Day90	concensus_peak2114_support_3	Day_90_Large_Pig	D90L111016	Litter111016	111821934	intron	ENSSSCT00000012305;ENSSSCT00000057643;ENSSSCT00000061798;ENSSSCT00000065216;ENSSSCT00000089092;ENSSSCT00000073218	ENSSSCG00000011238
13	20959084	20959469	386	Ad2.16	32.48574207468333	Small	6week	concensus_peak2114_support_3	6_week_old_smallest_pig_cryo_nuclei	6WKS050219CN	Litter050219	75392010	intron	ENSSSCT00000012305;ENSSSCT00000057643;ENSSSCT00000061798;ENSSSCT00000065216;ENSSSCT00000089092;ENSSSCT00000073218	ENSSSCG00000011238
13	20959084	20959469	386	Ad2.17	63.629871777896454	Average	6week	concensus_peak2114_support_3	6_week_old_average_pig_cryo_nuclei	6WKA050219CN	Litter050219	89656516	intron	ENSSSCT00000012305;ENSSSCT00000057643;ENSSSCT00000061798;ENSSSCT00000065216;ENSSSCT00000089092;ENSSSCT00000073218	ENSSSCG00000011238
13	20959084	20959469	386	Ad2.19	34.12423328922541	Large	Day90	concensus_peak2114_support_3	Day_90_Large_Pig	D90L121016	Litter121016	41125666	intron	ENSSSCT00000012305;ENSSSCT00000057643;ENSSSCT00000061798;ENSSSCT00000065216;ENSSSCT00000089092;ENSSSCT00000073218	ENSSSCG00000011238
13	20959084	20959469	386	Ad2.2	21.54530812929148	Average	Day60	concensus_peak2114_support_3	Day_60_Average_Pig	D60A120916	Litter120916	77013370	intron	ENSSSCT00000012305;ENSSSCT00000057643;ENSSSCT00000061798;ENSSSCT00000065216;ENSSSCT00000089092;ENSSSCT00000073218	ENSSSCG00000011238
13	20959084	20959469	386	Ad2.20	32.10646830223456	Average	Day90	concensus_peak2114_support_3	Day_90_Average_Pig	D90A121016	Litter121016	76858674	intron	ENSSSCT00000012305;ENSSSCT00000057643;ENSSSCT00000061798;ENSSSCT00000065216;ENSSSCT00000089092;ENSSSCT00000073218	ENSSSCG00000011238
13	20959084	20959469	386	Ad2.21	42.16642981402677	Small	Day90	concensus_peak2114_support_3	Day_90_Small_Pig	D90S121016	Litter121016	106012282	intron	ENSSSCT00000012305;ENSSSCT00000057643;ENSSSCT00000061798;ENSSSCT00000065216;ENSSSCT00000089092;ENSSSCT00000073218	ENSSSCG00000011238
13	20959084	20959469	386	Ad2.22	63.06514311103413	Small	6week	concensus_peak2114_support_3	6_week_old_smallest_pig	6WKS050219	Litter050219	65342688	intron	ENSSSCT00000012305;ENSSSCT00000057643;ENSSSCT00000061798;ENSSSCT00000065216;ENSSSCT00000089092;ENSSSCT00000073218	ENSSSCG00000011238
13	20959084	20959469	386	Ad2.23	62.24275087272246	Average	6week	concensus_peak2114_support_3	6_week_old_average_pig	6WKA050219	Litter050219	107153458	intron	ENSSSCT00000012305;ENSSSCT00000057643;ENSSSCT00000061798;ENSSSCT00000065216;ENSSSCT00000089092;ENSSSCT00000073218	ENSSSCG00000011238
13	20959084	20959469	386	Ad2.24	15.992676995466518	Average	Day90	concensus_peak2114_support_3	Day_90_Average_Pig	D90A231115	Litter231115	129098746	intron	ENSSSCT00000012305;ENSSSCT00000057643;ENSSSCT00000061798;ENSSSCT00000065216;ENSSSCT00000089092;ENSSSCT00000073218	ENSSSCG00000011238
13	20959084	20959469	386	Ad2.3	47.75971975447455	Small	1week	concensus_peak2114_support_3	One_Week_Small_Pig	1WKS100918	Litter100918	46831884	intron	ENSSSCT00000012305;ENSSSCT00000057643;ENSSSCT00000061798;ENSSSCT00000065216;ENSSSCT00000089092;ENSSSCT00000073218	ENSSSCG00000011238
13	20959084	20959469	386	Ad2.4	58.12640040087074	Large	1week	concensus_peak2114_support_3	One_Week_Large_Pig	1WKL100918	Litter100918	31350002	intron	ENSSSCT00000012305;ENSSSCT00000057643;ENSSSCT00000061798;ENSSSCT00000065216;ENSSSCT00000089092;ENSSSCT00000073218	ENSSSCG00000011238
13	20959084	20959469	386	Ad2.5	16.042840135139357	Small	Day45	concensus_peak2114_support_3	Day_45_Small_Pig_Leg_Muscle	D45S220716	Litter220716	40178902	intron	ENSSSCT00000012305;ENSSSCT00000057643;ENSSSCT00000061798;ENSSSCT00000065216;ENSSSCT00000089092;ENSSSCT00000073218	ENSSSCG00000011238
13	20959084	20959469	386	Ad2.6	8.571588219188486	Large	Day45	concensus_peak2114_support_3	Day_45_Large_Pig_Leg_Muscle	D45L220716	Litter220716	54123018	intron	ENSSSCT00000012305;ENSSSCT00000057643;ENSSSCT00000061798;ENSSSCT00000065216;ENSSSCT00000089092;ENSSSCT00000073218	ENSSSCG00000011238
13	20959084	20959469	386	Ad2.7	27.67533814817144	Small	Day60	concensus_peak2114_support_3	Day_60_Small_Pig	D60S120916	Litter120916	42879028	intron	ENSSSCT00000012305;ENSSSCT00000057643;ENSSSCT00000061798;ENSSSCT00000065216;ENSSSCT00000089092;ENSSSCT00000073218	ENSSSCG00000011238
13	20959084	20959469	386	Ad2.8	18.40181484038883	Large	Day60	concensus_peak2114_support_3	Day_60_Large_Pig	D60L120916	Litter120916	88897908	intron	ENSSSCT00000012305;ENSSSCT00000057643;ENSSSCT00000061798;ENSSSCT00000065216;ENSSSCT00000089092;ENSSSCT00000073218	ENSSSCG00000011238
13	20959084	20959469	386	Ad2.9	39.34559289163214	Small	Day90	concensus_peak2114_support_3	Day_90_Small_Pig	D90S231115	Litter231115	114863556	intron	ENSSSCT00000012305;ENSSSCT00000057643;ENSSSCT00000061798;ENSSSCT00000065216;ENSSSCT00000089092;ENSSSCT00000073218	ENSSSCG00000011238
13	23329516	23330131	616	Ad2.1	14.380560628886638	Average	Day45	concensus_peak2126_support_6	Day_45_Average_Pig_Leg_Muscle	D45A220716	Litter220716	60194128	intergenic	NA	Novel438
13	23329516	23330131	616	Ad2.10	85.46443203570931	Small	Day90	concensus_peak2126_support_6	Day_90_Small_Pig	D90S251016	Litter251016	52012720	intergenic	NA	Novel439
13	23329516	23330131	616	Ad2.11	80.26771123508075	Average	Day90	concensus_peak2126_support_6	Day_90_Average_Pig	D90A251016	Litter251016	89460398	intergenic	NA	Novel440
13	23329516	23330131	616	Ad2.12	107.34182846375276	Large	Day90	concensus_peak2126_support_6	Day_90_Large_Pig	D90L251016	Litter251016	82830708	intergenic	NA	Novel441
13	23329516	23330131	616	Ad2.13	119.5256351838223	Small	Day90	concensus_peak2126_support_6	Day_90_Small_Pig	D90S111016	Litter111016	101841546	intergenic	NA	Novel442
13	23329516	23330131	616	Ad2.14	66.5059551657334	Average	Day90	concensus_peak2126_support_6	Day_90_Average_Pig	D90A111016	Litter111016	88960752	intergenic	NA	Novel443
13	23329516	23330131	616	Ad2.15	125.90066734899045	Large	Day90	concensus_peak2126_support_6	Day_90_Large_Pig	D90L111016	Litter111016	111821934	intergenic	NA	Novel444
13	23329516	23330131	616	Ad2.16	108.70708489094997	Small	6week	concensus_peak2126_support_6	6_week_old_smallest_pig_cryo_nuclei	6WKS050219CN	Litter050219	75392010	intergenic	NA	Novel445
13	23329516	23330131	616	Ad2.17	140.22126033196201	Average	6week	concensus_peak2126_support_6	6_week_old_average_pig_cryo_nuclei	6WKA050219CN	Litter050219	89656516	intergenic	NA	Novel446
13	23329516	23330131	616	Ad2.19	134.99693315690163	Large	Day90	concensus_peak2126_support_6	Day_90_Large_Pig	D90L121016	Litter121016	41125666	intergenic	NA	Novel447
13	23329516	23330131	616	Ad2.2	92.1089883275041	Average	Day60	concensus_peak2126_support_6	Day_60_Average_Pig	D60A120916	Litter120916	77013370	intergenic	NA	Novel448
13	23329516	23330131	616	Ad2.20	88.2957452839849	Average	Day90	concensus_peak2126_support_6	Day_90_Average_Pig	D90A121016	Litter121016	76858674	intergenic	NA	Novel449
13	23329516	23330131	616	Ad2.21	106.56000316297724	Small	Day90	concensus_peak2126_support_6	Day_90_Small_Pig	D90S121016	Litter121016	106012282	intergenic	NA	Novel450
13	23329516	23330131	616	Ad2.22	138.61550460360365	Small	6week	concensus_peak2126_support_6	6_week_old_smallest_pig	6WKS050219	Litter050219	65342688	intergenic	NA	Novel451
13	23329516	23330131	616	Ad2.23	108.84105341817337	Average	6week	concensus_peak2126_support_6	6_week_old_average_pig	6WKA050219	Litter050219	107153458	intergenic	NA	Novel452
13	23329516	23330131	616	Ad2.24	56.83700725624188	Average	Day90	concensus_peak2126_support_6	Day_90_Average_Pig	D90A231115	Litter231115	129098746	intergenic	NA	Novel453
13	23329516	23330131	616	Ad2.3	109.45990943392744	Small	1week	concensus_peak2126_support_6	One_Week_Small_Pig	1WKS100918	Litter100918	46831884	intergenic	NA	Novel454
13	23329516	23330131	616	Ad2.4	142.0605053325738	Large	1week	concensus_peak2126_support_6	One_Week_Large_Pig	1WKL100918	Litter100918	31350002	intergenic	NA	Novel455
13	23329516	23330131	616	Ad2.5	62.67136054055742	Small	Day45	concensus_peak2126_support_6	Day_45_Small_Pig_Leg_Muscle	D45S220716	Litter220716	40178902	intergenic	NA	Novel456
13	23329516	23330131	616	Ad2.6	13.28001468038177	Large	Day45	concensus_peak2126_support_6	Day_45_Large_Pig_Leg_Muscle	D45L220716	Litter220716	54123018	intergenic	NA	Novel457
13	23329516	23330131	616	Ad2.7	42.168851827196214	Small	Day60	concensus_peak2126_support_6	Day_60_Small_Pig	D60S120916	Litter120916	42879028	intergenic	NA	Novel458
13	23329516	23330131	616	Ad2.8	77.3286220233354	Large	Day60	concensus_peak2126_support_6	Day_60_Large_Pig	D60L120916	Litter120916	88897908	intergenic	NA	Novel459
13	23329516	23330131	616	Ad2.9	95.08057399701738	Small	Day90	concensus_peak2126_support_6	Day_90_Small_Pig	D90S231115	Litter231115	114863556	intergenic	NA	Novel460
13	33885038	33885548	511	Ad2.1	9.522364408776314	Average	Day45	concensus_peak2230_support_3	Day_45_Average_Pig_Leg_Muscle	D45A220716	Litter220716	60194128	fiveUTR	ENSSSCT00000012505;ENSSSCT00000012502	ENSSSCG00000011424
13	33885038	33885548	511	Ad2.10	19.573648008016374	Small	Day90	concensus_peak2230_support_3	Day_90_Small_Pig	D90S251016	Litter251016	52012720	fiveUTR	ENSSSCT00000012505;ENSSSCT00000012502	ENSSSCG00000011424
13	33885038	33885548	511	Ad2.11	41.03768931618858	Average	Day90	concensus_peak2230_support_3	Day_90_Average_Pig	D90A251016	Litter251016	89460398	fiveUTR	ENSSSCT00000012505;ENSSSCT00000012502	ENSSSCG00000011424
13	33885038	33885548	511	Ad2.12	29.203774811157455	Large	Day90	concensus_peak2230_support_3	Day_90_Large_Pig	D90L251016	Litter251016	82830708	fiveUTR	ENSSSCT00000012505;ENSSSCT00000012502	ENSSSCG00000011424
13	33885038	33885548	511	Ad2.13	23.801314824346164	Small	Day90	concensus_peak2230_support_3	Day_90_Small_Pig	D90S111016	Litter111016	101841546	fiveUTR	ENSSSCT00000012505;ENSSSCT00000012502	ENSSSCG00000011424
13	33885038	33885548	511	Ad2.14	24.073555416333352	Average	Day90	concensus_peak2230_support_3	Day_90_Average_Pig	D90A111016	Litter111016	88960752	fiveUTR	ENSSSCT00000012505;ENSSSCT00000012502	ENSSSCG00000011424
13	33885038	33885548	511	Ad2.15	37.80928945920377	Large	Day90	concensus_peak2230_support_3	Day_90_Large_Pig	D90L111016	Litter111016	111821934	fiveUTR	ENSSSCT00000012505;ENSSSCT00000012502	ENSSSCG00000011424
13	33885038	33885548	511	Ad2.16	42.013409926716655	Small	6week	concensus_peak2230_support_3	6_week_old_smallest_pig_cryo_nuclei	6WKS050219CN	Litter050219	75392010	fiveUTR	ENSSSCT00000012505;ENSSSCT00000012502	ENSSSCG00000011424
13	33885038	33885548	511	Ad2.17	64.55825224521845	Average	6week	concensus_peak2230_support_3	6_week_old_average_pig_cryo_nuclei	6WKA050219CN	Litter050219	89656516	fiveUTR	ENSSSCT00000012505;ENSSSCT00000012502	ENSSSCG00000011424
13	33885038	33885548	511	Ad2.19	52.2295896757314	Large	Day90	concensus_peak2230_support_3	Day_90_Large_Pig	D90L121016	Litter121016	41125666	fiveUTR	ENSSSCT00000012505;ENSSSCT00000012502	ENSSSCG00000011424
13	33885038	33885548	511	Ad2.2	11.641633715507254	Average	Day60	concensus_peak2230_support_3	Day_60_Average_Pig	D60A120916	Litter120916	77013370	fiveUTR	ENSSSCT00000012505;ENSSSCT00000012502	ENSSSCG00000011424
13	33885038	33885548	511	Ad2.20	27.42402855375537	Average	Day90	concensus_peak2230_support_3	Day_90_Average_Pig	D90A121016	Litter121016	76858674	fiveUTR	ENSSSCT00000012505;ENSSSCT00000012502	ENSSSCG00000011424
13	33885038	33885548	511	Ad2.21	44.69166798457385	Small	Day90	concensus_peak2230_support_3	Day_90_Small_Pig	D90S121016	Litter121016	106012282	fiveUTR	ENSSSCT00000012505;ENSSSCT00000012502	ENSSSCG00000011424
13	33885038	33885548	511	Ad2.22	81.36249628501581	Small	6week	concensus_peak2230_support_3	6_week_old_smallest_pig	6WKS050219	Litter050219	65342688	fiveUTR	ENSSSCT00000012505;ENSSSCT00000012502	ENSSSCG00000011424
13	33885038	33885548	511	Ad2.23	57.000441836359236	Average	6week	concensus_peak2230_support_3	6_week_old_average_pig	6WKA050219	Litter050219	107153458	fiveUTR	ENSSSCT00000012505;ENSSSCT00000012502	ENSSSCG00000011424
13	33885038	33885548	511	Ad2.24	10.358976269842328	Average	Day90	concensus_peak2230_support_3	Day_90_Average_Pig	D90A231115	Litter231115	129098746	fiveUTR	ENSSSCT00000012505;ENSSSCT00000012502	ENSSSCG00000011424
13	33885038	33885548	511	Ad2.3	47.75971975447455	Small	1week	concensus_peak2230_support_3	One_Week_Small_Pig	1WKS100918	Litter100918	46831884	fiveUTR	ENSSSCT00000012505;ENSSSCT00000012502	ENSSSCG00000011424
13	33885038	33885548	511	Ad2.4	43.09342638325229	Large	1week	concensus_peak2230_support_3	One_Week_Large_Pig	1WKL100918	Litter100918	31350002	fiveUTR	ENSSSCT00000012505;ENSSSCT00000012502	ENSSSCG00000011424
13	33885038	33885548	511	Ad2.5	16.042840135139357	Small	Day45	concensus_peak2230_support_3	Day_45_Small_Pig_Leg_Muscle	D45S220716	Litter220716	40178902	fiveUTR	ENSSSCT00000012505;ENSSSCT00000012502	ENSSSCG00000011424
13	33885038	33885548	511	Ad2.6	13.95264703198081	Large	Day45	concensus_peak2230_support_3	Day_45_Large_Pig_Leg_Muscle	D45L220716	Litter220716	54123018	fiveUTR	ENSSSCT00000012505;ENSSSCT00000012502	ENSSSCG00000011424
13	33885038	33885548	511	Ad2.7	27.67533814817144	Small	Day60	concensus_peak2230_support_3	Day_60_Small_Pig	D60S120916	Litter120916	42879028	fiveUTR	ENSSSCT00000012505;ENSSSCT00000012502	ENSSSCG00000011424
13	33885038	33885548	511	Ad2.8	11.68863427524302	Large	Day60	concensus_peak2230_support_3	Day_60_Large_Pig	D60L120916	Litter120916	88897908	fiveUTR	ENSSSCT00000012505;ENSSSCT00000012502	ENSSSCG00000011424
13	33885038	33885548	511	Ad2.9	19.078327035128414	Small	Day90	concensus_peak2230_support_3	Day_90_Small_Pig	D90S231115	Litter231115	114863556	fiveUTR	ENSSSCT00000012505;ENSSSCT00000012502	ENSSSCG00000011424
13	39528915	39529277	363	Ad2.1	3.9701401572216595	Average	Day45	concensus_peak2267_support_3	Day_45_Average_Pig_Leg_Muscle	D45A220716	Litter220716	60194128	intergenic	NA	Novel461
13	39528915	39529277	363	Ad2.10	16.105712006558853	Small	Day90	concensus_peak2267_support_3	Day_90_Small_Pig	D90S251016	Litter251016	52012720	intergenic	NA	Novel462
13	39528915	39529277	363	Ad2.11	43.653024110781395	Average	Day90	concensus_peak2267_support_3	Day_90_Average_Pig	D90A251016	Litter251016	89460398	intergenic	NA	Novel463
13	39528915	39529277	363	Ad2.12	14.851887405578728	Large	Day90	concensus_peak2267_support_3	Day_90_Large_Pig	D90L251016	Litter251016	82830708	intergenic	NA	Novel464
13	39528915	39529277	363	Ad2.13	23.171549558823294	Small	Day90	concensus_peak2267_support_3	Day_90_Small_Pig	D90S111016	Litter111016	101841546	intergenic	NA	Novel465
13	39528915	39529277	363	Ad2.14	17.472959899760014	Average	Day90	concensus_peak2267_support_3	Day_90_Average_Pig	D90A111016	Litter111016	88960752	intergenic	NA	Novel466
13	39528915	39529277	363	Ad2.15	33.663812852625576	Large	Day90	concensus_peak2267_support_3	Day_90_Large_Pig	D90L111016	Litter111016	111821934	intergenic	NA	Novel467
13	39528915	39529277	363	Ad2.16	47.45779155644999	Small	6week	concensus_peak2267_support_3	6_week_old_smallest_pig_cryo_nuclei	6WKS050219CN	Litter050219	75392010	intergenic	NA	Novel468
13	39528915	39529277	363	Ad2.17	59.452159674947424	Average	6week	concensus_peak2267_support_3	6_week_old_average_pig_cryo_nuclei	6WKA050219CN	Litter050219	89656516	intergenic	NA	Novel469
13	39528915	39529277	363	Ad2.19	5.67295896757314	Large	Day90	concensus_peak2267_support_3	Day_90_Large_Pig	D90L121016	Litter121016	41125666	intergenic	NA	Novel470
13	39528915	39529277	363	Ad2.2	10.403674413784225	Average	Day60	concensus_peak2267_support_3	Day_60_Average_Pig	D60A120916	Litter120916	77013370	intergenic	NA	Novel471
13	39528915	39529277	363	Ad2.20	25.08280867951577	Average	Day90	concensus_peak2267_support_3	Day_90_Average_Pig	D90A121016	Litter121016	76858674	intergenic	NA	Novel472
13	39528915	39529277	363	Ad2.21	23.227143534923695	Small	Day90	concensus_peak2267_support_3	Day_90_Small_Pig	D90S121016	Litter121016	106012282	intergenic	NA	Novel473
13	39528915	39529277	363	Ad2.22	104.38174705228309	Small	6week	concensus_peak2267_support_3	6_week_old_smallest_pig	6WKS050219	Litter050219	65342688	intergenic	NA	Novel474
13	39528915	39529277	363	Ad2.23	71.56241138181264	Average	6week	concensus_peak2267_support_3	6_week_old_average_pig	6WKA050219	Litter050219	107153458	intergenic	NA	Novel475
13	39528915	39529277	363	Ad2.24	8.950551088436281	Average	Day90	concensus_peak2267_support_3	Day_90_Average_Pig	D90A231115	Litter231115	129098746	intergenic	NA	Novel476
13	39528915	39529277	363	Ad2.3	50.38525974083424	Small	1week	concensus_peak2267_support_3	One_Week_Small_Pig	1WKS100918	Litter100918	46831884	intergenic	NA	Novel477
13	39528915	39529277	363	Ad2.4	88.19234843610765	Large	1week	concensus_peak2267_support_3	One_Week_Large_Pig	1WKL100918	Litter100918	31350002	intergenic	NA	Novel478
13	39528915	39529277	363	Ad2.5	16.042840135139357	Small	Day45	concensus_peak2267_support_3	Day_45_Small_Pig_Leg_Muscle	D45S220716	Litter220716	40178902	intergenic	NA	Novel479
13	39528915	39529277	363	Ad2.6	6.553691164391365	Large	Day45	concensus_peak2267_support_3	Day_45_Large_Pig_Leg_Muscle	D45L220716	Litter220716	54123018	intergenic	NA	Novel480
13	39528915	39529277	363	Ad2.7	16.805202888902866	Small	Day60	concensus_peak2267_support_3	Day_60_Small_Pig	D60S120916	Litter120916	42879028	intergenic	NA	Novel481
13	39528915	39529277	363	Ad2.8	6.467271613462944	Large	Day60	concensus_peak2267_support_3	Day_60_Large_Pig	D60L120916	Litter120916	88897908	intergenic	NA	Novel482
13	39528915	39529277	363	Ad2.9	24.989612909942	Small	Day90	concensus_peak2267_support_3	Day_90_Small_Pig	D90S231115	Litter231115	114863556	intergenic	NA	Novel483
13	50353352	50353672	321	Ad2.1	94.88781227642913	Average	Day45	concensus_peak2288_support_3	Day_45_Average_Pig_Leg_Muscle	D45A220716	Litter220716	60194128	promoter	ENSSSCT00000036903	ENSSSCG00000033199
13	50353352	50353672	321	Ad2.10	61.18888002550664	Small	Day90	concensus_peak2288_support_3	Day_90_Small_Pig	D90S251016	Litter251016	52012720	promoter	ENSSSCT00000036903	ENSSSCG00000033199
13	50353352	50353672	321	Ad2.11	61.96036767293108	Average	Day90	concensus_peak2288_support_3	Day_90_Average_Pig	D90A251016	Litter251016	89460398	promoter	ENSSSCT00000036903	ENSSSCG00000033199
13	50353352	50353672	321	Ad2.12	64.28616624701658	Large	Day90	concensus_peak2288_support_3	Day_90_Large_Pig	D90L251016	Litter251016	82830708	promoter	ENSSSCT00000036903	ENSSSCG00000033199
13	50353352	50353672	321	Ad2.13	62.846761286764064	Small	Day90	concensus_peak2288_support_3	Day_90_Small_Pig	D90S111016	Litter111016	101841546	promoter	ENSSSCT00000036903	ENSSSCG00000033199
13	50353352	50353672	321	Ad2.14	58.96241743250672	Average	Day90	concensus_peak2288_support_3	Day_90_Average_Pig	D90A111016	Litter111016	88960752	promoter	ENSSSCT00000036903	ENSSSCG00000033199
13	50353352	50353672	321	Ad2.15	41.95476606578197	Large	Day90	concensus_peak2288_support_3	Day_90_Large_Pig	D90L111016	Litter111016	111821934	promoter	ENSSSCT00000036903	ENSSSCG00000033199
13	50353352	50353672	321	Ad2.16	20.23588340778333	Small	6week	concensus_peak2288_support_3	6_week_old_smallest_pig_cryo_nuclei	6WKS050219CN	Litter050219	75392010	promoter	ENSSSCT00000036903	ENSSSCG00000033199
13	50353352	50353672	321	Ad2.17	24.17370191671117	Average	6week	concensus_peak2288_support_3	6_week_old_average_pig_cryo_nuclei	6WKA050219CN	Litter050219	89656516	promoter	ENSSSCT00000036903	ENSSSCG00000033199
13	50353352	50353672	321	Ad2.19	52.2295896757314	Large	Day90	concensus_peak2288_support_3	Day_90_Large_Pig	D90L121016	Litter121016	41125666	promoter	ENSSSCT00000036903	ENSSSCG00000033199
13	50353352	50353672	321	Ad2.2	77.25347670682775	Average	Day60	concensus_peak2288_support_3	Day_60_Average_Pig	D60A120916	Litter120916	77013370	promoter	ENSSSCT00000036903	ENSSSCG00000033199
13	50353352	50353672	321	Ad2.20	43.812567673432554	Average	Day90	concensus_peak2288_support_3	Day_90_Average_Pig	D90A121016	Litter121016	76858674	promoter	ENSSSCT00000036903	ENSSSCG00000033199
[truncated: 6,819 more rows]
