# Supplementary material for: Profiling of open chromatin in developing pig (Sus scrofa) muscle to identify regulatory regions
Source: G3 (Bethesda). 2021 Dec 13;12(2):jkab424. doi: 10.1093/g3journal/jkab424 (PMC9210303; doi:10.1093/g3journal/jkab424)
Supplement: jkab424_Supplemental_Table_5 [file jkab424_supplemental_table_5.zip]

Archive with 2 entries (1 files):
- jkab424_Supplemental_Table_5/
- jkab424_Supplemental_Table_5/jkab424_Supplemental_Table_5.csv
