# Supplementary material for: Profiling of open chromatin in developing pig (Sus scrofa) muscle to identify regulatory regions
Source: G3 (Bethesda). 2021 Dec 13;12(2):jkab424. doi: 10.1093/g3journal/jkab424 (PMC9210303; doi:10.1093/g3journal/jkab424)
Supplement: jkab424_Supplemental_Table_5 [file jkab424_supplemental_table_5.zip › jkab424_Supplemental_Table_5/jkab424_Supplemental_Table_5.csv]

Gene	baseMean	AvsS_log2FC	AvsS_lfcSE	AvsL_log2FC	AvsL_lfcSE	LvsS_log2FC	LvsS_lfcSE	pvalue	padj
ABHD17A	4734.842117821691	3.44339026866475e-5	0.00144262116386169	2.525834414422317e-4	0.0040817985415677075	0.1589675496920268	0.08586855628196355	0.013464288877209366	0.5007102970263719
ABHD5	314.19245196482865	-0.3057865030205703	0.4598987392637115	-0.0028391740538407984	0.038313497133865705	-0.025724652575364663	0.0534430157396365	0.00830237685653144	0.39275325619265056
ABHD8	646.9216985035847	-1.2355365389465894e-7	0.001442588970207208	-1.4592436584892154e-6	0.0032002602066672635	0.039648358286147156	0.06712245023010388	0.02742464905781027	0.6939921168396246
ABLIM2	5152.418950538858	-3.4162004977699576e-6	0.001442638787306709	-4.306766242077503e-5	0.0037761090856947687	0.029532781949764587	0.056821599664708844	0.004099630059243188	0.27600854467880925
ACAA1	1956.2301537580233	-2.8093407095891472e-5	0.001442716922428601	-0.003839109661257595	0.03634305906219224	-0.2437023843323065	0.1448435151829794	0.0021712521869086737	0.2145394126339847
ACAP2	840.2920538923744	-9.246211804763304e-6	0.001442674436356877	-3.397362897492856e-4	0.010975797897425345	-0.5042663421272512	0.2514505228335294	0.00510568800500772	0.310280500259383
ACBD5	1415.6954334590491	-0.153330267852545	0.08856666937490827	-0.0023940919618914915	0.02163001478852031	-0.018104073238986745	0.03954510249665482	0.003942135779353253	0.26989491626913875
ACE	3707.7969898057922	0.0013050090525034978	0.002027582951103226	-1.4344241519764275e-5	0.0033161134469415618	0.045050650544564114	0.08059758688270993	0.005969983237905796	0.3343727275758718
ACOT4	2639.620931473823	0.1760049439360154	0.3549489035347646	0.0018102071037377136	0.023657230016327295	0.023199984588296252	0.048201951127178434	0.016749127752528743	0.5479261026462326
ACSS3	569.385880537935	-1.4364757180763408e-5	0.001442694082035212	-0.0025208826542031703	0.03631637493585486	-0.02312255383075474	0.05106825711373657	0.010984710646385672	0.45468354524742954
ACTBL2	9.801737141321807	-1.8489671876996968e-7	0.0014426939106470162	-3.663555346216216e-5	0.01466255573244159	0.0028207010902609594	0.04253139888678214	0.021442135594106026	0.6146998094522339
ACTN3	2226.480477684996	3.812805139622433e-6	0.0014426813327641974	1.3176219254751906e-4	0.007650998449165321	1.3305519932867942	0.3157819505374792	3.7497620819747795e-7	7.42590435624417e-4
ADA	710.9924774455767	8.673188106973074e-6	0.0014426756341839075	3.185007257395299e-4	0.0105956039425559	0.42167362343331627	0.2929534707719046	0.012598577094106576	0.4861986743309213
ADA2	231.96204512880743	-2.0657654256626444e-5	0.0014427193538907764	-7.592440363136325e-4	0.016778906839791007	-0.021124949377534303	0.048862626168655894	0.048560383577148376	0.8325881539813619
ADAMTS13	79.4497938196389	-7.327841018957286e-6	0.0014426921529952063	-0.0015429984222525566	0.03494774566595389	-0.010724785187965307	0.04412092189893305	0.028315235070602095	0.7028211829837289
ADAMTS16	1592.7000549934035	9.7895594339529e-6	0.001442675857556688	3.8936733871439247e-4	0.011727037676933977	0.5668613632335502	0.23084075529961767	0.002121696057685922	0.21205980836973576
ADAMTS3	175.04662130205472	4.589034587597377e-6	0.0014426940894156572	0.0018031293340693328	0.04591772924876884	0.0011990553043277805	0.04228680237923016	0.01834448009850244	0.5703290963272638
ADAMTS5	323.5071956555517	-4.722015208659171e-6	0.0014426729774933414	-9.515968085717512e-5	0.005928556358121632	-0.02247030333523506	0.05097971227551989	0.019788224285367282	0.5889886657691579
ADAMTS8	2439.630064039457	2.5877468922959737e-6	0.0014426648404199224	8.602030005116101e-4	0.019597628863316844	0.024076101762632317	0.05222078060771176	0.023756129705710838	0.6435272423033297
ADAP1	745.8865360508663	1.460698265117848e-5	0.0014426650509731921	9.109079760477739e-4	0.017318516366525705	0.01360024075110519	0.04373432685237378	0.049054250906334404	0.8325881539813619
ADCK5	1751.0428936852063	1.1750256264198624e-5	0.0014425488909963564	1.1337755442217989e-4	0.0034228043926363924	0.14535102630009042	0.1329865262732019	0.02477164655814	0.6584163665787063
ADD2	13.573501533251664	-3.205743236970298e-6	0.0014426956209424567	-0.004001807831003119	0.09683644225450004	-0.003118066682130066	0.042541803864585094	0.028804146843595446	0.7028211829837289
ADGRG2	350.2600440667502	2.7985708236979966e-6	0.0014426870319957194	1.387238594036991e-4	0.009005801067974143	-0.006393040188235832	0.0428703369200078	0.03288183613427512	0.7393958768618982
ADPGK	924.0103214912203	1.997239309854155e-5	0.0014425668610787779	2.1737027718862577e-4	0.004363250418235308	0.11857793369506421	0.12335562522409668	0.04111467369653234	0.797045036320112
ADRA1B	99.31908815742786	-1.0912813836188634e-6	0.0014426816989450005	-3.3069976257001175e-5	0.0057769645327727095	0.012321221009901458	0.04478120972578022	0.0059512604987550215	0.3343727275758718
ADSSL1	5889.200191797292	-2.543667033759248e-4	0.0014541237921514645	1.2545378679569116e-4	0.004417432333773358	0.3496397254614089	0.14933425805436212	0.0018188919845924037	0.19545259166884996
AGAP2	596.6039265864351	1.432291032695043e-5	0.0014426486159099675	3.4041567209974316e-4	0.00863858636491804	0.2966098608896365	0.16764394161683416	0.009439586084381415	0.41963485974019954
AGAP3	4086.5694685630583	5.9198095515121696e-6	0.0014425759981784715	5.5759420417735184e-5	0.0032711852118114714	0.1582440568952224	0.18091137297049584	0.014641630763877079	0.5141037762982034
AGMO	54.270967981566265	-1.4754621140341957e-5	0.0014427309803810553	-9.394808638886038e-4	0.039600792707762976	-0.0043857162422215965	0.04270630280960733	0.047345156929579	0.8325881539813619
AGPAT5	2581.250383726954	9.132814180241137e-5	0.0014439887839755672	-9.315903979845932e-5	0.0033604614800275636	0.09897678760290166	0.1734796455418616	7.990166023079127e-4	0.12466195566392492
AK4	182.35167316413916	-5.31052204362119e-6	0.0014426838445172042	-2.622822752747649e-4	0.01125778657614928	-0.015810098299602164	0.04647731243410425	0.03415696003710582	0.7460226703827189
AKAP7	490.6355261188843	2.0350701516174045e-6	0.001442637260369025	8.645188092660807e-5	0.004378722779288684	0.031229942199809485	0.05879296071493488	0.048837663129077745	0.8325881539813619
AKIRIN2	1611.890389709874	2.2488680937405985e-5	0.001442607723475686	7.778582200186102e-4	0.01217695186988342	0.06162908509135599	0.09505066773833769	0.027672074948546534	0.6967037286683205
AKR1B1	5273.1847867738115	3.8003325110138614e-5	0.0014428793360909686	7.91872908663217e-4	0.01589829353422116	0.0322634734494275	0.05952190545911487	0.04335662354261934	0.8092551131213843
ALCAM	424.4716475855821	-1.4226540125315688e-5	0.001442665567016926	-4.495389911124234e-4	0.011295352368547725	-0.4350953052998394	0.17577768486509704	0.0018758865433948695	0.19894205917075264
ALDH2	3862.005470670173	-3.5354317207853786e-6	0.0014426776772412627	-9.994740066343918e-5	0.006565807713197439	0.01066071999890331	0.04393985982896756	0.018944968026751875	0.5810983954670622
ALS2CL	6239.790799191379	-2.8587367850791788e-5	0.0014427590099711084	-8.309739358409166e-5	0.0039726981295512415	0.02143694058359463	0.048142370781913524	0.019679175458408645	0.5889886657691579
ALX1	20.087560731448892	1.7547043673859435e-6	0.0014426949707769996	0.0028343350529287754	0.08262793641531122	-7.668164807787268e-4	0.042389447031529026	0.0038449872615443676	0.269704243140887
AMOTL1	5897.012087351923	2.4083222593163753e-5	0.0014426932747453245	9.482875458171706e-4	0.0160332467272942	0.4528003798231014	0.12750459049206245	9.997428019428246e-5	0.036867787964373344
ANGPTL6	877.185947268445	-6.24345244839023e-6	0.0014426781722906225	8.899379978067075e-5	0.005868217693511162	-0.016422224218176948	0.04654818114364584	0.004232903065926238	0.27806917063853903
ANKRD1	675.4899430542473	8.68302891084725e-7	0.0014426928651592084	1.0017417952659847e-4	0.012131164059687836	-0.005519148548110854	0.04289943626850289	0.0046306060692726985	0.2901012126641653
ANKRD2	1843.0448684012676	-4.541191596552871e-6	0.001442692828286275	1.539317304724287e-4	0.010648266298957508	-0.004866194147468146	0.04266249697545102	0.02401333736914296	0.6472432095543416
ANO1	1547.686438806031	1.0388278687264044e-5	0.0014426157895612776	1.283193906854206e-4	0.00430937901142516	0.27832429524867935	0.15173448416476584	0.0062299357008211795	0.3392179083272633
ANPEP	279.25816619944845	-5.9653337088725254e-6	0.0014426958704466173	-0.006290642791926926	0.09525860352294799	-1.481763503970861	0.5672784688510482	3.675708683792167e-4	0.08170143712768725
ANXA7	4079.4839150713087	3.072705957557448e-5	0.001442766104654146	1.2827666281785662e-4	0.00437516631267491	-0.015328311216894383	0.043767613024117344	0.04648757886171319	0.829821182189393
AP3B2	159.638724937222	-0.5146460181918643	1.4924836531882173	-0.003488314325211306	0.056951523660464916	-0.012360334423776466	0.04481583241000754	0.009302139618229174	0.41695170565023915
APOF	262.46261405060864	-5.885024140170737e-6	0.0014426940479370725	-0.002188232647592513	0.04906307740363446	-0.6889827973440538	1.1063466886224302	0.00600147246770748	0.3343727275758718
AQP3	278.2206164398644	-6.0259446529329415e-6	0.0014426777093656273	-2.0712366303457633e-4	0.008972974357799595	0.004534083391442743	0.04218823529023901	0.03914668161855816	0.7865630918695001
AQP9	134.6073416268274	-7.360206034010663e-6	0.0014426989716667354	-0.04076831215743914	0.2614077427630516	-1.2485616742705925	0.5723929345076031	1.9411437790795128e-4	0.06299399791868834
ARAF	9379.881186477973	4.214912035771824e-6	0.0014425515559834423	6.918638318874543e-5	0.0032485499402119746	0.22694039277204084	0.12289290056273108	0.0034975591769699126	0.2589351831182336
ARAP3	7301.05551601827	4.047404127229813e-5	0.0014424685990830576	3.923655076402491e-4	0.0041674351064093585	0.19233769754291158	0.05740388924204825	2.375553451129802e-4	0.0713809820333929
ARHGAP28	978.8745905581821	-2.408133891333615e-5	0.0014427143695369311	-0.0014136042426481457	0.021959014190904687	-0.44500348644223414	0.15111341702072098	4.3706492679067055e-4	0.08887535096439456
ARHGAP42	312.24705336963467	-7.681772644977382e-7	0.0014426766568647075	-1.8555251401104125e-5	0.005034102151539946	-0.0151389761204124	0.04600624410677614	0.03403106686361326	0.7460226703827189
ARMCX4	3538.3926427620568	-2.3867014075103714e-4	0.0014527355621136169	-2.1029905894954145e-5	0.0034887052569822644	-0.03679125955339716	0.0661421955180502	0.020875196192532457	0.6070267624014904
ART4	65.50047863291981	4.8975020805244346e-6	0.0014426861613296958	2.8537668002997206e-4	0.012241149967021836	0.699024985580132	0.443131854719053	0.009034833726432006	0.4123101653388104
AS3MT	212.14785799620583	-1.0879408185648908e-5	0.0014426912229814392	-0.0017000396699769634	0.03154007631516761	-0.011144261939162231	0.043935432460587696	0.0333373356881504	0.7440599846986636
ASB1	1306.9405856138183	-5.040929185366181e-7	0.0014426165086548455	-5.54191573395347e-6	0.0033470671605982053	0.02993185210482894	0.056009645175186466	0.032470883524195734	0.7393958768618982
ASB14	44.47305856846179	1.95526640900747e-6	0.0014426884340969707	0.00016047702873370009	0.010321672584041658	1.005629095016183	0.5663348747088368	0.003578514062259134	0.2602961820173684
ASB16	790.1709109389502	6.023878561907518e-6	0.0014426559544844677	1.928999902403739e-5	0.003815909473699147	0.029244848150784368	0.057230268958061124	0.009363752642690164	0.41855716358206774
ASB18	152.26401266302102	4.8733615036711665e-6	0.0014426762707028839	1.4558291139290893e-4	0.007373919682265335	0.02028706358194035	0.04931016527673071	0.02375649070255728	0.6435272423033297
ASB2	4343.797350715609	1.2573521859029942e-5	0.0014426503216765111	2.433065636035834e-4	0.0071364831296213405	0.25380350794061407	0.2115099640257405	0.018275091430226147	0.5703290963272638
ATCAY	176.07869464009534	1.1182430395078728e-5	0.0014426725405201765	4.09843656313414e-4	0.011599567199367356	0.48378205545612657	0.21146561388194093	0.003088036214814486	0.24472103825126418
ATF3	235.51848239742074	9.507503883757982e-7	0.0014426893183720304	5.182398456988192e-5	0.00791177884806658	-0.009359989957218597	0.04382147082671784	0.004335998356852148	0.2811563478933456
ATF5	488.7539079854295	-8.54877930946632e-6	0.0014426978183758763	-0.01041265092879316	0.10988010732769331	-0.7391799367623043	0.5357965525404902	0.001286063128338596	0.16052046400324663
ATP2A1	91760.48782257365	4.756704452443844e-6	0.0014426091887193206	5.065568340984114e-5	0.0034548766384520707	0.19491533729378163	0.22691753600575768	0.011290596765778559	0.46231609252702016
ATP6V1A	1078.236838126179	-3.705125352553587e-5	0.0014426511641181196	-5.11360883846063e-4	0.00748435908967618	-0.09552743890383911	0.09152357917096512	0.025221416947271185	0.6611352364885659
ATXN7L1	411.30634884733394	-6.556781000982916e-6	0.0014426315998662394	-0.0010453227660546396	0.018851757863297864	-0.010435227847753697	0.042439308460943174	0.034160202178272724	0.7460226703827189
AZIN1	3770.830161690617	-9.053100134337721e-6	0.0014426210898091521	-1.1038440758254238e-4	0.004224514378679593	-0.049261660006476284	0.08995076305322561	0.04090690523126602	0.7968136725448466
B4GALT6	36.793746466062444	-3.0552919309587184e-6	0.0014426882770076106	-1.8711490177366434e-4	0.010919490209221241	-0.0136741600224704	0.04557563293181748	0.00585502060445306	0.3343727275758718
BAG2	434.2051007701255	1.1739376713145996e-5	0.0014426864378773634	0.0010658647964923167	0.02215111917357644	0.019400219515855053	0.04822578506533523	0.040297573257986205	0.7918071992046197
BAIAP2L2	328.02095921099175	3.5073377557533898e-6	0.0014426274225187515	1.1364276009049976e-4	0.004620384946888719	0.2874671652074898	0.19639310542794913	0.00988289146925385	0.42991902675633503
BANK1	187.90922466565482	-0.4696826354216858	0.3410322602041121	-0.004492683444466942	0.05404425887458788	-0.023331077698510883	0.0517170969834449	0.003876486603450837	0.269704243140887
BBS9	498.9739456373136	1.3999194030445039e-5	0.001442658075229791	3.22259760959404e-4	0.008692878998806188	-0.004618200783519152	0.041013128709647455	0.02857003666838073	0.7028211829837289
BCAS1	336.6675093590378	3.2601235663279043e-6	0.0014426746013654322	7.817633000302437e-5	0.0057165181164230755	0.7353408715507862	0.29564453014309733	4.201781093356774e-4	0.08854298704000911
BCL11A	69.00943033467095	6.774133445350752e-6	0.0014426950036716007	5.670006628260744e-4	0.02038832829119964	-5.821612933112173e-4	0.0421891255454389	0.04339035796965391	0.8092551131213843
BCO1	59.65400491615413	-5.975120306016783e-6	0.001442697005339602	-0.017578346037030824	0.17617679601088743	-0.007587874652496526	0.0433072990428732	0.0028852066935093996	0.2388538969840996
BDP1	1177.0473754312127	-4.799654867201599e-6	0.001442680773280341	-1.7876366132254926e-4	0.008804809096108	-0.016398404236733	0.04675428703130489	0.04349873291312812	0.8103449371393994
BLNK	275.7690250348868	6.834343548897653e-6	0.0014426558952211638	-2.6039346504472125e-4	0.008603310695866053	-0.4203885898415402	0.2194869193613865	0.006058571585498602	0.3343727275758718
BMP7	246.05060186635473	-8.621013729076642e-6	0.0014426910185870226	-0.0017258259743952635	0.034507208478623874	-0.013118378127354597	0.045009378577048245	0.02258666519156249	0.6311840736542341
BMS1	2611.990677136578	1.4465290027540999e-6	0.0014421808690270844	1.1769045043643007e-5	0.002924267985552676	-0.09418461458235683	0.06030636294273136	0.006658597700260091	0.3542373976538368
BRCA1	1397.815513234689	3.16878504427406e-5	0.00144268368901265	5.641940930011213e-4	0.00947498375751242	0.051916374320096874	0.07669322904360848	0.04276507637763335	0.8068675922133474
BRF1	4552.272384173332	7.164726919423787e-6	0.0014424895819238415	6.556887458525547e-5	0.0030756318760434254	0.15132070089254576	0.10658868731975109	0.009585548752020221	0.42380140068196215
BRMS1	808.5187822358043	1.413849410268698e-5	0.001442536762377388	1.3545761091428223e-4	0.0034783309743904966	0.18428230886661592	0.10696576409599345	0.009619985157366758	0.42391846970762326
BTBD6	5019.808002553562	-2.1836662773253262e-4	0.001450999692323989	2.351150771042826e-5	0.0031673904217937223	0.2971935239568913	0.12724144362551013	3.167619162303846e-4	0.07640641863411893
C19orf54	715.0958116896041	9.064995391371075e-6	0.0014426612230942367	1.9629109753736162e-4	0.007074399798014994	0.028628279292023683	0.05622211981646794	0.04982398400463629	0.8405128229009834
C1orf112	712.8831130885242	4.760019002114193e-6	0.0014425245434375022	1.8441062072253104e-5	0.0030565753649698124	-0.05986743377419848	0.09252449123031081	0.020862969448136218	0.6070267624014904
C1orf210	16.092315992954095	-2.2343817038289576e-6	0.0014426943972460071	-5.686826892934502e-4	0.030788946692814713	-0.0041527711170561005	0.04268291631043391	0.046222678209881775	0.8293394514024106
C1RL	497.7822378623039	-1.2571543623675364e-5	0.0014426871390078814	-0.002558661579464325	0.03693011430449793	-0.018873248315948967	0.04775546308600925	0.015338486070438966	0.5220546101485305
C2	104.90390257861817	-7.95776153231503e-6	0.0014426969269608811	-0.007028357664070437	0.09034993662491277	-0.01312497049230972	0.04525308085505546	0.002523184582143533	0.23000670241494925
C2orf68	342.2590642264833	5.492058312095997e-7	0.0014425866292917399	5.007296112706113e-6	0.0031929814936074567	0.03540941098291895	0.060575021993324304	0.04861962161376136	0.8325881539813619
C3	1918.3411761818354	-4.847573937034043e-6	0.001442697381205735	-0.13511816497465357	0.5764734051319212	-2.102875027477488	0.7971857297446359	3.6695698069880065e-5	0.018043163541874966
C4A	7014.91297467396	-4.7311792783543165e-6	0.0014426960536052147	-0.011943631257161642	0.15156446286559958	-0.00777509690388783	0.043406160356157075	0.0017026382762369903	0.189429709067514
C4orf33	215.1933926388032	1.0362237767247356e-5	0.0014426824702812283	8.542642986943652e-4	0.01961199155049501	0.020557431076770043	0.049150940429561266	0.038465873994571874	0.78524665358864
C4orf51	78.95575474801973	3.534469152495617e-6	0.0014426679579210453	6.78651122323671e-5	0.0050544245065669334	-0.016597327348931244	0.04652750374674072	0.008824404158086743	0.40677494849180534
C5	218.72950941057388	-6.92786996677215e-6	0.0014427007405703335	-1.0422967635217621	1.2628246855577898	-2.763951384156784	0.6170527896340235	4.1354906180740405e-8	1.6775617692217344e-4
C5AR2	18.72549303819237	5.2218371219531975e-6	0.00144269511455268	0.004970306857853482	0.08618125794255939	0.008055768241079527	0.04343948019791129	0.015421024693772434	0.523158070041145
C6orf120	814.8317258467378	-3.06108416736894e-5	0.0014425508283590614	4.622105045177877e-5	0.0029771525809542095	-0.05905360487276762	0.06933501624971082	0.023462324134613806	0.6430737692706817
C8G	225.57472350496636	-1.3790204456493331e-5	0.0014426842378807868	-0.0015179813997352309	0.026119909074276904	-0.015658077280966378	0.04547217266989002	0.03274871452383899	0.7393958768618982
C9orf64	649.7502589997022	8.426046034950729e-6	0.0014425026024682582	1.6413031783899716e-4	0.0036671506160891295	0.11107175542327	0.12000538861485671	0.04454763099474397	0.816428100561972
CACHD1	2654.4885359780315	-5.904227399013106e-6	0.0014426398908555151	-7.890747374704761e-5	0.004219310467816903	0.01994588001291207	0.047666870908677245	0.015346977014720145	0.5220546101485305
CACNB1	13719.806974053046	-8.085549470249129e-5	0.0014437114106780806	9.00295083736654e-5	0.0035540692726461973	0.2260789949064437	0.14483208590914967	0.00814521790029275	0.3898652084075226
CACNG1	4338.172418434395	5.890385595867127e-6	0.00144265253855949	9.202717365971945e-5	0.0047562058067407735	0.03066246905802888	0.058795943637224624	0.028736103661129685	0.7028211829837289
CACNG6	871.4308806131562	6.287020314503427e-6	0.0014425828379941946	6.244028531345575e-5	0.0033392129524769157	0.06634149390649301	0.13631437691337087	0.028615316895217718	0.7028211829837289
CAMK2A	6048.13220745558	9.943919375940825e-6	0.0014425900945243305	1.0469791933957673e-4	0.003679769460924778	0.3831545045769027	0.12011363238485259	7.629478221338576e-5	0.028789747353358076
CAMKV	131.70644971072775	3.3051683879701406e-6	0.0014426864107942915	1.6343948887732852e-4	0.009455995994287213	0.012283878292682238	0.044851987736828844	0.033713297986772875	0.7442611879365669
CAMSAP3	33.794077235967755	-3.2016316353379908e-6	0.0014426956749545423	-0.011550648807343245	0.1709790274794524	-0.0056217935870901785	0.042943615911223164	7.075089543599712e-4	0.11837529954475207
CAND1	3887.565076392677	-2.0581242127995078e-5	0.00144234145316868	-1.7497368959936525e-4	0.0030877027464526717	-0.12387258567913093	0.06765145275838516	0.012326288211165706	0.485452311928094
CAPN6	15898.418083624758	0.22884555108978313	0.12839121011784144	0.0037497275899403405	0.03369959271818381	0.20052672609440822	0.1284832118033808	0.003510769153581375	0.2589351831182336
CARD10	2129.459063309196	-1.9816133796335764e-5	0.0014424955637712047	-9.403721408005664e-6	0.0029790836780289563	0.13522984355842133	0.09222808448970717	0.0029156359383121096	0.24014776007640756
CARNS1	4308.954891904264	-1.0618503437567796e-5	0.001442557226203389	-1.0283167556468998e-4	0.0034259021389699304	0.18944157001637615	0.12686816803793108	1.1224104510323615e-4	0.04047162661878022
CASQ1	35096.59716872151	0.48748196213436645	0.186626614555594	0.02779284747062275	0.12225260035586229	0.631174177535297	0.17579580375250653	5.4879863366065944e-5	0.024067044945345565
CAT	6657.499355333698	-3.0039408649061867e-5	0.0014426940632987423	-0.00154948256210298	0.01988198055148703	-0.032401377294532685	0.05421811104642262	0.018418121932422423	0.5703290963272638
CBFA2T3	1367.7097205072503	1.1353980490515964e-5	0.0014426858808696506	4.095154824004888e-4	0.012452464896935533	0.023555526121933665	0.05173835628760867	0.03390249200217508	0.7460226703827189
CCDC125	394.00942739283505	1.052099101163027e-5	0.001442682740615039	6.8058917161935e-4	0.0170341027729162	0.0025873390955791463	0.04170610892154361	0.042246550451445604	0.8045686943957234
CCDC154	550.8113325717145	2.0844623580590477e-5	0.001442642406147054	4.2126754696095745e-4	0.008698650948953945	0.29509870981633096	0.12221104677308525	0.002734100655241076	0.23425794477859446
CCDC38	45.70747227372062	-4.338707893145645e-6	0.00144269302906045	-0.0010571788000113414	0.03412600890218547	-0.008084870901243001	0.04343409146074593	0.02725740788782103	0.6921419411389421
CCDC69	2536.5941289850925	-9.584494743585726e-6	0.0014426382356722796	-1.5593399414707542e-4	0.005416577979268086	0.009654504137774883	0.042178252075234075	0.0348502264079016	0.7526306707762039
CCN2	1018.8103783876999	4.665580709597971e-6	0.0014426868525764694	0.00028147648786593234	0.012262983799810225	-0.0032633369682491943	0.042262807901095205	0.04903533241628883	0.8325881539813619
CCN3	3440.1768627273136	3.1342230497482757e-6	0.0014426809043473641	0.002230955888504855	0.03931901874924298	-0.009488736698042347	0.043505374503715694	2.752870738071778e-5	0.01395877518623521
CCNG2	1962.4554949196672	2.1809336056036606e-5	0.0014425322619965254	2.3358682769644885e-4	0.0041258781846557815	0.11992804903741124	0.101081073694746	0.03528334421688393	0.7584480954243071
CD101	17.05629945514378	5.2203649200204675e-6	0.0014426944175202575	0.0028676976306088535	0.06170140345800902	0.009542177239565434	0.043890824688254455	0.014536388855583551	0.5125891142598608
CD14	382.2485720799696	-1.4913123121498358e-5	0.001442693366337344	-0.00215036915946977	0.0325425545923965	-0.6083840637653284	0.21715090110374258	5.022781448523455e-4	0.0958819432749901
CD6	59.005000108098095	3.314857381543863e-6	0.0014426887865948475	2.2084633898890392e-4	0.011777302744149898	0.0117318247308351	0.04467492543153364	0.019246411642555493	0.5859573396469498
CDH13	9638.361705870288	1.3892373608062614e-5	0.001442591594041288	1.5515879666321635e-4	0.00416368807673929	0.1608386525336532	0.15763806747901446	0.027163557515617096	0.6919244650681365
CDH20	106.59107766422427	4.0033064731805615e-6	0.0014426878885581429	2.569152199587852e-4	0.012192440975375977	0.9481913918644785	0.4577609240746518	0.003418089132977692	0.2555848583949126
CDH6	93.31825734661265	-1.0906132660490977e-6	0.0014426732013263879	-6.757161178694575e-4	0.0185716880284283	-0.017145626136176	0.047081184381159526	0.03363512151569249	0.7442611879365669
CDIP1	1736.1354591649056	6.494211899780065e-6	0.0014425972136963112	6.7398018944283e-5	0.003464610956869079	0.05173274575410024	0.09289464831086573	0.040502895065933346	0.7918071992046197
CDK5R1	232.34357259389665	7.172914045702904e-6	0.0014426688757175669	1.7767215018046632e-4	0.0073194657386631435	0.3884076172976469	0.29411750857515867	0.012661513013912353	0.4861986743309213
CDK6	180.75155213437773	-2.923935134054873e-6	0.0014426888250308853	-1.8776929535246602e-4	0.011166084707085772	-0.010714736115832938	0.04426456025745232	0.03409534311979834	0.7460226703827189
CEACAM16	427.8626016276741	-7.356736059260899e-5	0.0014436145396797228	0.001317001822145309	0.027531005564097565	0.9139800001113115	0.28352307314771236	3.1485876070126055e-4	0.07640641863411893
CEBPG	320.84169810909736	-1.574086900890698e-5	0.001442637404889909	-5.955972660072031e-4	0.0120681733572899	-0.3196818423569921	0.14347924203333084	0.0031219804584008185	0.24472103825126418
CELF4	11.432849164024393	-3.888348515063987e-6	0.001442696219274105	-0.015778399614976516	0.20072846557866367	-0.00582366456420836	0.042972204466240796	9.61465045684063e-4	0.1431259801033909
CERT1	1982.5866868977428	-1.3427226424814916e-5	0.0014425703183846596	-9.05600361323569e-4	0.014114927784026203	-0.12858274985390347	0.15821503981472435	0.012925314256216831	0.49116194173623956
CES3	253.17670119681432	-5.676855303686526e-6	0.0014426934139231899	-0.001636335471689893	0.04102436955687644	-0.009747181377363896	0.043908808868049105	0.017370536838102267	0.5584791567514273
CFAP45	33.991467847539006	4.73722806718574e-6	0.0014426869368767466	9.290225656538101e-4	0.02562562619359109	0.013181005845770963	0.045193984427326424	0.032470195880087045	0.7393958768618982
CFAP61	8.950837013723747	-2.7336629869517046e-6	0.0014426921254048685	-3.728254929535751e-4	0.0193079190506241	0.0025468176429645217	0.04239654102020044	0.04256810039688085	0.806363782361552
CHD1	2654.917446419607	-9.823805150136205e-6	0.0014426324405347737	-1.3493068845259068e-4	0.004840607622012923	-0.24315503339688913	0.20212758516997478	0.017436617899857423	0.5584791567514273
CHL1	219.6566545279685	-3.8444950923584436e-7	0.001442690752314378	-2.6656820447516322e-5	0.008497549459135277	-0.0074220925162932	0.04328770138791788	0.026652507155160227	0.6799741841189149
CHRM2	48.06864226445237	-2.224023316004607e-6	0.0014426884801141062	5.218745595864618e-4	0.01983150194074299	-0.0028214026860027353	0.0423458096490462	0.01438402938655938	0.5125891142598608
CHRNA3	199.08309577217705	7.836632339017644e-6	0.0014426807365981436	3.7360199194845853e-4	0.012430795196083491	0.7030019354906731	0.2726017152197197	0.0014523051725623094	0.17394159757396538
CHRNA6	45.27113466068166	4.997825333576676e-6	0.0014426915656999724	7.698605532067362e-4	0.02504503329035803	1.193861705484247	0.48231734284632666	0.002036154578091299	0.20779021499439884
CHST15	3484.075938261945	1.767061418188607e-5	0.001442589789585138	2.032935214695032e-4	0.004592361321167449	0.109934450035683	0.16268598455309355	0.04413858495428372	0.8140227140793993
CHTF18	896.5389675007548	1.4489016439668337e-5	0.0014426089506918412	3.713952064218296e-4	0.008026161742278036	0.07169822179560302	0.1544719376664176	0.03537657456435378	0.7584480954243071
CIART	817.1785694844882	7.743770100214789e-6	0.0014426609567467716	1.5568614340072506e-4	0.0063150543731496644	0.2863691016341337	0.3437529081797023	0.019498664064294912	0.587520789235381
CILP2	1793.558530776082	1.11469942404092e-6	0.0014426950779350262	0.003330462450891475	0.09894587378703969	6.258133910411216e-4	0.042400173265453235	0.029627801648432036	0.712208458588827
CIP2A	463.84112502404645	-1.3848729386382159e-5	0.0014426622107699735	-3.796983808194515e-4	0.010034634442714872	-0.041118656424825886	0.07445099058365533	0.025035053953661873	0.6598439974138841
CKM	270548.96019938815	1.093580032173299e-6	0.001442628750565202	1.2158876976710272e-5	0.0034606859849558944	0.030890242063249966	0.05794412198519061	0.026092752428102113	0.6709683057026702
CLASP1	8678.665501554102	0.0017289964595029843	0.0033429538451207985	-8.574121402694915e-5	0.0031422689487320766	0.029939690413251167	0.04961820897980138	0.04576226720341946	0.8281458708983068
CLDN4	24.73207586306015	-2.788505927828354e-6	0.0014426947182418575	-0.002448809739898577	0.06955410887008034	-0.006253648138354497	0.04306780874691563	0.004135191054411897	0.27600854467880925
CLEC3A	6.778870560289298	1.0128012147948174e-6	0.0014426949717963274	0.0015413867086530699	0.0653117793764224	-2.5316631782979793e-5	0.04239565445529068	0.032010373095009655	0.7356944955235505
CLTA	4102.699359791146	0.12577875947696035	0.06955924576189242	0.0020035298409360053	0.017014680177251735	0.04418864851199639	0.0476732972873821	0.0067714380786066996	0.35503593646039255
CLU	1406.0158831951792	-6.544593552245894e-6	0.001442691397391742	-0.0010455775678297938	0.028250196850717064	-1.0588969059597269	0.4176586301078149	0.0011958405377989693	0.15744689940362513
CNKSR1	478.2509216800379	5.534966394196866e-6	0.0014426922469442847	9.488995762129855e-4	0.02762620042454239	0.0016027760904664466	0.04221774705360761	0.04156154661553943	0.7985585069112746
CNOT3	3364.869472829896	6.807379703634407e-5	0.001443209431906452	1.4853910910197105e-4	0.003210999908955101	0.10790086255229148	0.08968861268050597	0.03902298299730205	0.7865630918695001
CNST	567.3873068541945	-3.05205578035946e-5	0.0014427805987863949	-0.003596742512264877	0.038234095426371774	-0.29190740238099805	0.18412366254566145	0.0027928954377902204	0.23425794477859446
COL15A1	66603.68161865766	2.8581499125688747e-5	0.0014425720736973508	3.3947402813744006e-4	0.005319534325673335	0.328217814584174	0.07855655368536833	5.820932758961855e-6	0.00410654151943109
COL22A1	858.4965023957267	1.3760437621187402e-6	0.001442694727399456	8.580400944574625e-4	0.04186890010657223	-5.106155413967983e-4	0.04238378313574519	0.048872983216180395	0.8325881539813619
COL25A1	50.16756582077906	-4.885223848361398e-6	0.001442685032828727	-2.5762557090736873e-4	0.011469947676223962	-0.016815532556923942	0.04716594350317588	0.014025271963430862	0.5114023884913015
COLEC10	38.16953188632056	-6.200069263555802e-6	0.0014426936253793478	-0.0019771919550256242	0.04493045255210793	-0.012993706301356983	0.04523283392895569	0.004370012732846628	0.2811563478933456
COLEC11	30.279460628608323	-2.070435895210883e-6	0.0014426926513091823	-2.929382886570055e-4	0.017997296169501395	-0.008362063571388707	0.04359891119645198	0.0025789650865028985	0.2324793749644224
COMP	777.2400421923874	9.852873194102722e-7	0.001442695121785294	0.006228272555930757	0.14511382213459104	7.738348939928352e-4	0.042408469461768315	0.017508656977262525	0.559243047466657
COMT	3360.246810782957	6.688907432179609e-6	0.001442501503201659	5.94025024245538e-5	0.003081572263002752	0.1374795618692545	0.11670935611378731	0.015532255090816986	0.523158070041145
COP1	2547.759259856985	-3.704124151780594e-5	0.0014426971546718358	-0.001165566817016644	0.014864977432328966	-0.04650958522121255	0.0641393186011078	0.01913332239832309	0.5846653281265357
COPS3	9379.284766341632	-2.1375795269396657e-4	0.0014505553951971492	1.2337811910262796e-4	0.0033239882846565418	0.12267920253395186	0.11778780132645295	0.03321094136606021	0.7437957697936771
CPA4	259.3104988961488	7.312646226700019e-7	0.0014426843117539229	2.500029244074758e-5	0.006093023892136302	-0.01538922174205772	0.04641149771568907	0.0011042484659036643	0.14976764392961864
CPM	220.6792692093477	8.83134165147515e-7	0.001442674267913508	1.9055976787858012e-5	0.0048165233080326155	-0.01602621495080092	0.04642970232080094	0.01625206659417245	0.5370794960428558
CPQ	650.8501462353524	1.4902108004567543e-5	0.0014426802964732216	8.894576573911295e-4	0.017948861951908823	0.32068481917384667	0.22844796453002128	0.010664642763508843	0.44792598308846615
CPT1A	860.9897840988862	-1.4377879478606625e-5	0.0014426896530007442	-0.0016749521865031096	0.02802237158783135	-0.02533645789109818	0.05296440754932294	0.014189764769538891	0.5125891142598608
CRABP1	186.58910002807778	1.7682125698291913e-6	0.001442694884440283	0.0020188739196362795	0.06646354908525492	1.8050351944041501e-4	0.04237385354213411	0.024287670124906697	0.6513912982590678
CRIP3	13.745159100450087	-5.006068033496534e-6	0.0014426922136596813	-9.751875400691623e-4	0.030429056800371074	-0.008514174091011822	0.04350457118964154	0.04139195744169725	0.7970615674986714
CRISPLD1	664.1254578911697	1.2163218757201567e-6	0.0014426895624908796	7.958468004336069e-4	0.026857114480556752	-1.537226456705365e-4	0.042233979501663854	0.03245982756495072	0.7393958768618982
CRLF1	228.97670499250765	-6.208636570069194e-6	0.0014426782003695245	-7.133459263266732e-4	0.01896456983346325	0.005366105587212938	0.042325112961501404	0.005517647895389475	0.32438172011083194
CRMP1	101.13398384656885	1.2636166838182467e-5	0.001442692803354717	0.0018957268742174225	0.03180009613485425	0.011811844393089908	0.04404751071037756	0.030058305263157267	0.7158089521962221
CRYAB	10990.532361019961	-2.197365035287633e-5	0.001442708385876652	1.9133797617824452e-4	0.006142786831797841	-0.008313714422190286	0.04175828434430957	0.04221756679791081	0.8045686943957234
CSDC2	398.66056540162515	1.5578999890204392e-5	0.001442678091378246	8.282270027493881e-4	0.01682064100057932	-0.0034496334544339238	0.04113416684312062	0.006720170832739566	0.35503593646039255
CSF3R	16.605419564063563	-6.25888921927291e-6	0.0014426974177771587	-0.03750547804238301	0.2681138807913152	-0.009051303124869035	0.04374121491943413	7.919504922469118e-4	0.12466195566392492
CTSC	1732.4846319971757	-1.2014245812959479e-5	0.0014426285365990714	-1.6797530750129993e-4	0.005202069959362984	-0.2315411700442767	0.18219686268858107	0.016909546593318874	0.550952415709221
CTSL	283.519589554187	-0.9423391132034488	0.336494565726903	-0.05659918470912899	0.24338274155116102	-0.013763051073359294	0.04533182488987949	7.076546318156631e-4	0.11837529954475207
CTSS	1305.4480548206727	-0.40502614440225915	0.13090540136570297	-0.07778829182431819	0.17458388546373058	-0.27113623955248645	0.14522233021767372	1.6061405005948602e-4	0.05429424117219209
CTSV	4777.483945793869	-1.576690035162547e-4	0.0014469598848682944	-7.036723857728867e-5	0.003668003667295828	-0.04320508056787867	0.07555787306313402	0.04697808301961597	0.8325881539813619
CTSZ	2802.3852907293713	-2.3964978793201098e-5	0.0014425145853970778	-2.3498548249950175e-4	0.003924858498676599	-0.1210774974718204	0.0914317092128506	0.031023136381804345	0.7254121993814473
CTU2	2586.116182745144	-2.957688211754381e-6	0.0014425739812384826	-2.845339165243022e-5	0.003182612928875308	0.2342152771223734	0.14002524379147044	4.2945486595402757e-4	0.08887535096439456
CYB5R1	3239.185058568132	1.4411771655819605e-5	0.001442646306120412	2.748518916235536e-4	0.007344104459318984	0.2819577650814248	0.1679131433394529	0.010562122889717192	0.44746998957846257
CYFIP2	413.96975274652925	-1.5321978102468327e-5	0.00144263965630708	-1.0783580839007995e-4	0.004055770987408864	-0.362748886170001	0.14298894983311697	0.0010917313550029622	0.14976764392961864
CYHR1	1973.1080373523998	3.774920775823816e-5	0.0014424629249583274	1.5990157373296234e-4	0.003013398091608364	0.16319405975987	0.060411871289200746	8.468626731731452e-4	0.12909494133980937
CYP11A1	9.891595669934558	1.621515350352769e-6	0.00144269522809739	0.005689927415709405	0.13373808861008565	0.0015115834988605548	0.04243565766356961	0.026159590630861467	0.6716226543929718
CYP17A1	40.2232058386311	3.1273469816397763	1.6630392864843144	0.034319393106162846	0.34403534066020125	0.0021203656244928554	0.042474252736641294	0.00657129608881837	0.3519004961622669
CYP27B1	91.71333971868297	1.20254924581909e-5	0.0014426839837886707	9.009238051898719e-4	0.019806832062037337	0.021841906156232462	0.049980799068251536	0.03716256016726872	0.7745992544126994
CYP2A19	378.5644631552445	-9.177043728691426e-6	0.0014426930687529648	0.002360335613017943	0.0403500819801626	0.008196037627302706	0.04312472294234237	0.02641906030862115	0.676144593955342
CYP2B22	107.96703560103555	2.46034670482552	1.7492296827384488	0.021774671454847634	0.25968438694024965	0.0026553898263089065	0.04251692217662716	0.014438417313841967	0.5125891142598608
CYP2C42	18.332890200757273	-2.334235558684665e-6	0.0014426889770728245	-1.4337493088326393e-4	0.010082896080021574	-0.010283167516428394	0.04412225842197072	0.027210194204440503	0.6920260363029023
CYP51A1	933.9287952546686	-1.1585869556111049e-5	0.0014426669859103323	-3.3703274017642224e-4	0.009950949124288929	-0.03417740234673753	0.06347613632822569	0.025591982781109267	0.6633474642272827
CYTL1	86.41172689980466	3.3242713274482367e-6	0.0014426939200026681	0.0011534652497129415	0.038558529606028694	-0.004128813226949891	0.04260925258258762	5.788189337818974e-4	0.10098834429618353
DAG1	25514.441481107602	1.8805945372514003e-5	0.0014425898149462936	2.2295604756188605e-4	0.004794087182525258	0.21105947397894265	0.11390765799838197	0.008046171229962163	0.38741001298921685
DBF4B	417.5062990287612	-5.1173365724644275e-6	0.0014426605296520198	-9.091162786819621e-5	0.005131601355594951	0.01912954446311041	0.047868440125877355	0.004071259884787479	0.27600854467880925
DBP	548.0957183450162	6.642023903669435e-6	0.0014426529208124697	8.116993104047485e-5	0.004513679296287473	0.28184642297246576	0.2980757509131752	0.012534120071367786	0.4861986743309213
DCT	33.14003554817945	4.18313346675089e-6	0.0014426850668834345	1.992348571457228e-4	0.010029378385232381	-0.006756147236629553	0.04289321122154451	0.015331756291518275	0.5220546101485305
DDIT4L	3531.99377450535	1.900372219066616e-6	0.0014426129395339283	2.0073403064084834e-5	0.0033459486068539435	0.30186146509002404	0.16846410858388514	0.0012350646735565323	0.15779653065455349
DDX21	3119.1825195866754	-9.488653563461293e-6	0.0014425509128486516	-6.29053636673438e-5	0.0031839053084184864	-0.08034700786804964	0.1409696493902187	0.04096398404199555	0.7968136725448466
DEDD	1635.5511969823644	5.377572590204333e-6	0.0014424748149803935	2.184467928604448e-4	0.004114213632439909	0.12951772977005865	0.10686419862048617	0.03190520255548413	0.7347023472583526
DELE1	3577.348794627363	1.0964931453306467e-5	0.001442549149406204	1.9948079917630817e-4	0.004448915952024864	0.21538499832382352	0.11344934989052737	0.008268217393422674	0.3922809807768313
DENND2D	29.72306617671105	-7.558476154466564e-6	0.0014426961037529178	-0.0016931857092121721	0.0401392162815938	-0.01090938976526254	0.04429397990336557	0.01609517576892102	0.5362798633193816
DGKE	304.607555683677	-3.5222012612068494e-6	0.0014426805475454218	-1.1571522768455843e-4	0.007289327498588254	-0.019305846016158736	0.048791669401667195	0.00918851585020107	0.4141468282926738
DGKI	22.643013179056148	4.025871729847805e-6	0.0014426934331307978	0.001169528725191211	0.036736537196396836	6.854573435932807e-4	0.042295605289499036	0.028743998042887912	0.7028211829837289
DGKZ	15435.44596797275	3.277912511592404e-5	0.0014426918311883736	0.0013132633415961481	0.016872641354171047	0.1267007771565029	0.12481340701023312	0.010932218012791872	0.453673067712432
DHRS7B	1461.2663788456905	-1.5300810504604237e-6	0.0014426074041846114	1.5694222723682092e-4	0.005008379076675552	0.23812944690862217	0.182925825843658	0.0162338708084412	0.5370794960428558
DIAPH1	1746.0188257191076	6.039617888098971e-6	0.0014426384208364455	7.937374606015403e-5	0.004154839331815574	-0.021994211240762413	0.04896210749607727	0.013485171933965522	0.5007102970263719
DLGAP3	570.9656781367802	2.4736590701317218e-6	0.0014426822566661276	8.155056419179919e-5	0.006656423996937561	0.012637685600098461	0.04492404222755233	0.042354025736369115	0.8056698963638045
DLL1	3034.233895058234	7.115548399198143e-5	0.0014433539824598826	1.774561210518851e-4	0.0036845969787240567	0.22258707362075825	0.09274160122548719	0.0025450208826141196	0.2307011667111548
DMGDH	35.41091652100222	-7.15953305668698e-7	0.0014426950325031598	-0.0013096290249974235	0.06378115744906192	-0.0012767644361013834	0.042436331804282336	0.042764297820986605	0.8068675922133474
DMPK	17353.833173369105	1.1210692566707432e-4	0.0014446608608283085	1.5420675725975018e-4	0.003463570619316728	0.17112345277704505	0.09898744195296628	0.011450442163992549	0.4644871863823577
DNAH17	963.77166533999	-9.101262075631433e-7	0.0014426377671950428	6.501460907119624e-5	0.004051032318459062	0.031124798659342215	0.0587769581924816	0.038359284641380435	0.78524665358864
DNAJB14	554.3504710989645	-1.8703059420423467e-5	0.0014425740530252665	-2.064008237437104e-4	0.004413862555071878	-0.259917845977838	0.10273447078983755	0.001905012769118639	0.19987576468447874
DNAJB6	3729.93153014008	-5.331186663735263e-5	0.0014430570225273773	4.7762442756280705e-4	0.00941769524230158	0.00346571737308871	0.03952248990029855	0.034400699211307686	0.7472366069647638
DNASE2	575.3762569234469	-1.2099784617207095e-5	0.0014426700309625078	-4.2085864990365e-4	0.01153387306964702	-0.027075224680037716	0.05429714860038761	0.04424178468795512	0.8140227140793993
DNM3	310.1702418530827	1.3322296883647818e-6	0.001442615768113329	-1.5652642120576453e-5	0.003358946464826936	-0.04370345567943247	0.078055515061134	0.0341846360042582	0.7460226703827189
DOCK11	2140.392492335272	-4.8749943746226506e-6	0.00144263894074845	-6.309665590206409e-5	0.003992034874545566	-0.036121039914784166	0.06574043614161049	0.03791708183770751	0.7804009004229494
DOCK7	3531.4879509371544	-5.209685639454036e-5	0.0014429078950236398	-2.303534526016375e-4	0.004029622185932434	-0.1145892194288103	0.09859325822745686	0.039872627765849204	0.7918071992046197
DRD2	10.298429233511287	1.9960803367392723	0.8544641290067588	0.03347049051896577	0.285061675950221	1.587777057598872	0.9555640269855196	0.00161416487830439	0.1857548887614683
DSEL	736.326082928913	-1.3377966024104608e-6	0.0014426163699737362	-1.453961474641956e-5	0.0033594904011354978	-0.04420360898549375	0.0791221907636624	0.014835454421207804	0.5141037762982034
DSTN	2537.9609695479276	3.131151725857391e-5	0.0014426753288984745	0.0012273759418599036	0.01616209867091786	0.00747315271458254	0.03893311769683959	0.008396942910091477	0.39378264641371186
DTNBP1	1864.7330664836254	7.579177013868266e-6	0.0014426185689661228	8.809025491346708e-5	0.0038833000143380873	0.179694397828545	0.27863728802947574	0.020776105819356624	0.6070267624014904
DUSP16	988.0446933245178	1.2766010079996936e-5	0.0014425956200519927	1.0168676079133123e-4	0.0036015412595378255	-0.3140565333519249	0.12173050914384326	2.6210314051745725e-6	0.00239689900346389
DUSP23	839.871877148813	0.5715992714703089	0.19200080360161143	0.07600298175347658	0.20762429808440588	0.8064448798361327	0.18115697131508596	2.5669323016950427e-6	0.00239689900346389
DUSP6	1144.1250738472618	-2.4350905652906536e-5	0.001442555228380643	-2.776766738845822e-4	0.004767369226143501	-0.24274619581690404	0.08705941713343726	0.001121794361180407	0.14976764392961864
DYRK1B	8417.472597247392	2.881503579101051e-5	0.0014426439324596964	5.869066015605598e-4	0.009568610114174179	0.34500942100707227	0.09225545500182558	4.216381041410362e-5	0.02012205846409545
E2F2	436.2036784022561	0.17125324019836236	0.15124090463362674	0.001784120922056271	0.02122036088095369	0.28768912339380454	0.10398055986338375	7.869194497568231e-4	0.12466195566392492
EEA1	2405.616971353899	-4.789391526985743e-6	0.0014426684192190892	-1.481096432684488e-4	0.006941851461908435	-0.020728038763161254	0.04930840360944331	0.04214598521229537	0.8045686943957234
EFCC1	323.60018236418364	1.634930595444782e-5	0.0014426871038819475	0.0014276836483851812	0.02380551998574544	0.26993343543842097	0.27155669225386314	0.011012611443500544	0.45468354524742954
EGFLAM	2396.5944425183593	2.1288804420918562e-5	0.0014426921220948687	0.0018297226311009482	0.025202067142249027	0.3547349784488203	0.15457745910730314	0.002333452256357818	0.22177525623035144
EGR3	38.497229050967285	-6.222390405800713e-6	0.001442692571020207	-0.0014375788471658448	0.03583410110334745	-0.014240149373342047	0.045826123420418564	0.0050069363117510495	0.3065756550734812
ELMO3	399.0757948905448	-2.3006463451960527e-5	0.0014426430000791823	-0.001139917833301622	0.01674732171159313	-0.01538703023478589	0.0424557903054434	0.02259815164032889	0.6311840736542341
EMB	92.16125512538598	-4.639396268496009e-6	0.0014426941189076157	-0.0020139576541786616	0.051320803821607	-0.010337798472257851	0.044208039154222396	0.003083523920700677	0.24472103825126418
EMC1	6336.905631949747	-2.767971126486603e-4	0.001455866773868559	1.9494619640835395e-4	0.0030421594345606128	0.10472643600137216	0.059703127897440825	0.02224141014170796	0.6287266915668177
EMC10	2616.1655126674127	2.441414564911216e-5	0.0014423224246318438	2.0815771882065485e-4	0.003115917519713693	0.1285723577531453	0.062429679223087585	0.009279731806147409	0.41695170565023915
EML2	504.5122585226376	-4.114587928504475e-6	0.001442560398249086	-1.674178994344988e-4	0.004382640562300265	-0.18880770923340912	0.1421504784411061	0.01884396460694592	0.579095018394516
EML6	478.92904773511236	-8.29898975184326e-6	0.0014426780324894159	-3.494357457564833e-4	0.011706467567714096	0.0036228600380523016	0.041931365450328495	0.02547920079086584	0.6628860286825556
EMP1	2004.1572404608319	1.2058599999445234e-5	0.0014426683567109527	3.809865914475357e-4	0.010570812014800523	-0.005320132365023697	0.04154819313232488	0.018364119375342547	0.5703290963272638
ENDOD1	3273.683580050529	6.105882864677487e-6	0.001442660585528736	1.1217598301286452e-4	0.005467195687692732	0.025164471816088784	0.05288214856936271	0.04813271885798485	0.8325881539813619
ENHO	5783.940110849464	1.318185165561975e-5	0.0014426675431128315	-1.7083715118515334e-5	0.003589452795584708	0.030507678393962533	0.05806224767327624	0.007307585669056121	0.3714056626579895
ENPEP	2010.5233582474918	4.812947196949284e-6	0.0014426701932189737	1.0755556975466838e-4	0.005965775609044021	0.607140398012003	0.2655794567557787	0.001279277637132398	0.16052046400324663
ENSSSCG00000000002	626.0217534102198	2.2553808381843567e-5	0.0014426289657271632	6.085132083668459e-4	0.01067570135964138	0.2539698095843893	0.1126809369805012	0.0036312090408752015	0.2617311812090295
ENSSSCG00000002857	2212.689842710722	9.466762824655526e-6	0.0014426709729046712	2.92337215077272e-4	0.009559641037976593	0.26903649949954056	0.5806983569303735	0.024401773621327227	0.6533715821446462
ENSSSCG00000003421	1056.1421808645293	-2.2400523939923235e-5	0.001442674007198948	-9.365949352744863e-4	0.01593096366798914	-0.033318721591099575	0.058076685923387314	0.03407698394966399	0.7460226703827189
ENSSSCG00000004017	14.32522260761711	-2.8493922316703187e-6	0.0014426943705419725	-0.0016765722381507928	0.054469771768871314	-0.006020757953894439	0.04300530636515129	0.008019333452771144	0.38726697799007315
ENSSSCG00000004598	636.7115363796856	1.924213732181262e-5	0.0014426987623938881	8.062711347957412e-4	0.016441484342533595	0.033774734325115005	0.062092215152144664	0.027892728952267666	0.7005997213304879
ENSSSCG00000006324	3086.7248018792075	-1.0186882659183264e-6	0.0014425213868904036	-2.9294913495365137e-4	0.005874690791451898	-0.2597336688726288	0.10564631775472468	0.0024034431781140902	0.22542352027791462
ENSSSCG00000006350	38.87417994850439	-7.370058625645464e-6	0.0014426999516665214	-0.14060924849271944	0.5182732149972201	-0.007057130874997761	0.04314697132588233	5.089764299591689e-4	0.09603083200601714
ENSSSCG00000006455	101.21317604919396	-2.4151359098739396	0.6848078701303801	-0.7240136198988796	1.1883028156426	-0.010047406778235127	0.0441521333356887	4.384496246240997e-6	0.003282475717135278
ENSSSCG00000006621	113.52424376847237	-4.491658477440378e-6	0.001442693590230249	-0.001431367943694692	0.04139429180514189	-0.007161738013142963	0.04318654984321951	0.030086386379749995	0.7158089521962221
ENSSSCG00000007001	75.54004986110805	-1.5792881106322615e-6	0.001442690451908337	-1.1235741146201257e-4	0.01008544248746017	-0.008202537615135789	0.04348704618951982	0.03881401223710146	0.7865630918695001
ENSSSCG00000007263	19.58748478711353	-4.154907379055593e-6	0.0014426890068242537	-3.312984151834445e-4	0.014767754260851827	0.0032311354524046667	0.04233798901476107	0.04040165819632231	0.7918071992046197
ENSSSCG00000007493	395.1532851631755	1.6996884782116535e-5	0.001442676012032368	8.203714599785687e-4	0.0161449066674346	0.03907451806829431	0.06997487657224283	0.03354312114387504	0.7442611879365669
ENSSSCG00000008001	11.52411943569537	-3.441829509050558e-6	0.0014426945884608267	-0.0028120478842922855	0.07153969935476492	-0.004400117770760163	0.042679876403815153	0.03168077564384605	0.7342252353452194
ENSSSCG00000009281	5586.884855998739	1.047041066094728e-5	0.0014426505331866985	4.309233064475966e-4	0.010850256643198134	0.041252990313758564	0.0750770575262322	0.029721670152162313	0.7134080175872569
ENSSSCG00000010056	132.34872453563332	-8.336531845549358e-6	0.001442696287983318	-9.022965582129091e-4	0.02599757303402273	-0.013278993412508879	0.045284084706341377	0.016106492359011716	0.5362798633193816
ENSSSCG00000010103	209.75862894241936	9.695616450855739e-6	0.0014426868958671857	8.902223303816222e-4	0.021120235403822702	0.7480832329169003	0.26893498707933106	0.0010159406789497138	0.14851039150124376
ENSSSCG00000010432	16.673029935547234	-3.5358449145005653e-6	0.0014426955212603878	-0.004565288417077943	0.09893144414806966	-0.006020957256590283	0.04301327678102835	0.0024770071343541335	0.22880533047051593
ENSSSCG00000010992	50.76243631630052	-1.0783252707503772e-5	0.0014427005943499025	-0.00245680618011681	0.04404164195393767	-0.013261744530906195	0.04514500216478525	0.014240598743739997	0.5125891142598608
ENSSSCG00000012152	200.0916931598089	-1.001195547563328e-5	0.0014426370485188915	-8.707671372488441e-4	0.016582731107539113	-0.356109030340434	0.16861146426966495	0.0031988089167392145	0.2454005530229977
ENSSSCG00000012238	5426.385800960931	1.84478800892815e-5	0.0014424066892793934	2.939588528457149e-4	0.004078147741357902	0.103954702182363	0.0781420148616874	0.03636114020708774	0.7641889598652569
ENSSSCG00000013556	9.913607523214983	-2.3793921753418533e-6	0.0014426948045590906	-0.003550725272336552	0.09060613879438117	-0.004986396838582296	0.04282329974220638	0.0031760636909968338	0.2454005530229977
ENSSSCG00000013900	3371.7425351713187	-5.709612855221767e-5	0.0014432077229327234	1.8893766990894033e-4	0.006698023736500796	0.030807870065456076	0.05863262291088198	0.04807076533727843	0.8325881539813619
ENSSSCG00000014097	100.7704938459442	-1.3560551200794703e-5	0.0014427074879657107	-0.02961196431788052	0.16482490629858204	-0.017534389407821118	0.04740149420108452	0.0013185467301506974	0.1620813579047365
ENSSSCG00000014361	598.5572539093628	1.1357094671430908e-5	0.0014426815066680644	6.911177462585143e-4	0.016721486346155306	0.001604243175517375	0.0415228915578362	0.03268353970134785	0.7393958768618982
ENSSSCG00000014935	101.22903562150849	3.174124955576792e-6	0.0014426897106849079	2.373602858932798e-4	0.012605224870576734	-0.007682193329436337	0.04325680384769812	0.0024546338656987665	0.22880533047051593
ENSSSCG00000015084	205.8667870398613	0.2777265971105798	0.4564785356881774	0.0029767770852025754	0.037812013852808635	0.43796400076564657	0.21622472792183844	0.0030614919761142033	0.24472103825126418
ENSSSCG00000015390	89.47481130950891	-4.7738058012099135e-6	0.001442682050116395	-4.887161014865522e-4	0.016164033660508	-0.015794014052540054	0.0464356193922855	0.031289868954991154	0.7291423495425442
ENSSSCG00000015491	89.95469828716506	-5.3309424741983325e-6	0.001442691479350535	-8.156977395369349e-4	0.02594727161169866	-0.009138297888347923	0.04366708979076342	0.047104638151032274	0.8325881539813619
ENSSSCG00000015632	5462.326988013441	2.078348293367005e-4	0.001450246629638192	6.701442980360417e-5	0.0038580703148660567	0.04566722256939165	0.08493064965097642	0.04296901846431958	0.8078972115898604
ENSSSCG00000016823	4452.533255471963	1.2285910003281734e-5	0.0014426942909128184	0.0025377648604376388	0.03793439382418268	0.015329137480659954	0.045801778994353545	0.023622649245611704	0.6435272423033297
ENSSSCG00000017128	1600.0302065309259	-1.0741203611194624e-6	0.0014425835803254855	-9.627209230842067e-6	0.003185139328015552	0.046073754760888486	0.0783232006935893	0.032857547079369796	0.7393958768618982
ENSSSCG00000017643	4970.388985012548	-1.13013455866546e-4	0.0014445995781601005	2.844140026331154e-4	0.004155939175195179	0.26459754777700095	0.07232605700564443	5.079333647333744e-5	0.0228936854893437
ENSSSCG00000017814	7.1885613363867185	1.0415062383109267e-7	0.0014426905581078826	1.05020862380229e-5	0.00821161615120692	-0.005958551604580176	0.04294051953809112	0.044304517566816436	0.8140227140793993
ENSSSCG00000020701	1259.9837515174504	6.3790036068795615e-6	0.0014426154829455193	7.147721285442375e-5	0.0036782044434433684	0.2660094816516483	0.17242933899147436	0.006224712660833564	0.3392179083272633
ENSSSCG00000020830	23720.54336586029	2.4907946328730717e-5	0.0014424140736913045	2.211250995009691e-4	0.0033190032644301753	-0.02167883883665673	0.03952091919274389	0.027492253914232434	0.6939921168396246
ENSSSCG00000020872	38.66171043547722	-3.550543450623391e-6	0.0014426955584560962	-0.007485408652521904	0.12880655776098857	-0.0057824247095757154	0.042958345811623506	0.003016377472958762	0.24472103825126418
ENSSSCG00000020967	57.08526594123346	-9.8268704977506e-6	0.0014426954899962768	-0.0036646347994239974	0.05407515541645001	-0.01474990044679151	0.045854296307806276	0.00861439170162574	0.40152356589223315
ENSSSCG00000021767	13.670362260471023	-2.2474665295602777e-6	0.0014426953446477423	-0.009798820102880723	0.17013417216055307	-0.0041308121923569795	0.04270008090657034	5.894010695716069e-4	0.10174065696669035
ENSSSCG00000022724	133.728839428382	-4.102466284239009e-6	0.0014426949590710355	-0.0037617211031869377	0.07987022849898909	-0.008122588497070432	0.043511547042301535	0.0026499568129190218	0.23319964597947257
ENSSSCG00000022738	377.6999798101638	-0.8533909409680706	0.44762716765395094	-0.010122695458655078	0.10557891778743227	-0.012698598532535604	0.04498689996204312	0.003073912637223781	0.24472103825126418
ENSSSCG00000023014	1381.244156406995	4.1475174966323824e-5	0.0014428197963978267	3.952678497673319e-5	0.003085387958021462	0.25346801952422077	0.10526653723559415	3.788261292140658e-4	0.08281183763376043
ENSSSCG00000023749	29.35666985194931	-4.882924279359165e-6	0.0014426942285822697	-0.002311082409878569	0.05522626779289702	-0.010617315047842562	0.04430431044490476	0.002521337569964465	0.23000670241494925
ENSSSCG00000023791	17.93738640160829	-7.3008895060900384e-6	0.0014426989603519465	-0.05769071559757877	0.32436638743587975	-0.011282742265027325	0.04453912781122593	2.6535256193083444e-4	0.07640641863411893
ENSSSCG00000024009	283.65656787639966	9.842289938885766e-6	0.0014426653457551618	5.897906963435825e-4	0.014383428614097549	0.026516283657329515	0.053894692760257976	0.042508863948638446	0.806363782361552
ENSSSCG00000024103	2160.0676160133485	2.4637399403511314e-6	0.0014426802212759691	2.630222854953647e-4	0.011085262340038697	-0.0041312504338169576	0.042271986380406655	0.04658134511944754	0.8303031756620223
ENSSSCG00000024914	929.4108670581431	-3.716790217428058e-6	0.0014426961113229878	-0.030638058387204722	0.27892175264505215	-1.9601841285947397	0.9901042064459338	3.423920083264922e-4	0.07824862995923468
ENSSSCG00000026486	94.06779148061766	-1.0434469690764747	0.30355874442770825	-0.2783048560984979	0.5005293393381404	-0.019467774124646172	0.04877520196680384	7.602340474510058e-5	0.028789747353358076
ENSSSCG00000026520	54.64383388667111	-1.9588187163534574e-6	0.0014426945889642587	-0.0011965802203373662	0.04898131409127903	-0.0035533581347972046	0.04260545052439263	0.04572954157847343	0.8281458708983068
ENSSSCG00000026701	798.9803672534085	1.1591305518578087e-5	0.0014426638097261239	2.833154511207432e-4	0.008612686705016059	0.5112572400498694	0.1824697440411834	7.730976906702773e-4	0.12466195566392492
ENSSSCG00000026981	1237.9355900978337	-1.1472072749205048e-5	0.0014425927201839241	-1.4657051791991271e-4	0.0042348903949696705	-0.32429635773719995	0.12367306901915483	0.0011260725107490124	0.14976764392961864
ENSSSCG00000027526	50.67226782514872	-3.0139015914190823e-6	0.0014426952209454164	-0.00590439776687737	0.11583576791741973	-0.0026074804319156236	0.04247911792766143	0.02540542627577774	0.6628860286825556
ENSSSCG00000027852	265.8675460134631	0.7929060461495422	0.3043348657436526	0.03706238848915432	0.1810275082938663	1.1640673362377896	0.2807217517161996	1.3031145209183793e-5	0.00813243700631601
ENSSSCG00000027903	285.849581689282	-7.564190640370425e-6	0.0014426882395755494	-7.458917275388886e-4	0.020950966089204662	-0.014789387776527087	0.045872568920490714	0.03079160758797109	0.7220009027780621
ENSSSCG00000028741	83.79183604021482	-5.459294550344643e-6	0.0014426933586622255	-0.0015660701053540663	0.04056054469326598	-0.0068831119366100845	0.04306223601171332	0.041410261395376555	0.7970615674986714
ENSSSCG00000028892	347.83349002729824	-1.405484818125522e-5	0.0014426851720635496	-3.0069541492642115e-4	0.009613689278651015	-0.02648605614314026	0.05400231306841788	0.04459012342710079	0.816428100561972
ENSSSCG00000029291	487.0133574733039	1.2035935167409396e-5	0.001442677917326372	5.977378249020898e-4	0.014791372620876249	0.5068607946942449	0.21399649328444129	0.0027282343134692787	0.23425794477859446
ENSSSCG00000029771	446.58483882181264	-5.266531685274415e-6	0.0014426811190312101	-1.4349258033771048e-4	0.007805170720546521	-0.017539479844935944	0.04746297561980682	0.032404400047504285	0.7393958768618982
ENSSSCG00000031184	16.929625508030146	6.040694552898391e-6	0.0014426985102957445	0.003874581759832787	0.08101882590765316	0.002917878491570373	0.042476473712297236	0.021932786384430886	0.6234175203081932
ENSSSCG00000031299	4614.884441758095	-1.1725181332540758e-4	0.001444926359919781	1.6121746178937604e-4	0.003948627428472408	0.26989609395491976	0.10735064922514952	0.001457910592262991	0.17394159757396538
ENSSSCG00000031462	1805.336482183836	1.248052327831336e-5	0.0014426150691022176	1.5593037126130401e-4	0.004615842564307848	0.3012159976042114	0.13785689163924153	0.0035558092562290927	0.2602961820173684
ENSSSCG00000031529	13.025070438850497	-2.4752239667538347e-6	0.0014426930132087114	-5.00996516036587e-4	0.024727881030829707	-0.006465870548019724	0.04307915567007209	0.03033033822877647	0.7163610889375939
ENSSSCG00000031608	5976.463262974182	0.34099059928402015	0.1448327570712674	0.016932572520893852	0.08371974991771829	0.40871384653949167	0.13652373574284407	2.290491742239238e-4	0.07012362077278089
ENSSSCG00000031883	15.493924136635474	-1.5469209769792322e-6	0.0014426952911356513	-0.01411001141034468	0.22957960461139665	-9.279550858189069e-4	0.042406563733991716	0.011722501945260264	0.47126086496212943
ENSSSCG00000032110	2732.3510508697914	8.244732199021558e-5	0.0014432006328325149	8.386891428925577e-5	0.0029194177947601155	0.09932175699010935	0.050867865436685596	0.007237484987925823	0.36929380947825285
ENSSSCG00000032599	201705.67764278976	-6.120777944682325e-6	0.0014426792858496054	-2.3487316045345995e-4	0.00979474462764296	-0.020549030203360834	0.049519473984138446	0.022690149775219336	0.6312775211661751
ENSSSCG00000032626	1577.9853643473127	-4.702575662159585e-5	0.0014429149554522835	1.2149126027639976e-4	0.0035311706983615627	0.15106711453848148	0.1358540090749983	0.023913133232241618	0.6456148083633153
ENSSSCG00000033117	7.147136667285054	2.7988749030955022e-6	0.001442695012955758	0.002118759646559497	0.06569841084761416	-1.246415564608409e-4	0.04236962258062983	0.009882100256365116	0.42991902675633503
ENSSSCG00000033287	98.73428333123746	1.9224144766171878e-7	0.0014426797277250778	4.963726391571848e-6	0.005286956381697676	0.011918696059690417	0.0445430453732068	0.040667246105235914	0.7940634600524162
ENSSSCG00000033762	131.68470652821458	5.824759970686332e-6	0.0014426505022104767	9.729785867774005e-5	0.004831383667830911	0.39573872086398176	0.2081435345980038	0.0034689257654240756	0.25819628197142686
ENSSSCG00000033786	454.54979785088307	9.557164094401866e-6	0.0014425445657356224	8.994261481695314e-5	0.0032869218871194416	-0.029898434496744543	0.051387145746775394	0.02992037959171437	0.7139530577281726
ENSSSCG00000034036	287.7470266534084	4.318627930908468e-7	0.0014426783520900132	1.0698653353046129e-5	0.005145225815147379	0.015508211054285067	0.046329682353123784	0.007592381820645008	0.3755914250664204
ENSSSCG00000034219	821.1052563825729	-8.566421220624184e-6	0.0014426619096324469	-1.8711956087218663e-4	0.007068660240310263	-0.03365639550543356	0.06310853165128712	0.026357588158023814	0.6756370070333244
ENSSSCG00000035460	8.160024938894558	4.349852847928634e-6	0.00144269710869307	0.008559455440084966	0.15255056756142574	0.0051685406263900285	0.04285241505345222	0.007546232413308172	0.3744500524108208
ENSSSCG00000035789	11.067352498209676	2.650221801925665e-6	0.00144269471464645	0.0024688303215763467	0.06970238651665497	0.001788037088392581	0.042417350951635104	0.03990905391567048	0.7918071992046197
ENSSSCG00000035908	1061.4453565336019	0.24193563797900353	0.11048489924982204	0.0076517041304361025	0.04833807865393396	0.21332439939884296	0.11068559806676298	0.001440531133639967	0.17394159757396538
ENSSSCG00000036013	25.74794757364091	-5.7293941136371154e-8	0.0014426926869615692	-6.34592607955934e-6	0.010523280622167378	0.004408214827066319	0.042709870411869195	0.023566931746631468	0.6435272423033297
ENSSSCG00000036044	98.37676778851687	3.1892081639854788e-06	0.0014426931200899134	6.60175930032652e-4	0.02659819976403654	-0.0042710606364361305	0.04261566260443694	0.0019430571455478548	0.19987576468447874
ENSSSCG00000036065	16.262569272322043	1.7333804176965768e-6	0.0014426940169151386	5.373398319422474e-4	0.028982082231458876	0.004770594703492055	0.042783046212765845	0.02848748388606782	0.7028211829837289
ENSSSCG00000036114	3031.2562173945075	2.8037528669968486e-6	0.001442596352750948	2.815798120124054e-5	0.0032702485297977546	-0.03720560696313539	0.06372100433424199	0.019596019414481445	0.5877356950450572
ENSSSCG00000036274	30.413563191602222	-3.4034181353278163	0.9604626052797676	-0.7806195213659318	1.460602579333978	-0.0066965669963354665	0.04318488258074864	2.2245467094187498e-6	0.00239689900346389
ENSSSCG00000036442	14.708588327141303	2.262362915209732e-6	0.0014426950912141956	0.005219610335781402	0.11394751452154077	0.003250534001484165	0.042570145711380604	0.04219276541198216	0.8045686943957234
ENSSSCG00000037112	29.71041349480902	3.6400721306354403e-6	0.0014426943304660222	0.0020389196598407217	0.05539549316867578	1.8887308081451133	0.7283160111620142	0.00194628194380301	0.19987576468447874
ENSSSCG00000037142	320.7543056990453	7.584471443917453e-6	0.001442687111446578	6.32657574733058e-4	0.018273721344017387	-0.001321155939210549	0.0419535177105099	0.022576113706570426	0.6311840736542341
ENSSSCG00000037391	441.7465843139329	2.0193720727957287e-5	0.0014426815866000484	7.470056134656195e-4	0.014542128389216494	0.45947900241194223	0.14335059691781216	2.9333458514903846e-4	0.07640641863411893
ENSSSCG00000038281	2233.634099495028	0.3949694209152989	0.2292734426866911	0.006492351630110787	0.0579912651570645	-0.006301416543617156	0.04186456599075539	1.214144027149865e-4	0.042827610835942845
ENSSSCG00000038991	853.9080453015347	-1.662935367161073e-5	0.001442701847516298	-0.001423774614633331	0.025488469181801525	-0.02382856353034733	0.051515983604578035	0.019834722316852627	0.5889886657691579
ENSSSCG00000039160	2547.5384036565247	4.964563704420421e-5	0.0014429337027927907	1.9801137665431104e-4	0.004180523290421177	0.21553671734368499	0.10357741525804788	0.005477424574341218	0.32436748592430875
ENSSSCG00000039200	108.39393818769616	-4.634189483622162e-6	0.001442692106199255	-7.907169861078403e-4	0.027010736455831002	4.829188862949606e-4	0.042241576337201416	0.04158646236534125	0.7985585069112746
ENSSSCG00000039825	18.141015251627163	2.7138989378915126e-6	0.001442693129025432	5.803590176622164e-4	0.026731213723034754	2.5704911695772354	0.6949504640438227	8.13397644883012e-6	0.005279276074348701
ENSSSCG00000039915	865.7067449748985	-4.924319048302599e-7	0.0014426489575606989	-6.784257806442862e-6	0.0037468244850098627	0.020072590602943422	0.048283467906456067	0.048295932907604325	0.8325881539813619
ENSSSCG00000040701	1577.1477226776929	1.2292086027851504e-5	0.0014426483262084064	2.2758131431466875e-4	0.006800093061227602	0.4872903948969164	0.1550563023836088	2.8119468828846503e-4	0.07640641863411893
ENSSSCG00000040707	37.82732507370081	-8.223392817430413e-6	0.0014426926770066146	-4.579270742616393e-4	0.016168315187509	-0.01726099632987591	0.04745156725202851	0.010412524000995224	0.4422869487962003
ENSSSCG00000040779	49.7735990196851	-4.141141662092597e-6	0.0014426921336154583	-6.872359029390105e-4	0.025582393072322792	-0.007930878678717307	0.04337373282144055	0.04629380316222506	0.8293394514024106
ENSSSCG00000041081	275.19824189342813	5.6703819398084e-6	0.0014426835771356452	2.7627525132714354e-4	0.011245182876627915	-0.009864167593214514	0.04364354111210779	0.0028008160536821965	0.23425794477859446
ENSSSCG00000041367	10.1250695160823	-1.3362546485792005e-6	0.001442690961724653	-1.0172662040297515e-4	0.010156996174847948	-0.007159617810391268	0.0432176736586621	0.04579942345192434	0.8281458708983068
ENSSSCG00000041758	40.698393973568464	-3.9907518475513e-6	0.0014426948419023755	-0.005400886254796135	0.09852366301306166	-0.007876416524929923	0.043438206543446246	0.0024818031654635034	0.22880533047051593
ENSSSCG00000042008	81.11560495033217	3.930716130446518e-6	0.0014426706997180735	8.132982196926402e-5	0.0054760490681237065	-0.01122392597114476	0.04391167196963265	0.03546658720648392	0.7584480954243071
ENSSSCG00000042432	7.437382239933916	6.982275066949927e-7	0.0014426928997868312	1.145312510888658e-4	0.012857988053421948	-0.0036988148631967505	0.04260164218239846	0.030304728800771792	0.7163610889375939
ENSSSCG00000042602	9.428721764630188	-1.1711501398034321e-6	0.0014426952108756565	-0.01319196588019109	0.2337492165620399	-1.1470881329423547e-4	0.04239607974631483	0.006007249118419578	0.3343727275758718
ENSSSCG00000042934	12.301415290541495	-4.981495338089596e-6	0.0014426949140656335	-0.004571103784257707	0.08504042888091469	-0.004094199755004142	0.042576620286968576	0.021179281889511303	0.6103996943858089
ENSSSCG00000042941	8.847727341474872	-2.8273971203285403e-6	0.0014426934451434986	-7.647762470728422e-4	0.03224350273917781	-0.00585566718447527	0.04294319314745266	0.040201131253599455	0.7918071992046197
ENSSSCG00000043262	75.59931974156792	-2.7888873733033436e-6	0.0014426901615250392	-2.2233733839229354e-4	0.012912309865549322	-0.009035673888692627	0.04370797985494585	0.04718083706062502	0.8325881539813619
ENSSSCG00000043295	68.77871788028699	-7.061842581891733e-6	0.0014426951033207672	-0.005768275339607686	0.08206848171340855	-0.007237069726602495	0.043096664080568746	0.011733599743911024	0.47126086496212943
ENSSSCG00000044019	32.797952072647	4.7227364617926285e-7	0.0014426804505013066	7.750551764693473e-6	0.005375569133778678	0.01442640060542639	0.04570720609801862	0.012651392996689348	0.4861986743309213
ENSSSCG00000044562	52.3763342162983	6.995646958289993e-6	0.0014426926842287273	0.0016108722228733304	0.03632650259369216	1.552135438666967	0.3758908243228776	6.859849228104399e-6	0.004637829732300916
ENSSSCG00000044745	46.93589186435086	5.412054559858348e-6	0.0014426914082460807	7.992600685230779e-4	0.024937586279049358	0.010648575890037405	0.044200567726616416	0.04619610786262655	0.8293394514024106
ENSSSCG00000046937	781.3528147792495	5.269452022211204e-6	0.001442648171033388	7.5492563795099055e-05	0.004357988524618699	0.03488607200356303	0.06468667735490106	0.033674791748224554	0.7442611879365669
ENSSSCG00000047189	82.41618265893648	-3.935126867447557e-6	0.0014426962084197474	-0.03161291327730399	0.2803672453210684	-0.0046303621992161235	0.04273365248069927	0.002869937814845925	0.2388082614548204
ENSSSCG00000047417	10.317144245458783	4.141032516538549e-6	0.001442693927601352	0.001753053732994648	0.04916168939217658	0.0022883936837903977	0.042401347656785236	0.035706374883324975	0.7599674699745773
ENSSSCG00000047815	101.29545247365532	7.503024669845427e-6	0.001442674211508454	2.388911789691603e-4	0.009069320504979394	0.022008472494358226	0.05036186254185841	0.04731712696759106	0.8325881539813619
ENSSSCG00000047994	18.26185382058643	-3.4497599331983194e-6	0.0014426919404185276	-4.554294883590784e-4	0.02061087114339771	0.0038139985267471245	0.04252389032036272	0.010683307990585257	0.44792598308846615
ENSSSCG00000048382	46.45892387273323	-1.0133897896196095e-5	0.0014426903756410263	-0.0012147168241040992	0.026323474092868938	-0.007172223699302964	0.04269910179056043	0.048563161887745995	0.8325881539813619
ENSSSCG00000048546	29.74597062357619	5.851542055327173e-6	0.0014426844361771387	2.8328055060740067e-4	0.011635558389279073	-0.004542525488574431	0.04238307040847528	0.022954746327439046	0.6349330471268081
ENSSSCG00000048752	35.72917138386819	1.6799875597006935e-6	0.0014426840293901766	5.7462852165811724e-5	0.006516885119985977	0.01192622269433058	0.04463586538122951	0.038551260192557224	0.785845160658836
ENSSSCG00000049486	78.13076778756896	2.072529927274708e-6	0.001442673236739896	4.7309580927662234e-5	0.005073094453677625	0.018871659074151694	0.04823659904681422	0.019356165046885563	0.5859573396469498
ENSSSCG00000050179	75.6749428625262	1.1506078964733184e-7	0.001442689865287595	6.107379342780751e-6	0.007777079399368513	-0.007754436443242749	0.0433505868367154	0.02373341737288855	0.6435272423033297
ENSSSCG00000050375	49.530649728259824	-8.684715050310572e-6	0.001442683619863875	-5.729820899321422e-4	0.016398412601232714	-0.018330159197730077	0.04777774934699183	0.03790350374290266	0.7804009004229494
ENSSSCG00000050432	123.29882165873966	-7.4280488232293465e-6	0.001442687549728205	-6.698145924108101e-4	0.01954457097152001	-0.013401819555294623	0.04514718409119441	0.04771013645313682	0.8325881539813619
ENSSSCG00000050600	42.44613851079894	-4.2584136264234407e-7	0.0014426829847631677	-8.678946529831786e-5	0.007152146026953502	-0.0248997186084137	0.05408624381886964	1.395072151424339e-5	0.008383866936670861
ENSSSCG00000050716	7522.11051400075	-5.547329775568463e-5	0.0014423840176131229	-4.2476756677342956e-4	0.003405336601569856	-0.06746898682565786	0.043313404207192145	0.04851242805906829	0.8325881539813619
ENSSSCG00000051015	166.80201082856252	-8.26918696277826e-6	0.0014426835909453362	-0.0013577909584411194	0.027886263605588393	-0.01527614961123058	0.04592549785117319	0.028266687602516324	0.7028211829837289
ENSSSCG00000051177	59.764567990329354	9.516817195103633e-6	0.0014426842194098077	4.482429329580366e-4	0.01380717057521558	-0.009092001627072103	0.043196714351374496	0.0021212033572029594	0.21205980836973576
ENSSSCG00000051410	20.24948613985666	4.41232011775168e-6	0.001442687407651125	3.020110464088578e-4	0.013261005576319604	-0.004153916896857512	0.04245675034535503	0.0216786823601285	0.6192927816469103
ENTPD8	7.1974227484303155	-1.596219029009418e-6	0.001442694148819822	-7.121768965038956e-4	0.03600776029734439	-0.004317336827353573	0.042713375636743316	0.020925607592856943	0.6074041302355935
EPDR1	663.5422033478114	-8.818064694754078e-6	0.001442651389702854	-5.695545168722803e-5	0.003966225367173567	0.022370943853126792	0.04963847334682189	0.013968035526280752	0.5114023884913015
EPHA1	63.728721897722	-1.2637627266988945e-5	0.0014427103080265735	-0.1847606031591047	0.47204897033183113	-0.014412897165675573	0.04577490247334979	1.689909741600807e-4	0.055960154014723866
EPHB1	277.10419493710583	1.1824298822908233e-5	0.001442686740394186	0.0011028046557449917	0.02263869475347836	0.020406430651628043	0.048979453391656734	0.03439918168669955	0.7472366069647638
EPS8	3262.042819510834	-3.335870634070049e-6	0.0014425821676464627	-3.266201018019594e-5	0.0032231450171776492	-0.07251106074308789	0.16941474914276544	0.020538691217979226	0.6048290448329054
EPS8L2	40.19115110125498	-4.927540688634962e-6	0.001442695105693042	-0.004381157579122974	0.08250894789080797	-0.0067700125394366895	0.04310619008424782	0.012360469662411777	0.4856198080927203
ERAP2	382.4336191312114	-1.1525594037055937e-5	0.0014426741105773358	-4.711369813622017e-4	0.01281359747396263	-0.024847156940132745	0.052349572874662124	0.0421646851901788	0.8045686943957234
ERMAP	71.68829311381653	-8.490309302749603e-6	0.0014426858902991928	-6.81687925793596e-4	0.018762509542004372	-0.6568554915653844	0.3230135577695895	0.0038894855722277554	0.269704243140887
ETNK1	327.67159976854737	-8.171403469772847e-6	0.0014426737571034535	-2.8794231032936167e-4	0.01007773298192271	-0.02333220377751707	0.051441098568931684	0.038379940920864976	0.78524665358864
ETNK2	60.18744979374892	-2.2231103938051424e-6	0.0014426937700778026	-6.270469446918639e-4	0.030327727552808853	-0.0049146276590778535	0.042788286949119764	0.04802883551236726	0.8325881539813619
ETV1	538.2922956470849	-1.1739489935483258e-6	0.0014425974616420554	-1.1948156168450577e-5	0.003243384516021411	-0.5180381520926061	0.13266412828671664	4.1188918529642254e-7	7.42590435624417e-4
EVI5L	1737.6957394710464	1.2177411842543693e-5	0.001442502386513992	5.682250525498357e-5	0.003054655396829405	0.08982763114874533	0.11204702154556982	0.0348809481340876	0.7526306707762039
EYA1	854.5915554728875	4.183829481819039e-6	0.0014426004163383016	4.3031232734325825e-5	0.0033490883478373896	0.04261784289306731	0.07336058778955692	0.029379579749078663	0.7115120313560453
F5	273.8360038044879	-6.562788178731235e-6	0.001442699130921929	-0.14866991328792825	0.5485414978027281	-0.012888755308240876	0.04533219562184428	4.025224295427913e-6	0.0032656644708806658
F7	17.267754852188776	-1.2024796682257991e-6	0.00144269490812085	-0.0013569349188208139	0.05953605556532955	-0.0026100307503462436	0.04252621117848561	0.005288278314607495	0.3178059404919304
FADS1	1447.6692165542893	-1.3832471622552671e-5	0.0014426690774138361	-5.11830297485609e-4	0.01257934855614117	-0.0403551228333076	0.07379765329268527	0.017356408098180665	0.5584791567514273
FADS6	26.858347575586777	-2.465626886684178e-6	0.0014426943101509208	-0.0012427457220476005	0.04673296140736317	-0.004457596718686161	0.04271635206190204	0.03756073170146642	0.778365814288626
FAM110A	636.635332445376	7.77368737771714e-6	0.0014426448800776118	8.83734777845134e-5	0.004356903928668268	0.4796963896053656	0.17446301872955655	2.9728925465405127e-4	0.07640641863411893
FAM110D	198.45253194240942	1.861469828505796e-5	0.001442688117289007	0.0016214298850817201	0.024627742280512125	0.03918994978130081	0.07041855176486018	0.014794525720934652	0.5141037762982034
FAM117B	230.3848285345767	-6.642621963247496e-6	0.001442614397628754	-8.008350409825782e-4	0.015134213573520091	-0.037203228755794765	0.06484972457233537	0.029035245207692982	0.7073962293393788
FAM131B	43.754641218057756	-7.716705130090734e-6	0.0014426878981510006	-7.42082922369338e-4	0.02068336034444824	-0.017751210892092882	0.0476480718019019	0.015518440518937422	0.523158070041145
FAM160B1	1764.9073258372764	-1.5903363610113834e-5	0.001442634804448807	-2.6575007414044393e-4	0.006762289530346167	-0.35673459898735277	0.13584300191887116	0.001685526141426865	0.189429709067514
FAM174B	131.98008109496828	5.978615084214545e-6	0.0014426630265501864	1.1625672307022512e-4	0.005707917980748089	0.025220917326558973	0.052986450625154	0.042589286422029464	0.806363782361552
FAM184B	1861.5422102237396	0.4607577098370827	0.20337325460634414	0.015477914842044287	0.09184597835857569	0.7126743086401692	0.18264139985176397	2.5917596823495846e-5	0.013623698384011354
FAM189A2	3928.0012531493167	9.655249108659888e-6	0.001442635635265846	1.3566265456293894e-4	0.004880557278561847	0.04135898811713943	0.0738655866132133	0.036593831210986666	0.7661567809412512
FAM49A	492.87746011844735	1.2456908443414578e-5	0.0014426758736066434	5.625654024349197e-4	0.013966553113166557	0.3321001926922328	0.25680515736813325	0.013788602380226276	0.5084860505035262
FAM50B	9.049476097266764	2.3690710270081317	0.8617951695908269	0.06388674837833312	0.41355332754124996	2.1457284908954453	0.8843561122446354	2.9560439373564173e-4	0.07640641863411893
FAM98C	471.41073105994656	2.5734309373859374e-5	0.001442686138985924	8.574299615006922e-4	0.014392454787099834	0.03494135161321514	0.058932760172632534	0.03691244043735282	0.7718315187325862
FANCG	3499.4711746911867	1.3085045633984827e-5	0.0014426916884323095	0.0018859320444387336	0.030745846906290897	0.013712199732301714	0.04476843010189287	0.031222603644016158	0.7289467147162679
FAR1	1906.542058960178	-1.9547347330996278e-5	0.0014425683724504166	-1.275957300744887e-4	0.003430551342021389	-0.19831649544158278	0.10595345369627296	0.007942797848461938	0.38471593399744297
FBN3	7364.691305600968	1.2209730918254721e-5	0.0014426591363537586	2.875543836465473e-4	0.008374511069952476	0.2842575329432326	0.22227088940379794	0.01745032247460703	0.5584791567514273
FBXL4	1586.801541663849	-3.702726968063639e-6	0.0014425910298618168	-1.2919795109132691e-5	0.0032087773690985593	0.06863134481861168	0.16431791447835975	0.006053795767262001	0.3343727275758718
FGD3	185.47590153245804	-0.36494878442477624	0.24798383057587942	-0.00446910852957048	0.04760754989161538	-0.01840225588560494	0.04699202673144205	0.010200381146342844	0.4388574178689379
FGF10	86.42812346281619	-4.184442850079824e-6	0.0014426927807492103	-8.919349981006394e-4	0.030689595253249116	-0.008362544543355796	0.04351714697137734	0.0265655555923926	0.6788231575467124
FGF6	183.23752359928045	6.044628861774408e-7	0.0014426896015349291	3.344468443231463e-5	0.00780010404828124	-0.007338352348885229	0.04322395329341286	0.02811295467273878	0.7024166572275449
FGFR2	236.88824140035797	-2.012553345962788e-6	0.001442690085742985	-1.4162433102923554e-4	0.01064995711755331	-0.008997497436331256	0.04371587722731884	0.032500152924681454	0.7393958768618982
FHL2	1028.6037438979881	1.020404147117673e-5	0.0014426515056962287	1.8568645463224934e-4	0.006314316201961202	0.27286934167659976	0.2337741647806217	0.01786215401635796	0.5659030959882823
FHL3	2514.4744963337357	0.32962979893607364	0.1765605009803974	0.0067149463869629325	0.05373681677775937	0.4480680769977079	0.1556097720550536	4.5822008459069384e-4	0.0902131791952795
FMNL1	1511.2006149034457	8.66697570172195e-6	0.0014426384614960317	1.2235318819577744e-4	0.004771215511372987	0.3228814583415452	0.18396832866762103	0.00635529147007615	0.34373653131151866
FMO2	13.899166946299125	1.890140411725632e-6	0.0014426934570946216	3.9115877558122805e-4	0.022658034093181213	0.005504171703700062	0.04289829004020899	0.03323381813758264	0.7437957697936771
FNDC3A	2234.0242524471864	-2.7616555832098675e-5	0.001442617348982394	-3.4364913114195484e-4	0.006127048256752559	-0.13199194279209853	0.1142227709216521	0.023603440814196755	0.6435272423033297
FOSB	117.20892756983854	9.271932833972177e-7	0.0014426896617693284	5.2964431028964836e-5	0.008094411189155283	-0.008225424539231101	0.04347107728737898	0.009640448374344445	0.42391846970762326
FOXRED2	1803.8934510147512	2.9053223378548478e-5	0.0014427128994089554	-1.087517465724948e-6	0.003131620985433045	0.045663153755588055	0.07493085930240222	0.030311859295449765	0.7163610889375939
FRAS1	7226.356319864636	1.4944974916637957e-5	0.0014426753277267826	6.871271122178894e-4	0.01496327052748613	0.03248394934560912	0.06040661110384211	0.03625627202850302	0.7641889598652569
FRMD7	69.50327122087793	2.0612108609608766e-6	0.0014426906245231838	8.176316920402033e-4	0.02814254673661882	8.144633379519035e-4	0.0422684404224514	0.0498754873962143	0.8405128229009834
FRS3	395.67533422526463	6.060719180557614e-6	0.001442596458160184	6.865320125931264e-5	0.0034796362448656516	0.15289061526112638	0.2455272533372907	0.02062354145305669	0.6062275065530759
FTL	20515.306834641564	5.490288192182194e-6	0.0014425565889276105	-9.617520762037126e-4	0.015063155302849096	-0.1907287239445456	0.13660862007915978	0.007347542075262827	0.3714056626579895
GABBR2	23.884334837402182	4.561566730645334e-6	0.0014426942999231965	0.0023709795410078362	0.05684904268730693	1.4079310008883636	0.6633235360539417	0.0044011364864496375	0.2811563478933456
GABRE	57.362973103469955	2.0640285378300094e-6	0.0014426943398544816	9.16883982736425e-4	0.03870236594308069	-5.858130696354608e-4	0.0423612474719041	0.030694938158028713	0.7218203863074983
GADD45A	560.9467862211194	-4.156174728514008e-6	0.0014426487891038488	-6.0317070994338154e-5	0.0041936910351160536	0.016293915515974738	0.04570080007470239	0.03985583368660173	0.7918071992046197
GALK2	1181.0832784265929	-9.762440929622266e-6	0.001442674528084865	-3.5485215058005977e-4	0.011160579252462966	-0.443421620543502	0.2591691325676692	0.008071029161066208	0.3874571573001784
GALNT5	562.7057286638538	-5.865490756056929e-6	0.0014426890723352025	-5.725613976504142e-4	0.019247311597339608	-0.011643980136215766	0.04450724091547208	0.046855245633815434	0.8325881539813619
GATA3	34.96072632539192	-7.596784335831705e-6	0.0014426911747992075	-0.0012559048311228586	0.02997383746248576	-0.0034070347947753065	0.04223870323499958	0.04135942424746766	0.7970615674986714
GATD1	1536.5271135497774	1.1013282158396946e-5	0.0014425839946959932	1.585205878571433e-4	0.004278550512479003	0.15356767088003362	0.17010537680608925	0.033575584915093604	0.7442611879365669
GFPT1	1086.4686440564956	-1.1882216830833137e-5	0.0014426561744599637	-2.6088054619663237e-4	0.007913323374044184	-0.31050549929004423	0.2071212338350243	0.01171314865039256	0.47126086496212943
GGN	99.00885509052246	7.384069064041082e-6	0.0014426882217024877	8.752099622826081e-4	0.022786773952638145	0.003172069566171261	0.04215687483927341	0.047335745876436644	0.8325881539813619
GJB3	14.695004633282855	-2.193068545405297e-6	0.0014426940625377742	-8.230426091518627e-4	0.03687331957474658	-0.00474696825878814	0.04276749097366217	0.03184431191466562	0.7347023472583526
GJC1	931.9336352779625	2.4809462087017458e-6	0.0014425733560812207	2.1703228309328608e-5	0.003164963009942102	-0.03716376016666886	0.06185406916297393	0.04281650453948701	0.8068996546547226
GLS	1942.8833056451863	-1.9024948357675054e-5	0.001442583204189913	-2.1910072009792577e-4	0.00469605237577178	-0.18478640240174643	0.11723292158505039	0.014378063520184501	0.5125891142598608
GLS2	140.63401332377768	-8.250819939216418e-6	0.001442693518853521	-0.0021490387615420176	0.041573201924457674	-0.008624713889468057	0.04336191720400251	0.028322293477274635	0.7028211829837289
GMFG	202.31026126878896	-1.6303251526067772e-5	0.0014426574960508317	-1.4136922838890238e-4	0.004854020420613298	-0.41350288983466243	0.15118844261049327	7.554607403902623e-4	0.1241602492124548
GNAT1	128.53316868418656	-0.6334679955509256	0.2536551458505818	-0.02460865199627894	0.13245854819502453	-0.018945092035530436	0.047937834338844625	0.0015308374818788677	0.18130926263479202
GNAT2	179.67636454821667	-4.507373861329232e-6	0.0014426790903603653	-0.002713077559114274	0.043487788653784845	-0.009301130037895929	0.04340778099170242	0.021114489111020374	0.6103996943858089
GNL3	2277.714389442297	-6.308487255465433e-6	0.001442473608005883	-6.277833336201582e-5	0.003054022844400096	-0.09902561175653643	0.10948139866594371	0.0340656636260331	0.7460226703827189
GNPNAT1	600.3724097165021	-1.85526685570843e-5	0.0014426537043908435	-4.590522376151044e-4	0.010088488699845646	-0.043519189627775436	0.07445231628973673	0.03921637430036515	0.7865630918695001
GOLM1	3222.1037794208296	2.568420761419128e-4	0.0014540232374280063	3.505665852455316e-4	0.004281435077000132	0.15139065074101482	0.06697223177253483	0.005797204388967991	0.33428548772890176
GPA33	288.1257267445716	5.905507202091777e-6	0.0014426891222887159	5.629646728991346e-4	0.018526200446140496	-0.0030839202423580377	0.04223788118425884	0.013331755419617366	0.4984356300431138
GPD1	5473.079273726229	2.336074906845042e-7	0.0014426255980272652	2.453046874296192e-6	0.0034183261737373576	0.038568579020120716	0.06940698949090159	0.008177684510665702	0.39026796726488733
GPR34	492.8826905506631	-1.7999993068603687e-5	0.0014426861534007481	-0.0012875978832251787	0.021797929157399386	-0.015811721068084005	0.044910855197050494	0.03487002350478315	0.7526306707762039
GPR37L1	106.75559260614263	6.5417971441476535e-6	0.001442684715227777	0.0021363043925115848	0.037919079814653735	0.9252401164760315	0.3084729784679275	5.615037076000791e-4	0.10012043032438334
GPR61	37.107445828927986	1.7343505187808762e-6	0.0014426853267127365	6.790701374242422e-5	0.006971528484648213	0.010871042127753786	0.044243386219109976	0.0481944142859407	0.8325881539813619
GPS1	5703.42836723182	1.2840752575239308e-6	0.0014424910485485453	2.05934705108045e-6	0.003018813684005941	0.05854468526537837	0.08404061294177864	0.03730927220595048	0.7751347641661364
GPT	2642.125139666662	6.3116578112046944e-6	0.0014426637281168611	1.265383982216849e-4	0.005919005710639917	0.022962757763827432	0.05094697542204462	0.0412431576106988	0.7970615674986714
GPX1	1810.3885523632127	-8.483121492089555e-6	0.0014426697327005827	-5.375400038807323e-4	0.01440195108255791	-0.6919192531375723	0.21918566190138158	2.812660049757181e-4	0.07640641863411893
GRAMD1C	195.42929900578355	-1.6079600949311073e-6	0.0014426764222072285	-0.0019814714615554777	0.03637407512608063	-0.015502029713746496	0.04618458064406306	0.01562708378259144	0.5238947550750592
GRIP2	3975.7847188113305	-1.0245804602149241e-5	0.001442632531068097	-1.4245638535184893e-4	0.004955176205920995	0.01586418296202673	0.044544023231772804	0.016540605162069327	0.5432952618618155
GRK3	1410.4880576320222	3.786037177181111e-4	0.0014688719473221429	6.062612257931235e-4	0.010042239166314935	0.16335561935330667	0.11679031521767977	0.013249328796820751	0.4984356300431138
GSN	20753.773598167438	-1.0000323742647928e-5	0.0014426714895245717	-3.3433556915890225e-4	0.01049569353009939	-0.44839364066696386	0.23834097359925677	0.00614544590220813	0.3368783959771254
HAAO	134.9511879868572	-7.880721843316924e-6	0.0014426961633184454	-0.005020569210518779	0.07356234516103811	-0.9691319793746825	0.4651884247893632	0.0010546107790804693	0.14976764392961864
HABP2	109.99019039238223	-4.8117864335955316e-6	0.0014426966898127697	-0.03182443444814116	0.2641787001298245	-0.009423185460894594	0.043944008917915445	4.777505238351913e-5	0.02214851428499947
HADH	5358.309127845959	2.0362316740570376e-5	0.0014426129339851405	7.374075675954541e-4	0.012187581640720879	0.3027283517383212	0.10815687650358077	9.190442836203165e-4	0.13807789394465977
HAO2	185.49400744921934	-9.038287125554913e-6	0.001442695725151311	-0.007282052316319067	0.0835646684522019	-0.016329939197040563	0.04686279286208985	0.0022487007306493277	0.2184875332665628
HBEGF	257.6511531107465	4.088489628544326e-6	0.0014426870944629023	2.3729193840902729e-4	0.011395021372567817	-0.0064085489748350825	0.04282833554767386	0.015102506340209564	0.5191806522801703
HDAC11	773.2694778631933	1.3296459252092667e-5	0.0014426290814909637	1.9215499136356707e-4	0.0054829851358100205	0.046997967837245545	0.08262558645822368	0.048180594354070884	0.8325881539813619
HEYL	2253.500754038308	-2.4935000892767733e-5	0.0014425951303535893	4.6921329175518453e-4	0.007858867022755804	0.2038918475919221	0.0983945052136819	0.005917359314026305	0.3343727275758718
HGF	231.53581901952992	-0.6079464888293113	0.2574062399885286	-0.018598306742615794	0.11405972328782128	-0.5114457682482757	0.2739629386537643	5.562345550948016e-4	0.10012043032438334
HHIP	182.79841995207124	-5.26586941464703e-6	0.0014426848069506368	-2.8266761815657867e-4	0.011944393428497495	-0.014374483082802262	0.04571002975496162	0.044330527054575915	0.8140227140793993
HHLA2	40.47040768025382	-3.380102569593061e-6	0.0014426947358589382	-0.00285807387524298	0.07201711902159078	-0.0063353229355630515	0.0430663184236264	0.005713951881793832	0.33350569508628314
HID1	717.0773462711327	-5.896110907799667e-6	0.0014425115454404158	-5.992892785027272e-5	0.003105130875562272	0.04042209670756363	0.06075704435942664	0.025634398890456843	0.663387171286368
HIF3A	3284.751196721156	-4.848084208315211e-7	0.0014425352931529672	-4.535005906250951e-6	0.003070717083199091	0.05565827270410822	0.08863659045792147	0.024224127047785187	0.6507627243002689
HIST1H1D	2584.7139705077952	1.6482094517576846e-5	0.0014426554365485956	6.626814280324359e-5	0.0036226123383192197	0.06294121872235219	0.15126091049611157	0.02080292051096582	0.6070267624014904
HMGA1	1606.0184135584757	8.522266137189517e-6	0.0014426616143304529	1.8127525038913957e-4	0.006824246503521092	0.28712092525398025	0.32236340515570283	0.019739135562507316	0.5889886657691579
HMGCR	1195.236072391358	-9.227278036901248e-6	0.0014426681444304269	-4.329926974243322e-4	0.012300852550697496	-0.03443994729484602	0.06472517486544796	0.035477758192225387	0.7584480954243071
HMOX1	1220.470954771391	1.1480922105022039e-5	0.0014426795364636453	6.155155561809984e-4	0.01534823534357151	0.02441644436658887	0.05220814056411845	0.03878505513298386	0.7865630918695001
HNRNPL	17327.93994714458	1.260736314173735e-4	0.0014449346035803415	4.5444776783313265e-4	0.004667331552374672	0.08971116899909441	0.058500030898830054	0.025787515509960203	0.6652277053491482
HOGA1	1323.730547053322	-1.1251177892829788e-6	0.0014426279134871068	-1.295927342021202e-5	0.0034572760614501865	0.03383069626149	0.06180474725529579	0.01755771179300387	0.5597081170005517
HOOK2	614.281570524234	3.07093231808623e-6	0.0014426842152130543	1.2120940455338914e-4	0.007898683961986622	-0.008354499929206586	0.04329454205082748	0.02221992986251273	0.6287266915668177
HOXA3	533.5669149067929	1.0253956581053562e-5	0.001442642874725289	3.2526267380005276e-5	0.0035117951908062756	0.0463419583098731	0.08640286976830745	0.009183669041255983	0.4141468282926738
HOXC10	633.4978974285145	1.1919473600313445e-5	0.001442636099505595	9.376427336252452e-5	0.004011331916522063	0.3051741863730134	0.16410606191612354	0.004267112568208009	0.2780979233003462
HOXD13	7.714886047396826	1.5418178026606948	1.702215336642133	0.0075587221519938415	0.13682367908999263	0.003980348047958385	0.042648001382266744	0.017149816530054953	0.5565458460333433
HPX	470.15727127286203	-3.1090846717453636e-6	0.0014426929642853458	-6.22816342662969e-4	0.026706622355343237	-0.006483365310369992	0.043061814241569914	0.04843507300029159	0.8325881539813619
HRC	16514.368024794498	4.80958899056537e-5	0.0014429265815625028	5.5006346069314835e-5	0.003129277281162505	0.17172107810587267	0.12367725139666413	0.013390566892435573	0.4994835365440451
HRH2	85.33430921907375	-4.862791965880385e-6	0.0014426811719960033	-3.399626047355798e-4	0.012811606302135065	0.007494302347207576	0.04292754828253061	0.006740806819193719	0.35503593646039255
HRH4	822.2788058409352	-2.4460141105685716e-5	0.0014425752644072415	-4.962100246006057e-4	0.008061680669572023	-0.17063818509271828	0.09963957630297363	0.009128026480609112	0.4137188761853728
HSD11B2	180.0791271094208	-0.4978032005295075	0.23267439613469287	-0.01195958712404984	0.08460599719158389	-0.013510410177538429	0.04447681589564176	0.003396260830551205	0.2555848583949126
HSD17B11	491.9982615511171	-1.9850852311031198e-5	0.0014427077074032216	-0.001861677351361967	0.027986529631881335	-0.029482171652973833	0.056712490851294775	0.014013608000000798	0.5114023884913015
HSD17B6	21.31792190450509	-3.5460034030078556e-6	0.0014426953714376043	-0.007570703929530391	0.1286380554634072	-0.005937747131632998	0.04298528016222891	0.003206268781022773	0.2454005530229977
HSD17B7	498.9681122609269	-0.29703986753319445	0.2598552933538425	-0.003164074245173968	0.03780501157365265	-0.02734843572745577	0.05424640490162199	0.010161553494756713	0.4388574178689379
HSF5	8.083731834741021	-8.641519363847676e-7	0.001442691754805849	-7.405471024727667e-5	0.010150086052741186	0.004967005096222276	0.042742957896112856	0.035736175249020244	0.7599674699745773
HSPA12B	2079.2306513008098	7.512876252589441e-5	0.001443397996111243	7.427730556319785e-5	0.0030240703797802305	-0.040992829658770394	0.055626141143375725	0.04041932669714005	0.7918071992046197
HSPA13	1209.6256314824373	-1.540241148019261e-5	0.0014425235956991764	-7.480775728630778e-5	0.0031055320848754463	-0.1663365237133957	0.1045428931315592	0.007637481629866445	0.3766740940006473
HTR2A	6.606849754341024	-1.8322927738639756e-7	0.0014426936906087521	-3.1168810233029714e-5	0.013414134484927343	0.0029959279292243817	0.042537560736423764	0.04527260599263664	0.8244593769209003
HYKK	141.34587235029946	-1.1449455143720191e-4	0.001444923078628222	-0.0011225181885896583	0.020711326028275214	-0.015727289547611295	0.04511183960288903	0.04321167293230012	0.8092551131213843
IFFO1	1432.94850003081	1.3781582987260957e-5	0.0014424784861056293	3.4169650646775814e-4	0.005532971748606316	0.2373757966548922	0.08454338620381882	0.0011034182964364254	0.14976764392961864
IFN-ALPHA-15	224.0670903937461	-1.143193964607524e-5	0.0014426705530638268	-3.668113707970017e-4	0.01073364616962423	-0.4307964620474955	0.21948518927624583	0.005366901118530372	0.32134072896411
IFRD2	1620.7424760048168	0.12556929824082608	0.07819574627700496	0.0017632675155518016	0.016282563102977498	0.1215582638380925	0.06656016415315785	0.003852550073267323	0.269704243140887
IGDCC4	12116.127634614035	-2.5369875521253865e-6	0.0014425812195045136	-2.4780554120759663e-5	0.0031999135365969127	0.0335588304524117	0.05808274046795365	0.04881083579924642	0.8325881539813619
IGF2BP2	1933.5964979181103	5.164609830522073e-6	0.001442547514954239	-1.249565923539763e-4	0.003664224207667732	-0.39551174963675634	0.10625135170649888	1.5196614938451676e-5	0.008806438356832747
IGFBP2	2584.2055602579344	-0.563491090361557	0.452450419497051	-0.004346138780293041	0.05929725155656317	-0.7775532990456205	0.3557685861187685	0.0010076460044126225	0.14851039150124376
IGFBP5	2013.9720968128822	1.3675559754340671e-5	0.0014426644557880494	3.9938162356992733e-4	0.010363444567103267	0.8397771414021413	0.15659517502167442	5.067718082460426e-9	6.972197413711993e-5
IGFBP7	11573.350812845536	0.257904401102609	0.12611733516851234	0.007206514575044081	0.04910006493273387	0.04508709992146275	0.07250639926269523	0.004231038079031369	0.27806917063853903
IGSF3	8444.345779231622	1.3452917115718225e-5	0.0014426394219149788	2.2249467080049222e-4	0.006284897495411219	0.3511867591754013	0.1506177122110951	0.0026595713885559443	0.23319964597947257
IL11	11.791436882151707	1.1821558809521349	0.6327914949281309	0.012340851665669427	0.1404697883066522	0.005340233171598624	0.042770682801082385	0.004167514695322832	0.27600854467880925
IL1RL1	31.529737651864615	-3.603714838755458e-7	0.0014426929214153433	-4.384116167199059e-5	0.01140164743923081	-0.005624790180503719	0.04293504059615349	0.008979139396825167	0.4123101653388104
IL21R	141.50868634101366	1.1121210256878635e-5	0.0014426920089286638	0.001872252342193893	0.032838609044454146	1.17937207201959	0.24849851530236106	4.886484647532672e-7	7.928809989086513e-4
INHBA	84.62282766646582	5.550562219680409e-6	0.0014426922025802219	0.0010127944870596637	0.02888202102844633	0.0024677673044541906	0.042286926296975516	0.04830534697129167	0.8325881539813619
INKA2	2131.908970647919	1.2740721646290464e-5	0.0014426615713433344	1.0168676396583397e-4	0.004578023130440014	0.34411316161694394	0.197027286545474	0.005682546706778055	0.33287004644108564
INMT	39.06507798640257	-2.2540483244465874e-6	0.001442695279603636	-0.008953601964610832	0.15834345141955555	-0.004088677524626412	0.042689904851109885	0.0017228822538401624	0.189429709067514
IRF4	61.66042045754827	-2.8390716311127136e-6	0.0014426947549982388	-0.0025432539434562017	0.07061220821323798	-0.004563698473576645	0.04273285130687943	0.01955264551874188	0.587520789235381
ITCH	2007.2339035721736	-3.099108045022687e-5	0.0014426889863536855	-5.459420199222516e-4	0.009596003249344605	-0.08951812785877343	0.14281545357446174	0.02533091271905499	0.6628860286825556
ITGA4	2007.7882633231932	-2.067781390817555e-5	0.0014426923358779014	-3.3658513819565536e-4	0.00886041396254307	-0.3400273883593617	0.16927588683622724	0.005176504502056663	0.31224521208316514
ITGB1	24645.559476448925	2.0267199968555923e-5	0.0014422377747457557	1.691294550990358e-4	0.0029992544704050862	-0.03784451820695025	0.04359163799756648	0.019855589804987635	0.5889886657691579
IYD	46.73831222983822	-2.6859092502737524e-6	0.0014426952100552518	-0.005826157827008549	0.11861240872186334	-0.004198013831823199	0.04268981930680874	0.00821977566121315	0.39112633395555596
JAML	119.28238466700141	-1.6792466253105636e-6	0.0014426832431723104	-5.722250425887102e-5	0.006405977088548634	0.008247230041802736	0.04330996831616765	0.04514886229223923	0.8231297073639031
KANK3	1740.2046429024901	1.0383244773035848e-4	0.0014444146840971246	0.001065745351256514	0.015534032243439307	0.196264400067664	0.12201364924569666	0.0074791231085911914	0.3744500524108208
KANK4	711.2428574898375	-2.0335904991243407e-5	0.001442694617710378	-3.257804808254293e-4	0.008830478769181669	-0.03879857157664086	0.06920774484952834	0.036275261058883845	0.7641889598652569
KCNE3	78.91498615568624	-6.512534479861526e-6	0.0014426857689954016	-4.396224835348792e-4	0.015223905835789794	-0.017025614631779363	0.04720448172219611	0.02132082621917044	0.6123039402340877
KCNH6	39.19716905268203	6.955049806614454e-7	0.0014426871299373424	2.0523936725433728e-5	0.006734000134818095	1.1962253166100856	0.4824530814232501	6.109690235209823e-5	0.02478395843912865
KCNIP3	199.18808426726528	7.002697372988952e-6	0.0014426905860532694	2.0896632638325372e-4	0.010217163063866955	0.014575580248269717	0.04591030583642444	0.025533327248033852	0.6628860286825556
KCTD16	53.449719386054035	-7.817356364609336e-6	0.0014426850678581197	-4.506454108021973e-4	0.014737102910557085	-0.016005560736788656	0.04643585171231002	0.049769072002746606	0.8405128229009834
KIAA0040	203.83481448255006	0.3148306492807816	0.49354441474064764	0.0029702056450706237	0.03963469050656896	0.015939628124796983	0.04589101609367132	0.018491762696408547	0.5704322081975762
KIF19	99.90023061513457	-1.2628394425727775e-5	0.0014426953496213789	-0.0035027468279164135	0.04661091680618217	-0.01003235626356134	0.04342868251370619	0.014714535717761344	0.5141037762982034
KIF24	455.8859819545276	-3.261897025761595e-6	0.0014426824158692234	-1.1616269231338531e-4	0.007587296571161615	-0.014220312414126255	0.045648489636726346	0.04604293629577818	0.8291816696285202
KIF2A	1777.881931546446	-1.2751654232581154e-5	0.00144264057013655	-1.976584397623223e-4	0.00600704942702612	-0.04198580390796375	0.07393172577822249	0.046371555685268406	0.8293394514024106
KIF3C	1089.2020081486228	2.113789584770964e-5	0.0014426743545831872	1.628910299439815e-4	0.004906381810580255	0.22032186123737385	0.174140140913303	0.01789154987316583	0.5659030959882823
KL	19.302930855632006	-3.540704440310968e-6	0.0014426946306112395	-0.002780353468471852	0.06994888952998281	-0.006640177761936761	0.04312733807459778	0.007223866230459308	0.36929380947825285
KLB	291.376193969136	-0.5773888134517433	0.3665076876483468	-0.0057442432280343705	0.06629185992384101	-0.015885144857785666	0.04637275990910656	0.005933736991780937	0.3343727275758718
KLHL15	530.2143628068854	-1.2710149968744127e-5	0.0014426547065825462	-2.777122946452341e-4	0.00805780013119928	-0.2867494677518739	0.2050616970097366	0.013226478320159185	0.4984356300431138
KMT5C	831.4975579112164	1.4168631648767534e-5	0.0014426311813390059	2.144384000348583e-4	0.005854560046421941	0.052130244743017	0.0954030228526737	0.048062014111811185	0.8325881539813619
KPTN	1762.0707736318045	6.937516258271523e-5	0.0014433418152173625	5.781528505788455e-5	0.003098615525020448	0.0743155514390695	0.11229031551120594	0.04636027718331243	0.8293394514024106
KRT14	411.1547858538135	-3.499222328460731e-6	0.001442691482099615	-4.2675360424321697e-4	0.01925109480361883	-0.012853534421696565	0.045268553376074085	0.0011186135048779544	0.14976764392961864
KRT8	237.0031433497782	-1.7762978392982235e-6	0.0014426938040454085	-0.0013686128540740653	0.04909143407370894	-0.005532192311623431	0.04291427207270471	0.010277691284986835	0.4388574178689379
KRT80	108.70212460766807	1.4622502428647864e-6	0.001442689798958218	9.899416637203492e-5	0.00915755014653128	-0.009155482943145844	0.043757729659042295	0.0018731355259635012	0.19894205917075264
KY	5620.133149660853	-7.829458982918332e-7	0.0014426690349309526	-1.501213020018096e-5	0.004462216192312671	0.01502801754427885	0.04576045913214905	0.03268718528679569	0.7393958768618982
KYNU	63.43312459306787	-5.9800758931152315e-6	0.0014426941184604277	-0.001150950058483853	0.033415916152705415	-0.010434062567840996	0.04416568513523726	0.015540625524456547	0.523158070041145
LAMB2	87177.8086846922	-9.66798474182868e-6	0.0014424941222693848	-8.616405055883491e-5	0.0031313175908369317	0.02037191872323078	0.043103765371917346	0.03301842725371353	0.7410193646179194
LAP3	3957.758252757031	-4.4807787679288805e-5	0.0014427815131034356	2.2415343749307076e-4	0.0038941908662131317	-0.13238360637927923	0.09374991429351898	1.7874569674896257e-5	0.01000112991534023
LARS2	1503.6845588351148	2.992396994849946e-5	0.0014426076291255785	6.893902865910921e-4	0.010021475911647811	0.09331264764287017	0.10197232768836456	0.022117266843417773	0.6274034472050642
LAX1	66.42907279610297	-9.589114793588935e-6	0.0014426998129714041	-0.01515376618560102	0.13217548951658528	-0.01638708224124996	0.046977113096283225	7.575412715415398e-4	0.1241602492124548
LBP	36.50610238357191	-1.967943532189931e-6	0.001442695296512688	-0.009368905026115917	0.16889866410037951	-0.0028161274887662717	0.04253350316720468	0.007489385174116779	0.3744500524108208
LBX1	486.9119847203268	-3.7338759671782184e-6	0.0014426278110921155	1.0630312579906285e-4	0.004479929975040879	0.28489707950330484	0.1986468171702034	0.010595772092403461	0.44772655721702753
LCAT	311.2149391288178	-8.518962320984521e-6	0.0014426920513283135	-0.0011418831107182891	0.02745824484878528	-0.016629501060377663	0.046982284516872336	0.011840459528738816	0.4720474110892286
LCOR	368.497169214917	-3.0765827170762323e-6	0.0014426911217235762	-3.1770625103078867e-4	0.016243701214553482	-0.008368900340371696	0.04351729766328557	0.04854504145992057	0.8325881539813619
LCP1	629.2662978312231	-1.0957963763586519e-5	0.0014426876991327634	-0.0011414517246148492	0.02419197488875966	-0.01586811097060625	0.04610077159946828	0.036281587553200795	0.7641889598652569
LGR6	16.35340460044261	2.6375243715459133e-6	0.0014426951647008575	0.006042121512146457	0.1192939813120192	0.0032163789656867205	0.0425560012526596	0.03136579317026352	0.7291423495425442
LIPA	1554.3944086534277	-0.29824522245959434	0.13760993738547397	-0.009762498546108594	0.060752556773461586	-0.008287035764755172	0.04079919824552603	0.0017330712443317368	0.189429709067514
LMNB1	4675.926242196512	3.142521569328296e-5	0.0014426379342579192	6.245541579744236e-4	0.00947937823641681	0.03663211150871643	0.054312874385169484	0.045385027259849525	0.8246556017002447
LMNB2	4196.583694816932	2.6509438046355966e-5	0.0014426498438530541	2.9122280695306215e-4	0.005867668589772156	0.17427163574115376	0.12293891167493431	0.019345978691094133	0.5859573396469498
LOXL1	2438.3497103599616	0.4962296669210827	0.14130660591950372	0.2263732734046791	0.27068641246938674	0.5695455012989336	0.138184450589236	3.3034864638819264e-6	0.002821177440155165
LOXL3	599.3668505614465	6.3732181726050124e-6	0.0014426922729075056	0.0011998231838437688	0.030424158932298013	0.0029786508826924116	0.042282111125414044	0.03827757224359726	0.78524665358864
LPAR2	48.94024107982249	-3.845333345766109e-6	0.0014426752902573024	-4.746558142011017e-4	0.014941059799751815	0.0048957977372970215	0.04221811724172025	0.013599518194939635	0.5038031557787456
LPL	3425.3233688709092	-1.4532615044798825e-5	0.001442694749983055	-0.002677392787290114	0.037551813517691775	-0.011001570718765619	0.04354058658470217	0.018257575922190246	0.5703290963272638
LRCH2	561.0063517482566	-1.2118494108508232e-5	0.0014426454986967536	-2.144071151069305e-4	0.006562550188915527	-0.04852906207351873	0.0912333883187277	0.028420400308235623	0.7028211829837289
LRCH4	5168.70044958682	-4.6088525193661216e-7	0.001442530192961821	-4.2909685383369625e-6	0.0030630787217412717	0.04382972716439246	0.06764720796576218	0.04599449162344764	0.8291816696285202
LRP4	5670.445412437914	-1.1952529642545732e-5	0.001442628156968423	-5.638549927711393e-5	0.0034958727858028175	0.03225549453649663	0.05803564666868316	0.009865746010172038	0.42991902675633503
LRRC14B	319.5357589007485	1.0386333821090767e-6	0.0014426718973778458	2.0947772253339314e-5	0.004659719151352822	0.01546604860375538	0.046075242264210184	0.042429456062982804	0.8061596651966733
LRRC29	123.99899822046078	-5.202368309592914e-6	0.001442650750797926	-7.797338758814948e-5	0.004501073615816308	0.018488228891965365	0.04695262992772088	0.015932221355257035	0.5330231416709292
LRRC38	459.1169953042014	6.191629209802149e-7	0.001442656391694781	4.647289681080067e-5	0.0042672408298957505	0.024398882170173997	0.05223594125950751	0.025103846041471017	0.6598439974138841
LRRN3	300.2348332249439	-1.1942029318245069e-5	0.001442690017141799	-0.001630917380633022	0.02950217104959716	-0.011024247701475054	0.04373930851471193	0.03427728534581438	0.7465546738539385
LSM2	686.0747263754166	2.09113368853591e-5	0.0014426615009499372	6.184869465373873e-4	0.011956098708962422	0.00804699927226999	0.040792422856214226	0.03921666099608194	0.7865630918695001
LURAP1L	436.8264783430214	1.3353861929061841e-5	0.0014426770770261698	7.606051556644086e-4	0.01662260297565423	0.003673831569742421	0.041400037777826394	0.032900519110950974	0.7393958768618982
LYPD3	8.488469920298053	-3.957884239737138e-6	0.001442695076823526	-0.004855541785236619	0.09728951598294255	-0.005475310569366076	0.04286450480630715	0.012433114647777117	0.4861986743309213
MACROD1	6787.831970395483	1.3730326529432083e-5	0.0014426238929231654	1.8993039374030476e-4	0.005275008175041202	0.2205808824503391	0.16484254321130343	0.016536411736154073	0.5432952618618155
MAEA	2857.5406063834707	9.952535238212008e-6	0.0014425055212468215	8.744244278173674e-5	0.0031532672091733435	0.09449089321154167	0.12011137965735114	0.04324232075890635	0.8092551131213843
MAFA	475.038114653069	5.672769572951263e-6	0.0014426588029231092	9.859110419192552e-5	0.00513589875488035	0.036155527302812705	0.06778693859272658	0.02129299734926346	0.6123039402340877
MAMSTR	5249.956941574947	1.863656946363101e-5	0.0014425500616973897	1.3882343970116485e-4	0.0034380267816518156	0.24657092795294006	0.0952923763888746	0.001056400725833103	0.14976764392961864
MAN1A1	922.8291690091141	-1.3263767471616798e-5	0.0014426970849537575	-1.720204557781682e-4	0.007707408087003556	-0.02070224074239465	0.049388323463592246	0.047958271162306235	0.8325881539813619
MAOB	258.44522254561997	-4.660203729813065e-6	0.00144269173107491	-7.134351223189839e-4	0.02495822457463252	-0.010056126010495285	0.04402985630917615	0.02484128919487229	0.6586188863986892
MAP3K11	1954.5756192062945	1.6475431835244183e-5	0.0014426477270231542	1.0644788033930753e-4	0.004027716885713807	0.21028937555129312	0.1904841127445039	0.017228614624931225	0.5579870277527625
MAP3K14	2399.5441264738492	-5.252557620393068e-6	0.0014424473064467015	-4.528806872056421e-5	0.00300755049049124	0.08367630130101548	0.09664989176348317	0.0071011344090109105	0.3669522513395256
MAP3K2	152.99060335745264	-2.9486650819385452e-6	0.0014426875053131119	-1.6155965731751555e-4	0.00995495815874075	-0.011352194017872793	0.04447973770880963	0.04023270847463863	0.7918071992046197
MAP3K9	72.00818956420785	5.8382836559825304e-6	0.0014426764312175805	5.368202502051417e-5	0.005061039634356668	0.019766197936168392	0.04879814671972635	0.022720699640148296	0.6312775211661751
MARCH5	700.2192938229174	-1.1096610890054508e-5	0.0014426766437335022	-5.090774637116503e-4	0.013763030579386232	-0.02198204147773087	0.04995800147347297	0.04854637200112421	0.8325881539813619
MARCKSL1	2983.0622819053838	9.711338954469928e-5	0.001444123066527432	3.699018687592873e-4	0.0063932827186582875	0.2207119543843249	0.09506876049621808	0.0037085651681781347	0.2639262211353439
MARS	4630.754498940709	4.4266958812938224e-5	0.0014424032752053588	3.055913489561795e-4	0.0032254097444554316	-0.030489327022180997	0.03818521346182938	0.007831710500000207	0.38161361733634636
MCF2L	1577.6590435957528	-1.0800635502481671e-5	0.001442638187837551	-8.112702579057405e-4	0.01579948458190743	-0.02559493422912299	0.05151386019581452	0.037914947593933206	0.7804009004229494
MED24	7075.093219614617	1.4059584925837887e-5	0.0014425493233272402	1.3799398186102523e-4	0.003571298874737761	0.29968187886719283	0.09935943079389828	3.0246057337075853e-4	0.07640641863411893
MED25	2575.59744648504	-2.738679727767894e-4	0.0014559227159791507	1.0651325562817389e-4	0.003333893130342728	0.11677564541085954	0.13916280483876675	0.03723575856291788	0.7745992544126994
MEI1	11.652544058728306	-1.9680482108543626e-6	0.0014426953325933191	-0.012169991703109718	0.19876003870172715	-0.0034810261814688668	0.04261489762676981	7.791851000130162e-4	0.12466195566392492
MGLL	1943.1674936817683	3.4273179883253796e-5	0.0014427169629728006	1.587176065764479e-4	0.0037670714717026915	0.12458380571470196	0.13281629306970952	0.03883172973278226	0.7865630918695001
MGST1	710.2610619912376	-2.2912121612800037e-5	0.0014427246946720914	-0.014696383691463028	0.08625146110007756	-0.35159681849098967	0.1957904227918805	8.245510256593136e-4	0.1274206184985526
MIB2	6423.775586766976	-2.461657766319654e-6	0.0014423892490866503	1.3734876475015906e-4	0.003134737722292941	0.19107440175073914	0.07806533571354707	0.00157354692957095	0.18368613294401606
MINDY2	375.1027743899967	3.701586194286502e-6	0.0014426561294385298	-1.0304233236081577e-4	0.005307308666889604	-0.02721062606598301	0.05493804362560855	0.038439102396149026	0.78524665358864
MITD1	333.26568865237914	1.873597419696116e-5	0.0014426562371109308	-1.0970556875191626e-4	0.004022372953392602	-0.06112581175656087	0.12804252296657365	0.03608071873560781	0.7641889598652569
MLXIPL	226.22931111776495	-1.0691472666913353	0.4680630951608675	-0.02251297210491294	0.17303250430368358	-0.010491648984042305	0.04412091834701647	0.0019246325746862735	0.19987576468447874
MMD	1012.8749945200226	-1.8349856588242052e-5	0.0014426744838093035	-5.890561418149283e-5	0.0036483128169817777	0.03293311298637336	0.059700401728596586	0.005515770284492813	0.32438172011083194
MND1	273.6172398378311	1.469889068498934e-5	0.0014426402810335207	3.3729010988145524e-4	0.008281370071728628	-0.001608951259387634	0.04028590745211897	0.04032332895823948	0.7918071992046197
MOCS1	355.12695745175967	1.3650230067466358e-5	0.0014426950228273161	5.083477517685177e-4	0.014180727363287208	0.42324167629657106	0.2908071699832172	0.012116536883320676	0.4806917542023504
MPP3	368.41330075699085	6.262177029014315e-6	0.0014426880441823333	5.284353889898033e-4	0.017303092485117164	0.620025396402335	0.4623264044863617	0.013701625726121037	0.5064295649932573
MROH6	68.87752339502393	6.485486614011784e-6	0.0014426710126564158	1.6739984756611068e-4	0.007351766539757647	0.3953249260361117	0.3179195873095986	0.012771289946079015	0.4875928250943014
MRVI1	306.58255294014566	1.3550420901608648e-5	0.0014426666764308122	4.2795918087728375e-4	0.011018506441969937	0.034807852612762334	0.06368691428198661	0.03585783671993243	0.7605611223759785
MSANTD3-TMEFF1	742.4244707702042	-1.0890850419040556e-5	0.0014425458888090974	-1.3178705985915918e-4	0.0036013889268439524	-0.15310618245817278	0.13072365792950855	0.025126111527429763	0.6598439974138841
MST1	435.2705097745504	-0.6296709138126139	0.775911570777495	-0.003977941594111317	0.06440557658019887	-0.0111553434888771	0.044365485382457596	0.008367004156844087	0.39351596941725264
MSTN	3908.373878629019	1.2940908095786747e-6	0.0014426336420513895	1.5124888399235765e-5	0.003522910544194062	0.03794502634680295	0.06911370093378676	0.007545498818215022	0.3744500524108208
MTFR1L	3015.7504342140396	2.9287660417938634e-5	0.001442471709360211	2.773176346170585e-4	0.0037815606004978335	0.1329488773676206	0.072897515516997885	0.01530785933980693	0.5220546101485305
MTMR1	2925.8565938727243	-8.734338092002115e-5	0.00144369121510946	5.412241680968395e-5	0.002972446125790988	0.2048772740785921	0.07360694872081157	1.5579900540120125e-4	0.05378712046042322
MTR	1145.06564094132	-1.0090447983830279e-5	0.0014426601921130125	-2.2357521275595985e-4	0.007580150217126378	-0.033583738181848365	0.062462182090648216	0.03192192498564887	0.7347023472583526
MTSS1	4024.219124833908	-9.868381509743008e-6	0.001442629968082154	-1.3220355896071507e-4	0.004730910098455477	0.015885914546959368	0.044519792996109336	0.02300879031865914	0.6349330471268081
MTTP	118.68345663764903	-6.267541626839463e-6	0.0014426962795687842	-0.007966719950102018	0.10793102677529842	-0.8376819977593626	0.8560928744856411	0.0020980587819035236	0.21205980836973576
MTUS1	5563.466514780196	5.18972674915353e-6	0.0014425067502436583	2.754574513579607e-4	0.005249773378483048	0.21791705527804556	0.10178675074609705	0.0057738598440939485	0.33428548772890176
MXD4	1225.299071633958	2.5609197889519595e-5	0.0014426351664038697	4.7622260889648206e-4	0.00853180322631628	0.3181522785713687	0.0997380168056295	3.312502104853657e-4	0.07678379879050777
MYBL2	3085.820318027945	4.758477502787849e-5	0.0014429036210974132	4.8148940268708727e-4	0.008387553658238685	0.0759136660630052	0.11552917146887712	0.03623568607995775	0.7641889598652569
MYBPC2	11154.450970834881	7.943692740359664e-6	0.0014426734208100548	2.478264596642709e-4	0.009063362825284757	1.0216856050196697	0.22013026493308868	1.6295559250858113e-7	3.7773106343489104e-4
MYO10	10816.336715430378	6.41475058282702e-7	0.0014424392625208221	5.347849509687616e-6	0.0029843372578701186	0.11761455908714398	0.09898628464863735	0.010254063392505286	0.4388574178689379
MYOG	13971.231478492322	-3.674062071474707e-5	0.0014427177112816064	2.403306445887876e-4	0.004517807283166297	0.2818610976751631	0.09109856542835255	4.614627063483421e-4	0.0902131791952795
MYOZ3	7345.510644355305	5.680822491547209e-6	0.0014426721283048013	1.432202572900709e-4	0.0068648495172906965	0.02920399371433129	0.058218186441165325	0.030662553162864148	0.7218203863074983
NDST1	8517.026417102317	1.8199054631215362e-4	0.0014484102951493399	4.1423105488907255e-5	0.003307156026250403	0.041315227928903485	0.07038414387900137	0.04881783663353228	0.8325881539813619
NEK5	116.69212092602385	-1.1942645537725739e-5	0.0014426895515104838	-0.0015110786179012323	0.02812030886169634	-0.015891257243741325	0.04603530670849422	0.0298209490843512	0.7139530577281726
NELL1	36.4479539429669	-3.65937078445395e-7	0.0014426873255455684	-1.6637846397474416e-5	0.006804915527599691	-0.010177090853936742	0.04406316759031095	0.018412264581384463	0.5703290963272638
NELL2	31.31870082303553	-2.993128605476287e-6	0.0014426943000935997	-0.001571693884269836	0.051252482069653355	-0.00472947784872869	0.04274378141014002	0.03905924856548394	0.7865630918695001
NEO1	9744.490150950032	-6.798849541578128e-6	0.0014425833669027845	-6.797577347732208e-5	0.003381762911000149	0.021755555986329778	0.046870844208069265	0.04640947996261487	0.8293394514024106
NFASC	133.9985617353673	2.987469189745863e-6	0.0014426918433938863	3.55150862776396e-4	0.017416517542965235	0.008285864583519514	0.04352350142944866	0.04599874315094142	0.8291816696285202
NFAT5	490.4076611142166	-2.6787037570176215e-7	0.0014426834080987416	-1.7042946712429803e-4	0.009595093164804268	-0.013987477738659002	0.04562283199736504	0.025044668719212338	0.6598439974138841
NFATC3	3670.6321901824545	3.5661214353095735e-5	0.0014426783683435622	9.799360194731291e-5	0.003125314679389068	0.10413374328682774	0.10593905750697069	0.035554333779815046	0.7590850261990513
NFIB	2856.67936432091	1.7048546330901697e-4	0.0014475074072593025	-3.42324808688313e-5	0.002981214340007711	-0.09943444954249515	0.09139798668593943	0.020176736488767787	0.5973687258227625
NFIL3	499.27999415313263	-0.4403064264334164	0.10832129952508766	-0.3877757645124618	0.191830283139474	-0.5346145195938711	0.10620610536798912	1.2890787773410562e-8	6.972197413711993e-5
NFYC	3583.35475385453	3.853990758185509e-5	0.0014424550756021474	1.757697541173586e-4	0.003026779479057154	0.1273283897720419	0.06090765042588363	0.007338522459058705	0.3714056626579895
NKAIN4	73.6979755375797	1.2182282843871654e-5	0.0014426918883557946	0.0013141312554669502	0.025956589999702934	0.008104611684297438	0.042810178937136886	0.03794751081188876	0.7804009004229494
NKD1	519.0876535170368	-5.351346710757814e-6	0.001442677540595821	-1.72475334524176e-4	0.008199462672523531	0.011646718884968627	0.04424371798500495	0.004506209275917032	0.28561621762121
NME7	284.0607572749314	1.606495762934875e-5	0.0014426433264872632	3.0583912788260465e-4	0.007617346007405545	0.16143711938400926	0.2648930326946763	0.028803186365448062	0.7028211829837289
NMNAT3	107.3303506035303	1.5947214609240715e-6	0.00144267802672354	4.026167245725517e-5	0.005377705854154364	0.42798704336941573	0.8660674760800576	0.005431188636652167	0.3228075707630698
NOTCH4	6120.596111503302	1.6947824971147838e-5	0.0014426647237957431	5.354677165765324e-4	0.011792339062740291	0.26493442406851286	0.18188105599186527	0.012166455472370918	0.4814948938894891
NPG1	512.9044667137778	-2.385274275754426e-5	0.0014427405515947261	-2.0994414054459833e-4	0.00726088405561285	-0.030448576132019747	0.05809643151416166	0.046658382183877314	0.8303031756620223
NPNT	3169.772000038615	-1.5308659932423507e-5	0.0014426498059846582	-3.2597334783299674e-4	0.008368027984503302	-0.2895955253626698	0.16731026437947646	0.008785907183752602	0.4061542164204266
NPPC	87.3168340385411	4.791949337428605e-5	0.0014430845580534414	5.477362009853844e-4	0.019605073900809646	0.011361323528279876	0.044490474819936794	0.039484220822187846	0.7904059457974962
NR1D1	539.9336863728186	1.1449441529809643e-5	0.0014426659460560372	8.633417596540801e-4	0.017729345871042988	0.02857387048460567	0.05586131701565336	0.028702548475271823	0.7028211829837289
NR2C2AP	146.24820314356379	1.98088409375199e-6	0.00144265746251431	2.9536172177918278e-5	0.0040740185029813775	-0.4279916784891566	0.2540540925251759	3.8277380885813096e-4	0.08281183763376043
NRCAM	1530.1194796827797	-6.642906536083129e-6	0.0014425705151491501	-8.68677657447258e-5	0.003447929059567209	-0.399475289144787	0.11505781577596821	2.6028266356733143e-5	0.013623698384011354
NREP	13163.337331785058	0.15515216758395936	0.10542636535682076	0.002059150633924066	0.020748774179079988	0.1652321149814026	0.0899517493074822	0.0035933899156841195	0.2602961820173684
NSMF	5497.335308276561	-5.5268434547912055e-6	0.001442329103206654	2.6600898237406136e-4	0.0036855195039528065	0.1348292338611342	0.07292956661701366	0.014563267698372724	0.5125891142598608
NUBP2	1064.1002947031113	1.1503660749737417e-5	0.001442604959053505	1.2223534960024185e-4	0.004001910794755684	0.17829938112791882	0.1802603892574023	0.022630659310070196	0.6311840736542341
OCIAD2	299.9026557498859	-0.44337561456639074	0.2777479586959548	-0.005228751890121259	0.05541595420880982	-0.4793277683062275	0.25963903659636	0.0015461657473582382	0.1817977204103969
OGDHL	11.792978492691015	-2.561830405599543e-6	0.0014426948057556252	-0.005385122004115524	0.11230119413428474	-0.00447493656111787	0.042724821597560435	0.009110510805066172	0.4137188761853728
OLR1	46.603103712627515	-8.132915300570808e-6	0.001442701041122863	-0.007206471018981693	0.10312396090447284	-0.007842656002968762	0.04334638010024841	0.007198793624343447	0.36929380947825285
ORC4	3444.2950526104732	-0.14503057652932053	0.08840191376873749	-0.0020288900743699006	0.019270993468366474	-0.15362393283080936	0.07690302891205615	0.002363487751303255	0.22296483867817798
OSTN	73.77567022135577	2.814210958487329e-6	0.0014426955003608397	0.006288249520093464	0.12054386631000849	0.0021678202702824934	0.04245183057301688	0.021790706985484576	0.621398965811024
P2RX6	1476.9916965033349	1.5504450026495215e-5	0.0014426667097937934	5.126420299134674e-4	0.0118820155952276	0.5604699193170012	0.15400410118884217	5.7695691105848164e-5	0.024636060102197165
P2RY1	669.9157396200375	5.4630155463295744e-5	0.0014431134722931573	6.609200529879258e-5	0.0035015871191776877	0.04659738339987771	0.08124332046891561	0.04019341410156641	0.7918071992046197
P4HA1	3898.7663216731958	4.44178019339723e-6	0.0014425640252844014	4.1942037296545964e-5	0.003180443745129763	-0.032518085509466846	0.05542938695236247	0.0437413008997911	0.8111386838857262
PABPC4L	88.31643211940442	-7.4439518084668175e-6	0.001442670691300068	-2.0496961501242054e-4	0.008104239958755286	-0.3384262971315757	0.398614567840723	0.019133234775286896	0.5846653281265357
PADI2	221.67682506118516	-2.155973448884704e-6	0.0014426904179704507	-1.6431273565793868e-4	0.01151077049171403	-0.00865531673735187	0.04361275432529185	0.03904631235522287	0.7865630918695001
PAFAH2	1225.9865022040174	0.30174289181636166	0.10762403734092664	0.03170974001955329	0.102912441140483	0.2514641339287814	0.11066195309171226	3.5785530760343764e-4	0.08064666973851915
PAK1	9848.187909694896	-6.9112229421916145e-6	0.0014425346073277474	-6.343235780666964e-5	0.0031615449913751227	0.0563827010205282	0.08821985173204783	0.01435372913123908	0.5125891142598608
PALD1	3281.685251548945	1.279219228389664e-6	0.001442613030756304	1.3430877400104458e-5	0.003331933706406433	0.031234318175390737	0.057333118504643184	0.0476328542615857	0.8325881539813619
PALLD	11968.414230175054	1.2452212383433505e-4	0.001445063083809739	2.438561117040764e-4	0.0036736948601973304	0.17032318844685812	0.0753754938972042	0.005000828920295042	0.3065756550734812
PBK	787.9748473774413	0.31794803373614283	0.1469919348270493	0.010031958408680324	0.06316141371352549	0.03324376800647163	0.05867135702426669	0.0036767010163057503	0.2628112365223661
PBXIP1	14420.327364694183	1.2431951866311467e-4	0.001445120098778893	1.876993828538163e-4	0.0035158058529632455	0.1733763961002332	0.08664272925074507	0.009882044143680635	0.42991902675633503
PC	1414.4305191326682	-0.5644239976478752	0.26967062262522257	-0.011317702664476645	0.08767085278229357	-0.025734986215484743	0.053936531699620587	0.0016024557814339705	0.1857246250681972
PCDH7	1762.9839246031581	-4.329375907100577e-6	0.0014426296976430644	-5.151817173542848e-5	0.0037060243641567374	-0.04216786186747174	0.076238791283488	0.028065346938970562	0.7024166572275449
PCDH9	223.71604474658537	-1.0482311557411793e-5	0.0014426214618894584	-1.3225812906744202e-4	0.00450361943147311	-0.24364106337632782	0.1747214103790707	0.014106025740461856	0.5125891142598608
PCMTD1	1539.228011162318	-2.5745752964649895e-5	0.0014426797521257526	-0.0011386894258800769	0.017198361785489745	-0.029566025413940055	0.05277633448403428	0.02769468168316694	0.6967037286683205
PCSK1N	159.82650402830768	8.61334997763067e-6	0.0014426922403477191	0.0016351322124443753	0.03315797284778745	0.5442821288375274	0.46010089786871405	0.01106656285092954	0.45563119280091113
PCYT2	3424.4327893839018	-3.982955221945241e-5	0.0014427476745904747	2.1284861359112172e-4	0.004061848602641021	0.109647469918266	0.11178388363853003	0.04479473468836438	0.8185127984835591
PDE2A	4555.668998332357	1.188658135607902e-5	0.0014425173051502633	1.9976797539621407e-4	0.004074555231040205	0.168393242907043	0.10689777946169891	0.018009448868756116	0.5685239637051299
PDE7A	618.425995720477	5.140771791755445e-6	0.001442671431313981	1.2232180803216963e-4	0.006372097679175306	-0.009953290498289361	0.043367356411405246	0.035400279365584826	0.7584480954243071
PDK2	2904.7608537774154	1.2890705129406425e-5	0.0014425980503597424	1.4632954654066597e-4	0.004178450506798115	0.17283819587195598	0.163779481907673	0.024793072844791663	0.6584163665787063
PDLIM4	1929.0005670184341	-2.7807205733131534e-4	0.00145640990533618	4.8150480180387764e-4	0.009711378390689408	0.05531382711261775	0.09715138620644206	0.03847350484426037	0.78524665358864
PDZD8	1643.9793755676162	-1.7527810605326244e-5	0.0014425816494214858	-1.3037510346485735e-4	0.00360964711408272	-0.17714872089823225	0.12367419225334694	0.016575515526521173	0.5433420503703688
PENK	1752.0314438785188	-1.8133282179810236e-5	0.0014426798514813209	5.037716132574536e-4	0.011669076250094262	0.0399059204566005	0.07129865700686101	0.032650942082193976	0.7393958768618982
PFKFB1	395.68829765878166	3.3655562224876443e-6	0.0014426347890415757	4.1200191945161194e-05	0.0036815733039229433	0.03504535612748362	0.06397125238187855	0.017728029936357373	0.5629256629106355
PFKM	17148.48575912974	-6.781156896358895e-6	0.00144258800566669	-6.868454240451455e-5	0.0034167128077610067	0.05785696970762299	0.10897238728577777	0.002745251389595386	0.23425794477859446
PGAM2	31662.17754801172	2.832286077321567e-6	0.0014426243178875908	3.1650058005366817e-5	0.003487056938899646	0.033099023799243274	0.06043995358791106	0.03643941092216849	0.7641889598652569
PGAP1	235.18146945308789	-4.749769254141712e-6	0.0014426897575193346	-4.6254300091127674e-4	0.01797070028478856	-0.9149339269413397	0.5131969450224577	0.006450610301234986	0.34773289949448133
PGP	798.6896183335631	1.6395740958225404e-5	0.001442661418528114	7.201040248825836e-5	0.0037631746585604048	0.26503714184449967	0.18431522412816637	0.0073905337548173	0.37241863573188044
PHC3	296.47891682781903	-2.868049938934609e-6	0.0014426885442165216	-1.7761508814957198e-4	0.010795558394241555	-0.010619454769407698	0.044221860696870896	0.03964473805501672	0.7912368015752783
PHF10	3268.5020798245173	1.8990863567740584e-5	0.00144228996785208	2.941151482390606e-4	0.0035302141797486624	0.10043013156590849	0.06382783255215921	0.03164154977578401	0.7342252353452194
PHF20L1	2293.871278023045	-2.6631401721216537e-5	0.0014426545813888967	-6.621210488174351e-4	0.011243417784683005	-0.14118167057743428	0.14281417832243418	0.014295991018246012	0.5125891142598608
PHIP	1265.6861304532329	-3.71938887346889e-6	0.001442685476584585	-1.7975498959255833e-4	0.009791699790200064	-0.013393368979428043	0.045311052432876926	0.032298316047160346	0.7393958768618982
PHLPP1	2300.689369622282	1.6739524411172896e-5	0.0014425280351176846	1.6103625204244053e-4	0.0035658666095273587	0.13329868490317903	0.11008863986662422	0.02834783028023996	0.7028211829837289
PHYHIPL	156.42254351042465	5.9869601995937365e-5	0.0014432995111777465	-1.3502597990530957e-5	0.005086454033887282	0.011604734332116253	0.04435213343230205	0.04695213357669776	0.8325881539813619
PIK3C2A	1197.4851305540283	-1.157401918267812e-5	0.0014426715798763268	-4.207209199524228e-4	0.011754648829059107	-0.4175804325424151	0.22359236789703887	0.006079129461042904	0.3343727275758718
PIK3C2B	9700.425364287272	4.50207265123445e-6	0.001442490294656943	3.9441663289138394e-5	0.0030387716435530156	0.09726289169099778	0.12044328619972024	0.024187732652266453	0.6507627243002689
PIK3C2G	14.305577446094189	1.2456516020920185e-6	0.0014426946969689376	9.490563693108152e-4	0.04507578097254794	-6.29055415998803e-4	0.04239006858482917	0.04881989180549535	0.8325881539813619
PIM1	592.5507776101076	-1.6142062046141834e-5	0.0014426738903003378	-0.00072658837930654105	0.015285087267820748	-0.2397922436380038	0.2577811175829168	0.012504181510456486	0.4861986743309213
PIPOX	7.04662189163775	-3.5786498734925957e-6	0.0014426970138081906	-0.005194515018864756	0.13123515424002247	-0.002312105597041379	0.04249547176861648	0.007931702248002053	0.38471593399744297
PIR	206.45682501567651	-1.5634033327754866e-5	0.0014426751106653732	-7.387712331483391e-4	0.0156588212310865	-0.5403455040575937	0.17169122820489804	2.890397380005938e-4	0.07640641863411893
PKNOX2	1775.743598846181	3.9299668996859426e-05	0.0014428106549747262	6.575674324864264e-4	0.011297087765918062	0.27317791191359714	0.11143329418738757	0.0022938295551722886	0.22154570453705685
PLD5	40.07036147516562	-3.325443443234181e-6	0.0014426912084315095	-3.6704247024200076e-4	0.017572597523473007	-0.013052712667490855	0.04536048845058822	8.512978382447679e-4	0.12909494133980937
PLEK2	41.575860701658975	-5.648525904517709e-6	0.001442690167958545	-3.5976135664907263e-4	0.015002605883332899	-0.018275478486265356	0.04829784849217942	0.0010617762801656703	0.14976764392961864
PLEKHF1	602.3453555688237	4.433977145732099e-6	0.0014426597862685772	7.477808984923052e-5	0.004759926883737131	0.023756378484980866	0.05162699830757856	0.04366120965444686	0.8111386838857262
PLEKHH3	2351.601487458797	-1.4361435735857006e-4	0.0014461142810693254	2.4145852136372672e-4	0.004845381688055515	0.3971948468746896	0.09384393180879493	2.6589536584709733e-6	0.00239689900346389
PLEKHM2	10253.693594173492	3.0705779406412435e-5	0.0014426518173773816	6.752270553391223e-4	0.010414626386946136	0.08022067895724719	0.10970990818281846	0.02598960366483152	0.6693766810564385
PLK1	873.8855840561249	2.4872624616341893e-5	0.0014426549847814266	3.8443908858140115e-4	0.007713319825429608	0.12750203464006774	0.16920615961198224	0.028643907049877234	0.7028211829837289
PLPP7	1950.166692626979	-2.351914396386626e-5	0.0014427257055673309	4.125390132639434e-5	0.003639349723790051	0.04154001168049128	0.07580721599447653	0.011565356732156857	0.46797874896752406
PLPPR2	258.00162282265933	-6.557195362913899e-7	0.0014426408530270598	5.175896423067946e-6	0.0035994794846073153	0.025372259473513615	0.05237722911181399	0.03346747749983599	0.7442611879365669
PLS3	5870.097944071394	-3.411305306656916e-5	0.0014428172162132412	0.001399894565320345	0.021599335290246897	0.01796664190085466	0.045598259300123414	0.029284566196992594	0.7102711077913331
PLXDC2	936.1250924538218	-1.331632441318685e-6	0.0014426087578275773	3.751514222735109e-5	0.003394042510472393	-0.049871799314234425	0.09181816540851759	0.003374789167722542	0.2555848583949126
PNKD	4297.457714612342	2.3128570455978374e-6	0.0014425410038074338	2.707771909195568e-4	0.005723380416493939	0.23810566330024838	0.11478859138652549	0.005778200770368277	0.33428548772890176
PNLIPRP2	10.697720816438824	-3.872570995790842e-6	0.0014426944092851268	-0.0024832860083682704	0.06358895674963919	-1.6219620082629336	0.8421244932632932	0.002194819619654372	0.2145394126339847
PNPLA7	4504.704663677431	2.4873864443149123e-5	0.001442601203752179	3.3695263081257466e-4	0.006062524709531283	0.2859343735901767	0.09333337514295656	4.824930037489313e-4	0.09320156522416856
PPFIBP1	4731.6172544447745	2.866498106452958e-5	0.001442660632790161	-4.3709455556539124e-5	0.003090073561805323	-0.10850895956161902	0.14272122693978384	0.023147375754991907	0.6365920661025402
PPIP5K2	1417.117421400285	-1.4694813922904422e-5	0.001442657891939139	-3.7286334320040394e-4	0.009582508336376028	-0.30775130745242146	0.18138165785950056	0.00835859937182265	0.39351596941725264
PPM1N	25.9087922139925	0.8974687999171136	0.4625538928221993	0.011372013792264971	0.11478004217864299	0.010361865235284382	0.044041140557227194	0.00541049083237627	0.3227596479637403
PPP1R12B	4565.877906103805	1.5272408695952436e-5	0.0014426629396664952	3.771276629633672e-4	0.009586083409807615	0.04854854012313408	0.09207810460779053	0.025106833701324747	0.6598439974138841
PPP1R1A	2348.8073822376105	7.82544972506279e-6	0.0014426175355923808	9.078929824180993e-5	0.0038958443363231467	0.3804380491530709	0.1468769091767599	5.720910723218306e-4	0.10089945369015244
PPP1R1B	201.36661950792234	-5.332592496921917e-6	0.0014426923174523036	-0.0010354042675392234	0.030727585063137153	-0.009115789723333063	0.043683063696973716	0.033703921039472284	0.7442611879365669
PPP1R37	1642.9498942143016	1.570847975984399e-5	0.0014425271313130968	1.6825843716136905e-4	0.00366294212758294	0.11992465390608897	0.11561693939126938	0.03886326798129748	0.7865630918695001
PPP1R3F	365.66900543755634	-3.373705729158647e-6	0.0014426381667501478	-4.424750039042171e-5	0.0037766098227129483	0.025706322783922982	0.05251960926584815	0.010233428769905427	0.4388574178689379
PRDM7	23.653405517897603	-6.028494815593707e-6	0.0014426919157236602	-9.087275618629477e-4	0.02716032329929029	0.0011576541670408238	0.04217154356823806	0.020701420543439163	0.6070267624014904
PRF1	12.33984534006451	-3.701952478696817e-6	0.0014426932854008836	-0.001047696971582363	0.036456502553633	0.001000930775295044	0.042307652383867175	0.025739013467764475	0.6650338097578763
PRKN	165.83065223482168	-8.288726852110496e-7	0.0014426409425826875	-1.106770244658024e-5	0.0036142973456620773	0.03353668574462386	0.062219920180383796	0.005002017500392046	0.3065756550734812
PRMT3	714.4794107124682	-8.917691734450046e-6	0.0014425098715125325	-8.226406079510982e-5	0.0031557128642323825	-0.10819966617167728	0.12607851744298373	0.03583658018509536	0.7605611223759785
PROB1	3311.2157696901672	4.768732848608187e-6	0.0014426580821768787	7.874207329981794e-5	0.004750890558969211	0.37554496290217015	0.2667504210471661	0.0067830112352225864	0.35503593646039255
PRRG1	434.5163890468924	-3.2009457547288874e-6	0.0014426686229419329	-6.385559291883442e-5	0.005067725857558069	0.015268931279938577	0.04581839673469049	0.012805295654429066	0.4877434912881832
PRRT1B	60.72114018264501	1.7770232806787534e-6	0.0014426895077871143	1.0811554393858278e-4	0.009225530851601459	0.9631938021106513	0.7117087214955831	0.004679843951506374	0.29205826137362473
PRSS36	86.94084372622689	-0.3550960660740547	0.3300019174551067	-0.003392834593736094	0.04271801502681204	-0.013403246587511157	0.04448255724197667	0.014534244154831531	0.5125891142598608
PRSS56	67.83414004542682	-6.1228348237887205e-6	0.0014426815242225951	-0.0014517343023926908	0.030035849961269203	-0.01862164108211048	0.048149184338234875	0.011379905720969327	0.46394560358906606
PRSS8	273.6565005671776	5.46270256533608e-6	0.0014426828351956726	3.8366578882501225e-4	0.013608909597826915	0.8445973296270676	0.32411342608317883	0.001301545498589702	0.16121280351233971
PRTG	85.08387229777274	-2.3857354909598646e-6	0.0014426913255074197	-2.309831089768438e-4	0.01419166601432077	-0.00817148529728008	0.04348655078330887	0.03420688196504024	0.7460226703827189
PRXL2B	10930.731494201586	9.064065444621412e-6	0.001442646055442409	1.4341312147201293e-4	0.00536256688741055	0.03593831140987223	0.06534567006991372	0.04270538766811079	0.8068675922133474
PSAT1	868.5628673822447	-3.826088072102382e-6	0.0014426691700489436	-7.982888349214768e-5	0.0054066585597245965	-0.023947684174457317	0.052222619975216836	0.01953597127233907	0.587520789235381
PSD2	284.95449220670974	-5.203896808905871e-6	0.0014426452665276866	-4.745282185367152e-5	0.003893875024610349	0.018191853950180366	0.046651291617725896	0.04336929525307744	0.8092551131213843
PSMD11	3045.6646799959403	2.885792819444411e-5	0.0014423817077064754	2.5394584272460825e-4	0.0033231997940530557	0.12748915330775337	0.06404325214383307	0.01109172446421545	0.45563119280091113
PSTPIP1	304.8008752026526	5.1013713517553085e-6	0.0014426771901487232	1.0578768001693178e-4	0.006385488892734016	0.6143817979651021	0.3165666110073427	0.0026320048646979854	0.23319964597947257
PYCARD	62.75643057492138	-6.697169720436627e-6	0.0014426847985924854	-4.172027713966879e-4	0.014483156865727412	-0.015050866429715757	0.045974995637302736	0.04846142636778466	0.8325881539813619
PYCR3	467.69622255122925	1.2646441292125885e-5	0.001442685175435038	0.0010348901694706796	0.021143433038537652	0.01805799438974222	0.0471063620864514	0.04883249798416394	0.8325881539813619
QPRT	96.26139882464177	-4.218407592804775e-6	0.0014426931646935681	-0.001069972988167555	0.034769665917170706	-0.010490068169290935	0.044261285839316905	0.004137760812819851	0.27600854467880925
QSER1	1901.0228812482344	-1.119531209369747e-5	0.0014426720642408055	-9.239924199011479e-5	0.004954968245446952	-0.028398267822323978	0.056103893432390695	0.03762617568217338	0.7787274574221241
RAB26	111.02939467098211	4.202919804918564e-6	0.0014426846085332453	1.0724239644492168e-4	0.007389169715971208	0.7127502551893012	0.4337533278847342	0.004087564228493909	0.27600854467880925
RAB30	197.21303581062975	3.871069330395138e-5	0.0014428939355093358	2.0243051504398496e-5	0.0035543177258830546	-0.040663006872838636	0.07430663027786784	0.002737918541182889	0.23425794477859446
RAI2	243.71477453941137	0.6886143091589428	0.2084217661784926	0.16954350470738114	0.3148022019898267	0.8394551670455996	0.20119803907403885	4.450540230307908e-6	0.003282475717135278
RALBP1	3090.9307823434256	-2.7247925679100916e-6	0.0014424254392492917	2.595947052110958e-4	0.004227696255629873	0.1370438183416843	0.09080462732562974	0.02381081611802669	0.6439238372185018
RASA2	591.6295813475332	-9.2157624290091e-6	0.0014426662184210172	-2.9485484518935047e-4	0.009530491811287189	-0.029353109473661546	0.05732635225686653	0.029569470016019152	0.7118608612461822
RASD2	281.1165200212251	9.331737879156714e-6	0.0014426301448935035	1.4465585653912092e-4	0.004970579424678928	0.34959942747362127	0.15842646962005044	0.0027721588663863223	0.23425794477859446
RASGEF1C	289.66947927440054	0.27266150835741176	0.25617893071385656	0.0029983247444829485	0.03561953450334477	0.35634893046239624	0.1882998941025548	0.0034124725194220563	0.2555848583949126
RASGRP1	419.041647299095	7.138168391763961e-6	0.0014426813012587785	3.3233073449204345e-4	0.011801960203675447	1.1262054303246496	0.2639056491357861	1.605649181436581e-6	0.0018609474012849974
RASL10B	84.21370896977064	8.21956932146045e-6	0.0014426870025291989	2.8785389121191386e-4	0.011224756667112347	0.01789861806304873	0.047665668995385796	0.03723517142634653	0.7745992544126994
RASSF4	5050.500911597851	2.3934308831854297e-5	0.0014425405026038127	2.488994487427921e-4	0.004233976439013976	0.14963114299753305	0.0932426575984429	0.01767448660184896	0.5623259207874534
RASSF8	513.1615734411157	6.909077997920705e-7	0.001442598881191542	-1.6857950562242806e-6	0.00324196397516343	-0.037896013378934265	0.06523255157577851	0.03480343579038217	0.7526306707762039
RBFOX1	2741.362280260366	1.3067881443040902e-6	0.0014425578627752348	1.2026018052286284e-5	0.003115034122173772	0.31417050135491636	0.11670157701759881	5.93793829324946e-5	0.024704868396478393
RBP1	784.5212665008604	4.771080227526386e-6	0.0014426853402191352	0.0013020948755287436	0.029723801258164564	0.9912427956985139	0.3513896965605588	0.00105220596176901	0.14976764392961864
RCAN2	618.0111691522344	0.5007033185187965	0.26298159737535187	0.009013047066846903	0.074851439206475065	0.3913133940352937	0.3141136109015063	0.003368863215407032	0.2555848583949126
RCBTB2	3271.641936307019	5.941330857586096e-6	0.0014424995907819105	5.2598692681254064e-5	0.0030672532961975234	0.08154576119433361	0.11508423007620497	0.03962286161535302	0.7912368015752783
RCOR2	2776.874969342654	4.832332065430851e-6	0.0014425568064566658	4.204494647288669e-4	0.008338910357754898	0.33170464831262386	0.11160729336887737	6.245671845530774e-4	0.10667607512166562
RCSD1	4569.458899819463	-6.313333059959562e-6	0.0014425127496963727	-3.58647445617532e-5	0.0030587178851706654	0.02894162794329753	0.04971652404874969	0.03739435563736697	0.7759089700408138
RDH16	478.2214703139191	-1.7717249121116348e-5	0.0014426933585255485	-0.002107954995389914	0.03006405710062286	-0.3146958842986148	0.23012999394380285	0.004784400818769521	0.2974394164189818
REC8	221.292708369112	4.368330658915662e-6	0.0014426727741264098	9.949730866304708e-5	0.005999174741367708	0.019404792059318086	0.048543174856691705	0.03881464327737098	0.7865630918695001
REEP2	385.6374849308633	2.0699912012536224e-5	0.0014426652288637	6.800098956164764e-4	0.012942779036388453	0.010726472908498581	0.04169053487435304	0.043344676558592574	0.8092551131213843
RELT	353.5712522883319	9.219978862418072e-6	0.0014426562545870696	6.000142169442348e-5	0.004066501619041403	0.30687898808695346	0.2421187799887232	0.007021060145926737	0.3651401343839975
REPIN1	1638.2800264744985	3.469598742288104e-5	0.0014428340431220234	1.4595580236461574e-4	0.0052475785079525075	0.04114811459820199	0.07424029396256458	0.0356645340821664	0.7599674699745773
REPS2	409.2542990724845	-0.2838145812499739	0.16426981257474257	-0.004828641114893469	0.04312058448273206	-0.02868148654617471	0.053672928414208426	0.007216971789151737	0.36929380947825285
RET	3441.4938896473645	7.012867938148128e-6	0.0014426546948542096	1.3666605257392045e-4	0.005695547836023709	0.575339016068932	0.1910851557305876	2.0799375401731924e-4	0.0649020510131735
RFTN1	3253.3090552070353	1.974444745671758e-6	0.0014425949908764783	1.964956929951583e-5	0.0032432157089505686	0.042184295784647226	0.07228180771493689	0.029872223464997058	0.7139530577281726
RGMA	5326.310469119534	7.4987304552639684e-6	0.0014426701223965318	1.9765972211879189e-4	0.007786119542591986	0.5329451498496723	0.24413742564218557	0.002673187116490934	0.23319964597947257
RGS4	152.7771452122752	-1.6979008206700654e-5	0.0014427053914950775	-0.0013808262776677609	0.025230888208084862	-0.018607621575870505	0.04740543960786036	0.030317907120488173	0.7163610889375939
RHAG	19.920028806873077	-2.961000711929428e-6	0.0014426945472403386	-0.002095555340060571	0.06203905366889534	-0.005069966168164982	0.04281245576318079	0.01951220120528938	0.587520789235381
RHBDD2	1578.6017519321679	1.2807676946911935e-5	0.0014426169726493112	1.6348388547312963e-4	0.004755280956346536	0.2598603505766721	0.14660289654802094	0.00842944945133394	0.39416785820560374
RHBG	9.121615849093564	-4.128496573002483e-6	0.001442695554120285	-0.00940379611172134	0.1425987734001057	-0.00515364533590138	0.042806825089938834	0.007545447192161492	0.3744500524108208
RHCG	413.9221998985962	1.1262346185844053e-5	0.0014426836702658326	9.707129452893126e-4	0.02083530563121199	0.6059184001593033	0.233960719777769	0.0016335477862276764	0.18666159422063575
RHOC	4953.237786323945	-8.07969841377948e-6	0.0014425703058862404	1.1616929174365494e-4	0.0036834803505106212	-0.0306738637824723	0.053452877214001486	0.0038594034197778834	0.269704243140887
RHOD	304.9944539236025	-1.1539281275676232e-5	0.0014426654599542087	1.7132053012402292e-6	0.0036216512018041962	-0.45088652517845995	0.19874949828999186	2.607724309139063e-4	0.07640641863411893
RICTOR	503.3647382133173	-3.5806377294961686e-6	0.0014426816694951797	-1.2666746324999532e-4	0.007721610819283908	-0.017640782385805444	0.0476507214612396	0.014485929448603389	0.5125891142598608
RIMKLB	786.5496833957164	-5.331119248958499e-6	0.001442629800886993	-6.448086174416343e-5	0.0038344096815948864	-0.04322826253390633	0.07837803265569893	0.024566473661840536	0.6556177658503693
RNASE1	127.5940257649003	-8.193289397168089e-6	0.0014426699885495204	2.353756132316268e-4	0.008585363696196271	0.5057508859402287	0.23662698591155737	0.003577260065758675	0.2602961820173684
RNF128	317.070728592053	-6.7045961540651745e-6	0.0014426925568063987	-0.0014356235991105836	0.03482152932897412	-0.007306345043820178	0.043076737157658626	0.04666809418240874	0.8303031756620223
RNF166	1132.6759904018916	-6.339020656233004e-6	0.001442657239753937	-1.1089434109719728e-4	0.005351526363962666	0.016423457335396196	0.04595489443444272	0.006526347669018576	0.35065071946190535
RNF17	241.28965458367665	7.459097943789236e-6	0.0014426881582222802	0.00148589452217923	0.03089364242884269	0.005408841406068362	0.04246673617384321	0.032897263540155694	0.7393958768618982
RNF34	561.3888546556866	7.763556095297787e-6	0.0014425764484752538	1.4581516848558606e-4	0.004139258509893023	0.16127313673631083	0.16686462416161713	0.027501351604084717	0.6939921168396246
RNF41	994.453656263552	2.3752562737819524e-5	0.0014425932888574384	-8.385052947330125e-5	0.0031599682137473436	-0.16059024607812686	0.11086581904456147	0.012477828902396201	0.4861986743309213
ROBO4	6278.670428388485	8.800229606655832e-6	0.001442584853741975	8.993677543797754e-5	0.003518796139254156	0.09224766306299349	0.26255263979297017	0.03329569536304939	0.7440599846986636
ROCK1	2384.476086066827	-8.854161818798922e-6	0.0014425525991758768	-8.408001302806637e-5	0.0033017261122115166	-0.09043532248949585	0.16207692844957017	0.04213963374818522	0.8045686943957234
RORC	205.54088568030048	-9.551501938653729e-6	0.001442693932436053	-0.0024406374909686688	0.04225709832901059	-0.661978020542496	0.3801934584335625	0.002789925865269299	0.23425794477859446
RPL3L	2445.0129688007096	4.026509960774086e-6	0.0014426797771637534	1.2866867524814578e-4	0.0073592310980331675	0.016338707445525597	0.046766885120347504	0.033668580848039774	0.7442611879365669
RPL5	48565.28974913158	8.628598974188222e-6	0.0014422565586639006	7.142334641856877e-5	0.002945875680921848	-0.09139215819539837	0.06510502228655925	0.002194844231310333	0.2145394126339847
RPS6KA2	3412.369093934514	1.3891507690884365e-5	0.0014426039923711384	1.6560580149047028e-4	0.004492288249132869	0.071889061492806	0.1547950899757455	0.049599096177607487	0.8392022258371837
RRAD	632.9212312311779	2.5074911564234947e-6	0.0014426763118562647	6.16785457784863e-5	0.005550257947399064	-0.011144162854492256	0.04405261717913285	0.04049397816781685	0.7918071992046197
RRM2B	133.867224466301	-8.726429523073097e-6	0.0014426797946851524	-3.973556403160044e-4	0.012709860977562923	-0.02086818490115679	0.04951443810957803	0.03642118215204903	0.7641889598652569
RTN2	5631.588997870469	3.610966638045602e-5	0.0014426565470986078	5.616559061906074e-4	0.008217982567096428	0.4154224129244052	0.07684599774528096	1.1329704108102386e-8	6.972197413711993e-5
RYR2	2998.4997481984055	3.03138548175529e-5	0.0014426775096162167	0.0010961423418609088	0.01529582251535453	0.31436738619253046	0.09863785084856114	3.25731764700371e-4	0.07659889295693072
S100A10	4720.386922980544	7.235559392208577e-6	0.0014426687073620143	1.78126607546173e-4	0.0072846827091894465	3.554616916146444e-4	0.04150031588765207	0.04097730034052125	0.7968136725448466
SACM1L	1285.3227840107354	-2.4098883686939496e-5	0.0014426161776845117	-1.9366731771952226e-4	0.004264593825095785	-0.11457876435654878	0.1398629843362633	0.04434833472489763	0.8140227140793993
SARDH	29.063204052097923	-2.9033681590983115e-6	0.0014426951669825878	-0.002138661606088824	0.06646663051769512	-0.0050082659806951315	0.04282611405556478	0.006065498684504656	0.3343727275758718
SASS6	553.7955496728248	-1.0337356042691055e-5	0.0014426887042881674	-2.670805949510461e-4	0.010293038196220518	-0.021955126797014186	0.05057533918755328	0.02249123352649147	0.6311840736542341
SATB2	139.6111981861928	3.060074629588544e-6	0.00144268623580157	1.449964115890529e-4	0.008966002679923138	0.882776790529368	0.4675969091485157	0.003162358170187228	0.2454005530229977
SC5D	476.98520649267	-4.0035048179756e-5	0.0014429080698656952	-2.428072514092502e-4	0.007469981376642857	-0.22903076743643452	0.28684019070700906	0.023071582121135276	0.6355848752080492
SCAI	94.76609533229467	-3.864576956955308e-6	0.0014426877173711146	-0.00024378492472654526	0.012084608259238174	-0.012149759544364808	0.04479377874054298	0.03462896094860518	0.7511891983316412
SCARB1	4736.424587847376	1.500428447761081e-5	0.0014425985918697054	1.7663658572161935e-4	0.004505174914716582	0.26738358614994956	0.12190821153538643	0.004419264605098746	0.28120387247973433
SCD	502.01724725417824	-6.894972013040401e-6	0.0014426946715169332	-0.0029213054848891305	0.05525184678211761	-0.011585740765302128	0.04457567212157143	0.007748612209004813	0.3787017521184099
SCML4	25.96979079244413	-3.2620541899192194e-6	0.0014426914311567493	-3.810171392345412e-4	0.01822081120372571	-0.011045811868874662	0.04446876966191126	0.005171585274037637	0.31224521208316514
SCN1A	434.76600987635754	-1.4857999908378512e-5	0.0014427105938976876	-0.001532713855675605	0.030120120682836267	-0.026909129168911836	0.055662817900014816	0.002321267941833403	0.22177525623035144
SCN1B	739.9880782164313	-2.9650174545623325e-6	0.0014426405834288324	-4.2660748065474794e-5	0.0038139256316049694	0.028198123617063652	0.05535327698048214	0.004912052777208685	0.30420980291216837
SCN3B	2031.9229339408653	-3.81226953209032e-7	0.0014426724294127346	-8.142858190330624e-6	0.004638085603888166	-0.015512253501114752	0.04606983815422497	0.04750395674307553	0.8325881539813619
SCNN1A	224.13752987880727	1.9218672177284998e-5	0.0014426798467724316	2.2692911372467365e-4	0.006630217619972804	0.4527876125330028	0.14809831316413702	2.984131542796279e-4	0.07640641863411893
SCUBE1	610.3930197367418	-6.048473944845263e-6	0.0014426948696285844	-0.0032766734176008588	0.06302148129275556	-0.007759937619375316	0.04329681619754333	0.016990470406439053	0.5524797050398399
SEC24A	2012.2025915727097	-2.2556666854831255e-5	0.0014426468998863366	-5.022338791535628e-4	0.009780519475506733	-0.23931406187722112	0.12787220027260215	0.006022814256956185	0.3343727275758718
SELENON	5715.930041946625	1.3237207503001588e-5	0.0014426825016977851	8.894658618709437e-4	0.018751260731676954	0.02230719868700226	0.05007965450237627	0.043883260610198885	0.8128422222158529
SELENOS	841.7344964091249	1.5179994811640649e-5	0.0014425679468365884	1.5780931643687594e-4	0.0038863314666693575	-0.034033805263118444	0.05522695663004436	0.003978774613011683	0.27125881038120825
SELL	70.23352592304808	-5.564315636400217e-6	0.001442692403031963	-0.0011342445792754093	0.03219226437048206	-0.008150698612057137	0.04337253553912784	0.04583230568634781	0.8281458708983068
SEMA4D	2756.5813400727357	2.419456667811924e-5	0.0014427488373372787	4.546510944863969e-4	0.012086500273295943	0.32947741461390545	0.24992456329737409	0.014903234916091237	0.5141037762982034
SEMA4G	758.8296758620428	-0.4063547527498881	0.18281472989089814	-0.012825940169854508	0.07957976200194207	-0.02447048575942726	0.05107549107759851	0.0029514377626917447	0.2418688340274558
SEMA6C	14439.3328235198	1.1268610724067937e-5	0.0014425813777277795	1.1699379825578825e-4	0.003691416978378757	0.33578408009250993	0.11538157007780456	3.2020439215580467e-4	0.07640641863411893
SENP7	995.233888970672	-3.1056625224552024e-5	0.0014425985275743328	-4.2608161291807136e-4	0.006590674138682706	-0.1476274963704927	0.09182865700664423	0.01312329787208918	0.4963604458566877
SERHL2	8734.721268782008	1.6963784096552636e-05	0.0014426362190457398	2.92410387549371e-4	0.007019781367901626	0.24808557105273638	0.14704078089536007	0.010228892751343827	0.4388574178689379
SERPINB8	82.85832185518235	1.7678604336019083e-5	0.0014427097184950778	0.0024982344364724977	0.03539299844515785	0.00484601064422752	0.041856210737612025	0.007675273746242647	0.37739088426222184
SERPINI1	98.03804203152039	4.50627148627265e-6	0.0014426919080014425	6.837676504018883e-4	0.02382852456560175	-3.0336097561907574e-5	0.04221708960238672	0.0403479288477304	0.7918071992046197
SERTAD4	375.90391675827374	4.650339261976118e-6	0.001442688710015435	3.504456748538369e-4	0.01446331265530644	-0.003931016515457423	0.04239332205400597	0.021938333791197973	0.6234175203081932
SGCA	17651.302927324454	1.637245830326986e-5	0.001442590300684442	1.88354255430276e-4	0.004469700517391459	0.2542084871944523	0.11504276772355157	0.003913124213781158	0.26989491626913875
SGK2	54.259237610240504	-5.053146589494545e-6	0.0014426963199917807	-0.011241677497812736	0.14561045315598026	-0.0071218003020072215	0.043219088005749834	0.0036454608007667117	0.2617311812090295
SGO2	766.7770382420645	-5.26866820720634e-6	0.0014426304110621187	-6.395925402644719e-5	0.003839290085387924	-0.034654342441468006	0.06264835527676275	0.048954517038536344	0.8325881539813619
SH3GL2	68.39608253423795	3.831452803239906e-6	0.001442678848662909	1.1560264576504113e-4	0.006977641634956701	-0.010293933704759495	0.043787616431874975	0.016174730257411	0.5367099655557278
SH3GLB2	3771.273276325685	8.869899836404658e-7	0.0014425397377917936	7.942049250765964e-6	0.0030784121838547795	0.18451145989975987	0.12890026460805568	0.0026436165409305006	0.23319964597947257
SH3RF1	1346.139493350756	8.98629862733136e-6	0.0014425937023842773	6.68525040204267e-5	0.0033901131968302072	0.13412337770050156	0.2593504154378718	0.021178759707982	0.6103996943858089
SH3YL1	83.25156040149463	-1.5915381634934144e-5	0.0014427072578380722	-0.011814962154036455	0.08867658894465758	-0.013448258313956242	0.044688950940656995	0.0037977159020053733	0.2690905599385991
SHANK2	41.239332077141654	-3.4371780825655328e-6	0.0014426943640346245	-0.0019465627215640143	0.056200340932495665	-0.005944894148474967	0.04296412791610149	0.019327970530308845	0.5859573396469498
SHISAL2A	817.7499951990122	1.3182199701006862e-5	0.0014426726340085465	5.20391511796735e-4	0.012886170490707241	0.31120997528941663	0.23884093904406906	0.01424860190383814	0.5125891142598608
SIRT4	181.64548135176273	-6.377552203275305e-6	0.0014426692399095629	-1.5455122730089984e-4	0.006967771187547022	-0.023070531863757886	0.05120851387994206	0.041004524625597616	0.7968136725448466
SIX1	3045.87573098898	-6.82061691906959e-7	0.001442427310524613	1.2020206705965889e-4	0.003143453560484423	0.15274569417954814	0.08937762302885047	0.010735712726527312	0.44896307912534067
SIX2	142.84579948238738	3.6143522672978903e-6	0.0014426946098498328	0.002348307930380721	0.05939229621239725	0.002889969263583771	0.04246687781295777	0.04325501471979394	0.8092551131213843
SKP2	3137.987150333793	2.0352773121382717e-5	0.0014426227202061412	3.1560822966837724e-4	0.006658785790034557	0.16441084517739518	0.14547877533112483	0.023374474906284692	0.6417499658703475
SLC12A7	1354.946754136916	-2.4837020112681577e-5	0.0014426599613861985	-6.991415162000312e-4	0.01218874186470371	-0.022111326701891653	0.046282813746210356	0.04807424280238913	0.8325881539813619
SLC14A1	14.960064294635577	3.0614795351228874e-6	0.001442689796154141	2.3813376169836136e-4	0.01311953203097556	1.1697541610532398	0.5292379478538815	0.0016471561500519538	0.18690038944575527
SLC15A1	23.783337089547285	-3.921760078197157e-6	0.001442694993227931	-0.004237392801227577	0.08775604593833021	-0.008178011457932533	0.0435383147791809	0.0012226247580954498	0.15744689940362513
SLC16A12	55.756622947472664	-3.5673261713669096e-6	0.0014426944714218605	-0.001242153487538832	0.04305289888048455	-0.006103979244393377	0.04300179759553477	0.02250967809271103	0.6311840736542341
SLC1A2	11.080900018030873	-5.561121137377516e-6	0.0014426953399529628	-0.00598927125024297	0.09645096406999706	-0.010863857193760564	0.044391453478219565	0.0012490861893780993	0.15834119147538311
SLC20A2	4022.8230760491583	1.5413128828086094e-5	0.0014426360276950888	2.5601373318337786e-4	0.006577069867779569	0.3875468063073525	0.13404781971419577	5.435804931047504e-4	0.09986771206229104
SLC22A16	10.6127361292607	-2.3059728550789663e-6	0.0014426941966363665	-7.861819426190646e-4	0.0361515780901387	-0.005415233933442533	0.04289432500679299	0.010883947622345562	0.453673067712432
SLC25A33	221.26177978906952	-1.1009371368122292e-5	0.0014426855747046363	-9.424895807422428e-4	0.021229960355906772	-0.40966437186540444	0.3332565326588856	0.008674520522046453	0.40215077140207356
SLC25A36	1135.3028651826482	-1.2521176564228692e-4	0.0014453873535771645	-9.953734590463333e-5	0.005196704812173642	-0.026782818972550575	0.0544142771152601	0.042876930862616416	0.807101021086791
SLC25A39	1964.106378870427	1.2256184518304974e-5	0.001442538447995449	1.1628858552724978e-4	0.003382112182800561	0.11447589463130996	0.13632690685384674	0.04002191844829594	0.7918071992046197
SLC26A1	77.21477451642272	-3.803868356283181e-6	0.0014426956619010163	-0.007021485110304124	0.12173135742902036	-0.005830581309319492	0.04296046836684396	0.004361586149457066	0.2811563478933456
SLC2A13	71.78640600857119	-1.8533489851694232e-5	0.0014427260780872965	-0.001412290717798542	0.027332492914945206	-0.02349360055821546	0.05178065950708307	0.010927223070032736	0.453673067712432
SLC2A4RG	1660.193345925978	2.0868161634327656e-6	0.0014426247055074103	2.3316510418772446e-5	0.0034540322607721718	0.031964180580592604	0.05897339161982928	0.038912812695801775	0.7865630918695001
SLC30A2	14.493498738546407	-3.1843075537214132e-6	0.0014426959376103495	-0.07333419272252951	0.4766854839338686	-0.00524090841734241	0.04286893711141288	2.075209395500485e-4	0.0649020510131735
SLC30A7	385.49045216613507	-1.1869335080314523e-5	0.0014426024147138926	-1.3482550643034667e-4	0.004161763005497249	-0.3072227184684937	0.13143786714528308	0.0023372099602730245	0.22177525623035144
SLC35C2	817.036849579763	-2.7837077578466723e-5	0.001442634701916996	-5.484087188956529e-4	0.009209495223139508	-0.04135595448561866	0.06151712474310306	0.04780247629755558	0.8325881539813619
SLC35E3	168.95654619363648	-5.9289600350443975e-6	0.001442629075389368	-4.666976408509603e-5	0.0036073921589686426	-0.22464474229077439	0.2591389187679413	0.011417020162778917	0.4642921532863426
SLC38A2	2427.021127920689	-2.3540961414884017e-6	0.001442641711307062	-3.012614074204094e-5	0.0037225056970367045	-0.036290766023550886	0.06658412984193941	0.01272713448983418	0.4870530288491731
SLC4A1	103.08329727879116	-3.231958342907763e-6	0.00144269486451627	-0.007953384341478133	0.1291413579022663	-0.00691844953825073	0.04321112806158146	0.0014199544942655397	0.17323444830039583
SLC5A3	44.66286920659666	-2.596466109159046e-6	0.001442691449860212	-2.7053287704275784e-4	0.015433609579572034	-0.009010652226811626	0.04374665466954257	0.016860269278276573	0.5504521716485224
SLC5A9	11.912467595915372	-4.727934775733171e-6	0.0014426939499014837	-0.0021195157450080993	0.0532792920887426	-0.003113815536201191	0.04243851059767305	0.04132279061837069	0.7970615674986714
SLC9A5	1309.8947190873976	-7.430806136209038e-6	0.001442665073815192	-3.57726956748274e-4	0.011045703517308983	-0.024651788859030372	0.05237405332500686	0.041289849079031826	0.7970615674986714
SLITRK4	192.24839814482536	5.092100404532505e-6	0.0014426855791720792	2.818128753739195e-4	0.011889071309704841	-0.004379788909026797	0.04236491825527329	0.0313623706978336	0.7291423495425442
SMAD1	3672.392972009891	-1.9056292569016262e-6	0.001442513517169673	1.1712018765341259e-4	0.003391392017512123	0.13669572297176869	0.12860692031519924	0.02804962740780653	0.7024166572275449
SMAD9	411.397452813209	-2.37857315738166e-6	0.0014426675700514788	-4.4895233657464934e-5	0.004696367404333718	-0.41067517554420435	0.35846442281617436	0.007723999670903424	0.3786393312993322
SMARCA1	8675.886971568485	-2.7996589267349913e-5	0.0014425707922647254	-3.3012227220954247e-4	0.005321767548063646	-0.10280542262481043	0.09856182970098899	0.03535076455119308	0.7584480954243071
SMARCA5	4800.084417151247	-2.2352196388315192e-5	0.001442456305998484	-2.0208739608853867e-4	0.003414204211939364	-0.17734249698709104	0.07662590991032045	0.003936145254140228	0.26989491626913875
SMCHD1	2444.9019743260933	-2.8295910322825556e-5	0.0014426152502041009	-8.59100552929745e-4	0.012341556772596638	-0.2069851967610193	0.09650007199770488	0.003108358961902252	0.24472103825126418
SMPDL3A	175.38608786491548	-6.67053021642099e-5	0.0014434181165882763	3.988903668527278e-5	0.003900706224064329	-0.01906091779002506	0.047395133222468314	0.03773955617504318	0.7800790299315294
SMTNL2	2606.5872070712962	9.818806574258392e-6	0.0014426487963648642	1.847913313284587e-4	0.006237602763553403	0.25674392521874717	0.24487548833187234	0.020211723806033314	0.5973687258227625
SMURF2	1709.0077534054174	-4.187087511996366e-5	0.0014427621095689281	-1.232109002043633e-4	0.0032332361019557785	-0.1477086083953346	0.0993524533901875	0.017319273750613765	0.5584791567514273
SMYD5	1732.9207109212125	1.2197682784415018e-4	0.0014451930008323156	6.785357501089457e-4	0.013157788873509596	0.03348587282885652	0.05899945141002554	0.044127849857382606	0.8140227140793993
SNAI3	435.6852799620369	-3.031277383391646e-8	0.0014426824222730562	-1.2514184902196205e-6	0.005656903603600333	0.011628060367908111	0.04452420355609053	0.016128717693815988	0.5362798633193816
SNTB2	587.1824124822163	1.3909554207316132e-6	0.0014426592082356193	-9.812970743810065e-5	0.005427359483614182	-0.029366758193576554	0.0578185528011813	0.015227219849747847	0.5220546101485305
SNX16	373.3791114158575	-1.9389219698121627e-5	0.0014426891438803192	-0.0016999773073418565	0.025202419729453182	-0.0161979787196317	0.04492620546635404	0.024517135040187	0.6553789673180794
SOAT2	98.43961681144393	-5.267669129088693e-6	0.0014426955823792658	-0.004317941919949693	0.08090498469271078	-0.008053697598421389	0.043446666129197495	0.007072067176490283	0.3666177699863621
SOCS7	891.159370391773	1.2032971185649297e-5	0.0014426619194436382	5.556131941243487e-5	0.003903859451578372	0.030410846944392105	0.0578044842292535	0.04027922496958278	0.7918071992046197
SORD	417.89333903547083	-7.486487855198391e-6	0.0014426932210802087	-0.0018712712601370238	0.03962829938195906	-0.012916942306236752	0.04508267117957087	0.012674845263279904	0.4861986743309213
SOX13	1558.9921602472052	1.9381000612054613e-5	0.0014426666103059729	3.622338746956355e-4	0.008624414378160484	0.1698001822762916	0.2540742510355289	0.025431167337885793	0.6628860286825556
SPDEF	14.848201427291844	5.201054323537704e-6	0.0014426924168466652	0.0011011313635533218	0.03265030344079802	0.008841300944349184	0.043603634711594376	0.04922744464995403	0.8346546675968172
SPEF2	289.38521443853256	1.735470513836919e-6	0.001442651117821761	2.4023436239128656e-5	0.0038578014511011574	-0.027933421514978376	0.05555798349596502	0.006948047435727929	0.3625048800389755
SPOCK3	95.19021908253124	4.5444520984056635e-6	0.0014426942185479688	0.0011469067529393051	0.03563266582287055	-1.869829544295814e-4	0.04227150141834123	0.018202364525209017	0.5703290963272638
SPPL2C	14.915964815637336	-5.183202447371351e-6	0.001442695512585632	-0.006050879123449599	0.10068654164021835	-0.003214555340128067	0.042467492631857666	0.01469092501694228	0.5141037762982034
SPRY3	16.414922556526374	-3.629323194739144e-6	0.001442691074028548	-4.256600714051265e-4	0.018869353474147872	-0.008737757777698371	0.043607761638177485	0.046096675353908705	0.8292291067544597
SPTA1	38.74828192270672	-3.2153176845973748e-06	0.0014426954126267404	-0.008445898798656726	0.1404099047657026	-0.006430980349359547	0.04311504874057631	4.381873583847877e-4	0.08887535096439456
SPTBN1	59271.57146811968	-3.668347515751153e-5	0.001442654230033696	-7.516593140205274e-4	0.010361387417300682	-0.06480391511700018	0.07867986175199355	0.02375595629345735	0.6435272423033297
SPTBN4	157.08265266274068	1.2622940846742164e-5	0.0014426947024459512	0.0027377479299342273	0.039667545254290525	0.6371840521399839	0.2585347599193905	0.0017104785964046857	0.189429709067514
SPTSSB	7.756974280503633	1.6037012163347105e-6	0.0014426942817442256	6.246922093548046e-4	0.03298185849332491	-7.744676640591414e-4	0.04238457808790569	0.049511543553034706	0.8385953086550533
SQLE	924.1744800959026	-1.0888784510886656e-5	0.001442670771566755	-3.6916199733924793e-4	0.010920766185416039	-0.39279386628013246	0.23873580892151625	0.008636245808972598	0.40152356589223315
SSR3	3227.804234374114	2.804239628780894e-6	0.0014424427201584521	2.392900937601829e-5	0.002990707224629417	-0.08384973314590276	0.09560594497370062	0.013836311801137612	0.5090884246831267
ST8SIA2	263.2592828494884	4.981267228837051e-6	0.00144269153841679	7.132636775656417e-4	0.02349955234090516	0.011731532229893144	0.0446822507207126	0.02295095823782422	0.6349330471268081
ST8SIA5	126.580136737974	3.4400639511058487e-6	0.00144268008352128	1.9423713707307947e-4	0.009239157470646148	0.016786306268685314	0.04705694761095446	0.02730993950493728	0.692392310011113
STAC2	35.86493927871793	-5.247091034387792e-6	0.001442692176137669	-6.937157371908836e-4	0.024170017688781794	-0.008965130956077847	0.0436357678653749	0.04771709462575716	0.8325881539813619
STAC3	18894.02178994018	1.743834958845542e-5	0.0014426254085301586	2.652910318795681e-4	0.00623973065158888	0.2456426416659836	0.13491421563533676	0.009046124667855078	0.4123101653388104
STAT5B	5042.609739320303	2.4044102301176958e-4	0.0014526911449958477	1.742309372661836e-4	0.0034618458972308355	0.16891421566281983	0.0895616072507029	0.009503077969486429	0.42130312331389835
STIM1	5359.121856407857	9.6388226889585915e-06	0.0014426020944464822	4.607978938405627e-5	0.0033011589548522105	0.04905757583612613	0.08535603207837351	0.0471020059325754	0.8325881539813619
STIM2	1454.198432308164	2.229916551503695e-6	0.0014424495757749142	-2.0714894905383303e-6	0.002989234228185001	0.1574412545169867	0.09421197017078344	0.001739493815546628	0.189429709067514
STRADB	4353.384736451299	1.1663146834426247e-5	0.0014426407831139721	1.863755229607559e-4	0.005824152544285815	0.2731337827319229	0.18474216185048223	0.013328668427293184	0.4984356300431138
STUM	115.44640517983967	2.085766776665147e-6	0.001442666966514507	9.425841736724006e-5	0.00567744346788486	0.0204514000502786	0.04917763115301672	0.04499437624202405	0.8212359380237145
STXBP2	145.8946500450939	-1.2791268167740968e-5	0.0014427003803071522	-0.0067528352233123595	0.07020799218631564	-0.5920152694921907	0.317964347365803	0.0012062649021825373	0.15744689940362513
SULF2	2551.1518266748494	1.577794629382705e-5	0.0014426810314736472	0.0018255956715436412	0.027085151950607823	0.5314231236545597	0.17334868657330618	4.538672493655136e-4	0.0902131791952795
SYDE2	824.9612328627777	-2.9297868774014904e-5	0.0014425847145751404	-2.1288128543051063e-4	0.0038233703511820205	-0.15416667834696893	0.09203165162701982	0.015623622206069826	0.5238947550750592
SYNC	2186.9048943104635	-7.9433547330887e-6	0.0014424485928539747	-6.868863821994105e-5	0.003033868710983608	0.15142442297446737	0.09258447387962174	4.052128191785801e-4	0.08651293689462686
SYTL1	68.67706472259768	-7.701190600855003e-6	0.0014426921098557844	-0.0013882875216994412	0.03218714052707585	-0.008019474096484413	0.04318843846379109	0.04771846184146253	0.8325881539813619
TARSL2	21.160155929394364	-2.131665982438024e-6	0.0014426949508084706	-0.004077888174817245	0.1005317384990028	-0.004220390343956081	0.04270491986079952	0.004401190211075421	0.2811563478933456
TBC1D17	2990.240369796008	2.6884099236461305e-5	0.0014424934104075619	2.5921974411976953e-4	0.003850038977039046	0.183866990040474	0.07512061285932307	0.0030986609426850507	0.24472103825126418
TBC1D19	495.784315382814	-1.9206726516392036e-7	0.0014425591192287202	-1.8936655446023672e-6	0.0031135749262901284	-0.0463534687515863	0.0749083127969269	0.03524452661223008	0.7584480954243071
TEF	1051.296996608002	1.1527002928138168e-6	0.0014426143947543128	6.182648722315157e-5	0.003642191775160568	0.3128437861005578	0.16700029157247565	0.0026144538686136845	0.23319964597947257
TENT5B	42.59996482636404	1.0548605777002433e-6	0.0014426906088791523	7.065512972804681e-5	0.008988721885978443	-0.005783301924928503	0.04288299577675667	0.037098912475597906	0.7745992544126994
TEPSIN	897.3517930353383	-8.339090166702353e-6	0.0014425944924909963	8.215960319221281e-5	0.0035367050769487944	0.1443009420264274	0.2398088641718387	0.022522285605739434	0.6311840736542341
TERF2	2095.6808551376685	2.8653610420843963e-5	0.0014424893014680484	2.767931007729603e-4	0.003904251449032511	0.09631703080224471	0.07775453141332574	0.04565077128015392	0.8281458708983068
TFAP4	513.1988315500358	2.311580458225451e-5	0.001442584914129416	5.519442749381977e-4	0.009057686064068343	0.15320219369613375	0.10982065160496546	0.014919129048601543	0.5141037762982034
TGFB2	2265.407339555696	-2.641738147528772e-6	0.0014425547431382094	-1.701922164974903e-5	0.003111986316289285	-0.06163009927917889	0.10677276406967334	0.02813822428188735	0.7024166572275449
TGIF2-RAB5IF	1265.7471327365956	2.331287805559597e-5	0.0014426609976170986	5.873037347437158e-4	0.011004427224766678	0.03629784904530301	0.06029600431921566	0.04999159922919303	0.8410732222425251
TGM1	24.252919619264922	-4.6413747280464665e-6	0.001442687788557804	-3.2817842057295736e-4	0.014002142360818964	-0.012214658105089557	0.04478906097939499	0.041089355532099456	0.797045036320112
THRA	9326.359745207326	4.5841239197130145e-4	0.0014821625612977112	8.43344712315306e-5	0.0030682029330582547	0.15490336486885598	0.0937718373393348	0.00900137820448672	0.4123101653388104
THSD1	1864.3642815525338	4.3211725385861265e-5	0.0014428464910221587	7.075083014897316e-4	0.011443199137626368	0.12939651620545808	0.13717459861360765	0.018147814224322822	0.5703290963272638
THSD7B	374.32938417628264	8.13375065694664e-6	0.0014426828914983587	4.671330616328581e-4	0.014376835397277816	0.7406073358515503	0.27723304089432743	0.0012192248404459575	0.15744689940362513
TIE1	7336.58175774451	3.8334426195714465e-5	0.001442595340544277	3.3503756483119223e-4	0.004484028890778822	0.13599469666392305	0.07506970938284924	0.014738141361722395	0.5141037762982034
TIGD4	339.0252732184581	3.627930254892303e-6	0.0014426925135142537	8.750656983030946e-4	0.0295848501987118	-0.0014687528340000151	0.0422939592404914	0.012055891371906019	0.47945807206016444
TM4SF4	7.415146820479043	-1.4667788328616989e-6	0.0014426951374981573	-0.004786015400618587	0.12356569000719546	-0.0028788442770111837	0.04255294108960283	3.1186190756991855e-4	0.07640641863411893
TMEM100	483.80237295669957	4.67200938784571e-6	0.0014426617221694248	2.500834221113845e-5	0.004066563402095212	-0.01974615099778881	0.04829097276258123	0.02084172727516595	0.6070267624014904
TMEM109	3905.073625209875	5.779555157228369e-4	0.0015087063247196538	6.924275605811528e-4	0.00833988078348414	0.155323549191155	0.06927943931682563	0.004150999131264976	0.27600854467880925
TMEM132A	4376.375557657514	2.9621494716542553e-5	0.0014426937226455579	0.001505563233478345	0.019410998123723613	0.5129953578090535	0.10075168806746332	1.4363543527966568e-7	3.7773106343489104e-4
TMEM134	1656.6316970921764	6.847381825514233e-6	0.0014425897762442707	7.479190967347397e-5	0.0034637928756931207	0.15866265733011783	0.2071606422561396	0.021047229840442248	0.6098434846268141
TMEM135	651.3541043174907	-6.252610768203372e-5	0.0014432467532661843	-3.669444785648765e-4	0.007955332491674084	-0.1376312313030881	0.20508157452227035	0.02513149207455814	0.6598439974138841
TMEM143	385.05757285582166	1.4067733068776319e-5	0.0014426801949790973	5.381378464041595e-4	0.013394000189796097	0.03421259051445764	0.06372944735378608	0.022639537215996812	0.6311840736542341
TMEM154	29.65392337268582	3.982003568288609e-6	0.00144268284647561	1.5681924084169063e-4	0.008579194420226893	-0.005950999264468103	0.0426713468152651	0.044003837719246	0.8140227140793993
TMEM163	98.67745403827007	4.0836629483852384e-6	0.0014426833890882364	1.8580992648007945e-4	0.009364439369708908	0.016387226397624178	0.04689492536974807	0.017411363137044084	0.5584791567514273
TMEM164	626.2402656463041	1.2615623217488855e-5	0.0014426483347894598	2.3675065296407344e-4	0.006946867570455495	0.04100036780036973	0.07314331491194268	0.04368027105402784	0.8111386838857262
TMEM201	928.4581978837377	1.4501759099315304e-5	0.0014426707415092796	5.451449829122823e-4	0.01282271952153764	0.5914358477912492	0.16550571826813854	7.488946830082896e-5	0.028789747353358076
TMEM231	342.64610712165387	3.4243445541570045e-5	0.001442781965536956	2.115192423741618e-4	0.005441649923544212	-0.006984132476326368	0.04044471368888078	0.048174654851855535	0.8325881539813619
TMEM246	1159.1880785079327	-3.0734557602487684e-6	0.0014426168861968532	-3.35898821971569e-5	0.003433901949597795	0.026427954632666385	0.05225690174387345	0.03178622957087741	0.7347023472583526
TMEM25	240.26657977700563	1.612271077564287e-5	0.0014426604565766286	4.500005561725388e-4	0.010585356821249697	0.3400720124383885	0.16047276355440152	0.004605896947114767	0.28967164288327213
TMEM52	657.0498255225184	0.34529243374843743	0.22054859920797512	0.004969352578323249	0.048451942455835194	0.8112127949296035	0.16902883796938947	6.574116525354461e-7	8.889301228366791e-4
TMEM9	715.2601927254804	-1.1686649203126522e-5	0.0014426781637827332	-5.989975545516592e-4	0.015162136344019295	-0.021052576557876075	0.049173827086870535	0.0490180388454965	0.8325881539813619
TMF1	1291.4721811305242	7.470399379668928e-6	0.001442635729629666	-1.1651412631908478e-4	0.004740153491922269	-0.04267839839576911	0.07742875439175961	0.030782039346829687	0.7220009027780621
TMOD2	115.27620282663788	5.9838015622613844e-5	0.0014432924221752922	-5.955851867918494e-4	0.016905092200371983	-0.021024242083928116	0.049827816757806426	0.018459306750642127	0.5704322081975762
TNFAIP6	1269.275822224355	-3.195448185853741e-6	0.0014426733885892708	-7.420926190192195e-5	0.005602454983401499	-0.021079579778047603	0.04989512852047167	0.018352473936485997	0.5703290963272638
TNFAIP8L3	84.89418138256116	4.3414234166452924e-6	0.0014426920732999295	6.56782407161904e-4	0.02362320033723326	-1.9911498639005654e-4	0.042229680263061724	0.03998527647509059	0.7918071992046197
TNFRSF12A	619.544853854657	1.8309127599361625e-6	0.0014426871431406955	8.353714432439576e-5	0.007725473090852696	-0.729070847562506	0.6633260877912467	5.281011516848808e-4	0.09849389985332041
TNFRSF21	4919.718714499489	3.540541596441066e-5	0.0014427211084487022	4.14715152485307e-4	0.00736353518995118	0.22613341222390834	0.10143595517029451	0.004563687385419321	0.28813381912768055
TNK2	6133.34681085213	1.7957918982445098e-5	0.0014426342431662124	3.072414220772744e-4	0.007089282608635253	0.525476914537829	0.1173334007177554	1.0263377959821794e-6	0.0012810274675082187
TP63	659.4069533753152	3.4710226108920657e-7	0.0014426466663667713	4.407370479584628e-6	0.003697386837286295	0.024519057320045425	0.05190764960291055	0.025502915554865252	0.6628860286825556
TRAK1	7456.852214853249	-1.4947832120946056e-5	0.001442633660417654	1.7399537195193285e-4	0.005061699724571982	0.22750618623067662	0.16676979548543006	0.014321044967983377	0.5125891142598608
TRIM58	8.149246389371083	-1.8405400488542232e-6	0.0014426944093345472	-9.594069817146985e-4	0.04322842679622437	-0.00438695486569793	0.04272765399479018	0.011311443900728892	0.46231609252702016
TRIM62	241.42347127894908	1.8145878404281835e-6	0.0014426525947437026	1.727622124031129e-5	0.0038532886711083575	0.02696674497126224	0.05462323864095078	0.013870442564272821	0.5091895951309747
TRIM7	211.81776566781443	1.7319519758183065e-6	0.0014426843929662566	6.106752643130511e-5	0.006619745017736053	0.012885998462898833	0.04512667115475693	0.011806921203895718	0.4718697129419013
TRIP11	1685.1005395286008	-1.144417454893124e-5	0.0014426069209132622	-1.3318789310837035e-4	0.004229880166941579	-0.18049516251787762	0.18466939096689125	0.024759469497047156	0.6584163665787063
TRMT44	1581.5750384739856	-3.6169433630319004e-6	0.0014426857740931064	-1.777789733911789e-4	0.009824121974938434	-0.01338088234574527	0.0453186847471881	0.030694067830364255	0.7218203863074983
TRPM3	84.14094548635215	-6.2877788136010684e-6	0.0014426913634987082	-0.0021343079020789894	0.043923772417667026	-2.025662059244289	0.3936966290259724	9.92141551373869e-8	3.21969776251848e-4
TRUB1	308.99989758803736	1.0933099703799286e-4	0.00144472590633042	-0.0010091677837733252	0.019862294537461828	-0.27559491304082406	0.3048701688706243	0.01037305075792389	0.44176672335452244
TSC22D4	4346.391110255893	1.3230178727487058e-5	0.0014425249208236538	1.2382219073149288e-4	0.0033533066067640573	0.1303607460814512	0.11897280801130034	0.0295673901322897	0.7118608612461822
TSPAN1	82.9883846904393	7.5740478178193095e-6	0.0014426946249084633	6.154883928939113e-4	0.020280484657621747	-8.639694915822292e-4	0.04213964167556829	0.02953754394205097	0.7118608612461822
TSPAN12	2828.0962187486975	-9.66221278320604e-6	0.0014426612636679649	-2.1945404877319553e-4	0.007605261534464422	-0.33009505684592444	0.24518597460045455	0.014546686334940988	0.5125891142598608
TSPAN2	292.359961802116	-1.3729282060297083e-6	0.001442679802660209	-3.821228481931464e-5	0.005589560168490411	0.010628906920151835	0.044031126852998675	0.02953375039606712	0.7118608612461822
TSSK4	320.24838287966435	1.8303334994526602e-5	0.001442646449589182	3.850156076638103e-4	0.008684057702992201	0.07253474809874538	0.18418090381965962	0.031026504768317788	0.7254121993814473
TTLL11	245.99662741376886	3.1502284311506234e-5	0.0014428223265929004	8.616689241934843e-4	0.018359226518381587	0.8658690322831515	0.18682668846767042	6.344380177067381e-7	8.889301228366791e-4
TTLL8	11.985862073913104	9.73199681578688e-7	0.001442691905809619	8.67627195711526e-5	0.010600963233298195	0.006086193845871908	0.042983503004778156	0.043737446817983534	0.8111386838857262
TUBA1B	79774.78856074483	1.682292777470297e-5	0.0014425389268797198	1.651965607393715e-4	0.0036654153685641956	-0.025121180544692392	0.0460564903177706	0.0149231405544468	0.5141037762982034
TUSC3	857.1800151517411	1.7488888599078785e-5	0.001442518771075077	1.6361033088934198e-4	0.0035185688417217658	-0.04760144687888572	0.06590761246439089	0.0021302692446855003	0.21205980836973576
UBA5	1358.8042914226796	-1.1173234955002375e-5	0.0014425684717924298	-1.0756687153291683e-4	0.00352188067436012	-0.1894483334317562	0.1325087010078875	0.014897795232096632	0.5141037762982034
UBE2E2	1025.0469066688256	-1.3042437668930711e-5	0.0014425871237261296	-1.4180916037395298e-4	0.004011315403283598	-0.09463953555723363	0.2058409161579113	0.04415699231715148	0.8140227140793993
UBOX5	1015.8117903833664	1.5305693290887498e-5	0.0014425238244736142	2.3846445615979887e-4	0.004505781748983836	0.13498571654427322	0.11099733589818953	0.029212792808408654	0.7095909821994593
UBTD1	831.9599842210034	1.2372022697556736e-5	0.001442603650878282	1.4338638486839314e-4	0.004247593648372978	0.19910580970617411	0.15634880634711096	0.018733374461643776	0.5767888690979732
UCHL1	174.77582815946363	-1.0416618679859832e-6	0.0014426717757564196	1.0158467417123851e-4	0.006201209542827936	-0.014455882137798706	0.045467033019497026	0.006277905603698199	0.34068660978463877
UCP3	139.6491482088338	-7.738087395517761e-6	0.0014426648073232772	-1.7557555867987444e-4	0.007042188078699449	0.01228636805743388	0.04392790369574986	0.012456321816117406	0.4861986743309213
UNC80	16.407091280963332	-4.449793096999624e-7	0.0014426923054794145	-4.2792108180764e-5	0.01023200213366983	0.004736352355485764	0.042745200515352653	0.019802416078207204	0.5889886657691579
USF2	3249.135913310919	1.621265474109022e-5	0.0014424986855498376	1.2065943218307052e-4	0.0032019604289043758	0.14777888327700678	0.09733554804382828	0.015514042557854749	0.523158070041145
USH1C	11.381421092164636	-2.0729254224262043e-6	0.0014426940916515568	-7.873395556357956e-4	0.03642554572981248	-0.0053286510089706396	0.04288067853577978	0.009435679843197734	0.41963485974019954
USP35	127.61372043117453	1.489234168935971e-5	0.001442679636639083	0.0011280682365570672	0.02085910332994011	0.03970933380635916	0.0730676121851136	0.01264971367567854	0.4861986743309213
VAMP5	1539.7039873202937	-5.4436582693724e-6	0.0014426346536183109	-6.852839038132235e-5	0.003969472459983293	0.01938292216162469	0.047111528270195074	0.030278669371952983	0.7163610889375939
VASH1	1998.9378332439776	2.2424842815582516e-5	0.0014425832854278449	2.679853599983797e-4	0.005064865414285485	0.2482562478345029	0.09653680332417544	0.0019374488540713172	0.19987576468447874
VASH2	1512.9229329005668	2.323529327302939e-6	0.0014426058285078498	2.3973763378928286e-5	0.0033110693789830197	-0.21683155528069928	0.19367514070394812	0.0018067288231703382	0.19543987923174605
VCPKMT	194.9006716080461	-5.416388072973413e-6	0.001442631345807394	-1.0162674703108474e-4	0.004438645987317309	-0.038539695633313456	0.06913390204945684	0.03950568359680571	0.7904059457974962
VIT	478.40291212174367	0.411133639819791	0.21820464905185197	0.007995684910472879	0.06463385382377386	0.02572350419854212	0.05302443103250823	0.005813900636739591	0.33428548772890176
VMP1	864.8226131502787	-1.772758590859189e-5	0.0014425227963334836	-2.7671805081146264e-4	0.004921646307147633	-0.1579944956970061	0.10102602305594702	0.016429552397967968	0.5418412951411142
VPS37D	241.8577389959014	1.652178471015662e-6	0.001442638735563915	9.490894553683852e-5	0.004585604275262248	0.29994588022942476	0.23014344999785646	0.01018291599224592	0.4388574178689379
VWA7	27.005425076034317	3.770507128420571e-7	0.0014426851038802765	-4.638231902820506e-5	0.006634001140792528	-0.011939810012438767	0.04470997295801898	0.0204849744549339	0.6043439918286498
VWCE	560.2591317047015	-1.072624346424882e-5	0.0014426954319207712	-0.0032082313801802954	0.04781056824677871	-0.01793658139530044	0.047686711017684257	0.00671598408089192	0.35503593646039255
VWDE	1332.841796730272	-2.0236185588350578e-6	0.0014426171931752043	-2.2076039921743452e-5	0.003388035811569928	-0.3667854175466577	0.16102737773364564	5.47776801031918e-4	0.09986771206229104
WDR93	24.6061045959915	-3.206314323669166e-6	0.0014426937022211925	-0.001076519461609007	0.038771620549191456	-0.007171147294361952	0.043248193704422504	0.012997255510151469	0.49274174744793864
WFDC2	11.193872370146076	-1.0342006188156907e-6	0.001442691690614743	-8.943012397465907e-5	0.01054057005625419	-0.006778182803329464	0.04314685958135923	0.028605265305122578	0.7028211829837289
WNT2B	262.24005094886854	-2.2690636372101622e-5	0.001442762035562893	-7.216466327719503e-4	0.019309754068512392	-0.017657987809199603	0.04741023105497572	0.029172838850182972	0.7095909821994593
WSCD1	1235.4788873218024	2.0411407560984766e-5	0.0014426022649519823	4.842556150903404e-4	0.008796163795651584	0.1947113185465088	0.1176936888495394	0.010636844433942161	0.44792598308846615
WWC1	28.295392794193052	-4.845745316233292e-6	0.0014426947052917968	-0.0032987175264707503	0.06958703394031047	-0.007299190676162461	0.04323467995300283	0.01329272024210533	0.4984356300431138
XPR1	486.8676379179264	-2.0976000648951376e-5	0.001442597478655635	-2.004814072182126e-4	0.004418189438863762	-0.1967824611123714	0.11497355197231653	0.01178782210381394	0.4718697129419013
XRN1	1150.4457669738865	-5.125463736731627e-6	0.0014426749764336324	-1.432333427194482e-4	0.007256726303982945	-0.020570842452951505	0.049437349313151954	0.03213758512515537	0.7375734883179222
XXYLT1	305.0322268643474	1.9353237993057024e-5	0.0014426898238997803	0.0017113424121581056	0.02513412695066847	0.04472297102784432	0.0818789516050178	0.012198975503008535	0.48160724212120803
YARS	2168.3781038759753	-2.882838959377355e-5	0.0014422997847700237	-1.1051538395360652e-4	0.0029470293011822613	-0.08171290277390769	0.05764821313043164	0.04190479103838126	0.8037200229181729
ZBTB11	1364.5185522121685	-5.896904434655418e-5	0.001443090869231068	-3.8038495912202724e-4	0.006700380885327021	-0.10219343466806635	0.12072951619202277	0.03172019536404529	0.7342252353452194
ZBTB17	2122.210213209005	2.412621287694121e-5	0.001442356291372448	5.185684157438694e-4	0.005995276901808913	0.15777771464673349	0.06392931663448423	0.0030744956523789967	0.24472103825126418
ZBTB18	3961.6882067418846	4.746006007716465e-4	0.0014852036729242034	2.3704110299811596e-4	0.0036664425108867975	0.1301985797308837	0.08063708673525904	0.021486574166991936	0.6148873940628062
ZBTB40	2997.642923052539	3.535411677694358e-6	0.0014425327786210531	3.195803864830671e-5	0.0030876880354442564	0.1291573650710081	0.14821188082391337	0.014278126431629944	0.5125891142598608
ZBTB5	1427.2842437479064	1.2480152392680536e-5	0.0014424991247454892	1.1296405003366728e-4	0.0032174647277192084	0.14161945184643537	0.10489191270850841	0.019254535471821183	0.5859573396469498
ZBTB7C	287.09403470990816	1.1389641343668081e-5	0.0014426762324450451	8.182506150149493e-5	0.004809045725680434	0.028333892824795776	0.056287610267143164	0.02299111708016685	0.6349330471268081
ZC3H13	4995.143806627711	-5.250145841032962e-5	0.0014430039511469101	-1.80249702446785e-4	0.004202317902335011	0.02584348666399069	0.04810882062381126	0.006612083374079428	0.35291995009148946
ZDHHC8	2510.3308844405665	1.0567526596056852e-5	0.0014426254112727187	1.3751031590357075e-4	0.004626121899279054	0.1530961615001863	0.44908454575879014	0.032715028835159116	0.7393958768618982
ZFHX4	1670.562055173052	-1.063787733452054e-5	0.0014426304312934804	-1.4623437006768526e-4	0.004946498084550765	-0.31578171673108885	0.16281446399802338	0.005830321276178923	0.33428548772890176
ZFYVE28	305.98749760738195	5.797027180122617e-6	0.001442689892886361	0.0025021529041232143	0.04569626054194886	-2.851413029347495e-4	0.04208624493744409	0.0031930683723595493	0.2454005530229977
ZIC2	8.685855347275133	2.9600051658273725e-6	0.0014426947822720078	0.0038421694756949837	0.09000730310872561	0.003649307635487277	0.04259607508357429	0.039820718412387456	0.7918071992046197
ZNF205	1435.1345330439824	1.776389434611916e-5	0.0014425284627068262	1.5584385705603524e-4	0.0034946188556053137	0.11698630405386937	0.11110623077173486	0.039120846631951575	0.7865630918695001
ZNF213	381.9345717850611	2.2015265236995705e-5	0.0014426317233720736	3.855826472372766e-4	0.007751203525764053	0.12130779229263881	0.17319425297305294	0.029899156302692027	0.7139530577281726
ZNF236	1560.5641597485564	-0.14111690007472494	0.0863601009717481	-0.0018401214000845659	0.01785023993923392	-0.12259405205842636	0.07672722985023327	0.0042676188155914094	0.2780979233003462
ZNF281	1195.8426647619256	-2.2517786514480804e-5	0.0014426009343051006	-2.9944157445261596e-4	0.005850349221612467	-0.07706323612453765	0.11988689978309726	0.049883757454310805	0.8405128229009834
ZNF292	2202.44184662256	-5.8466668756071203e-5	0.0014432125690976864	-1.583205493670989e-4	0.00539865732754142	-0.25597228867262867	0.20315231851522933	0.018349094575318633	0.5703290963272638
ZNF385B	109.77599535165785	1.9787322929101827e-6	0.0014426903015702308	1.3859903237715382e-4	0.010413536790338039	-0.007406541810962803	0.04323636318890098	0.005093530833906448	0.310280500259383
ZNF385D	502.7864759550848	-4.9401811708037265e-6	0.0014426297606819237	-5.92751056781563e-5	0.003780878499804352	-0.3962984198293182	0.17169317572856085	0.001074059329873361	0.14976764392961864
ZNF467	449.3684141212627	-1.4011430052706027e-5	0.0014426449459660519	2.797293496799065e-4	0.007478480872128058	0.0494668864510687	0.09154825184812357	0.036452745897677115	0.7641889598652569
ZNF511	1966.0512491596264	1.3519359217424815e-5	0.0014425972972546034	6.985798480386118e-4	0.012351282774205328	0.03711472467144133	0.061214704827334945	0.044630329421821095	0.816428100561972
ZNF641	518.4054927795692	-8.295499707805538e-6	0.0014426511161579208	-1.4005398160080404e-4	0.005599077474194491	0.0104715781779739	0.042864088583125896	0.045328516396677204	0.8245521379512155
